# Supplementary material for: Metabolic and evolutionary responses of Clostridium thermocellum to genetic interventions aimed at improving ethanol production
Source: Biotechnol Biofuels. 2020 Mar 10;13:40. doi: 10.1186/s13068-020-01680-5 (PMC7063780; doi:10.1186/s13068-020-01680-5)
Supplement: Supplementary file 2 — Additional file 2: Table S2. All mutations in all strains. Genes identified by Clostridium thermocellum locus number from Genbank NC_017304.1, which is also used for chromosomal coordinates of the start region of the mutation (“StartReg” column). For each mutation, the fraction of reads that support the mutation is given. [file 13068_2020_1680_MOESM2_ESM.xlsx]

## Sheet: Sheet1
						Read fraction of mutation in strain
Annotation name	Locus description	StartReg	Type	Description	Source	LL345	LL372	LL373	LL374	LL375	LL376	LL1011	LL1036	LL1041	LL1042	LL1043	LL1044	LL1111	LL1160	LL1161
Clo1313_0016	VanW family protein	17838	SNV	G --> A	snp_data	0	0	0	0	0	0	0	0	1	0	0	0	0	0	0
Clo1313_0017	peptidase M14 carboxypeptidase A	20582	SNV	C --> T	snp_data	0	0	0	0	1	0	0	0	0	0	0	0	0	0	0
194 bp upstream of Clo1313_0034	GHMP kinase	35799	Insertion	ISCth10	match_insertion_Cth_t	0.98	0.97	0.99	0.99	0.98	0.98	0.99	1	0.96	0.98	0.98	0.97	0.99	1	1
Clo1313_0093	protein of unknown function DUF368	108335	SNV	A --> G,	RNAseq	0	0	0	0.95	0	0	0	0	0	0	0	0	0	0	0
89 bp upstream of Clo1313_0099	thiamine pyrophosphate TPP-binding domain-containing protein	113415	Insertion	- --> G	snp_data	0	0	0	0	0	0	1	0	0	1	0	0	0	0	0
Clo1313_0106	amt:Amet_0768 hypothetical protein	121608	Insertion	ISCth4	match_insertion_Cth_t	0	0	0	0.57	0	0	0	0	0	0	0	0	0	0	0
Clo1313_0152	Radical SAM domain protein	168582	SNV	C --> T	snp_data	0	0	0	0	0	0	0	0	0.94	0	0	0	0	0	0
Clo1313_0153	Cupin 2 conserved barrel domain protein	169481	Insertion	ISCth4	match_insertion_Cth_t	0	0	0	0	0	0	0	0	0.91	0	0	0	0	0	0
Clo1313_0163	afl:Aflv_1549 hypothetical protein	179954	SNV	C --> T, Leu359Phe	snp_data	0	0	0	0	0	0	0	0	0.97	0	0	0	0	0	0
40 bp upstream of Clo1313_0198	S-layer domain-containing protein	212552	MNV	GG --> AA	snp_data	0	0	1	0	0	0	0	0	0	0	0	0	0	0	0
Clo1313_0221	cce:Ccel_3089 PpiC-type peptidyl-prolyl cis-trans isomerase	245771	Insertion	ISCth4	match_insertion_Cth_t	0	0	0	0	0	0	0	0	0	0	0.66	0	0	0	0
		245795	Insertion	ISCth4	match_insertion_Cth_t	0	0	0	0	0	0	0	0	0	0	0.61	0	0	0	0
Clo1313_0310	ribosomal protein L1	337052	SNV	C --> T, Pro65Leu	RNAseq	0	0	0	0.98	0	0	0	0	0	0	0	0	0	0	0
Clo1313_0317	ribosomal protein S7	347715	SNV	C --> T	snp_data	0	0	0	0.39	0	0	0	0	0	0	0	0	0	0	0
42 bp upstream of Clo1313_0319	protein synthesis factor GTP-binding	350391	Insertion	- --> A	snp_data	0	0	0	0.35	0	0	0	0	0	0	0	0	0	0	0
Clo1313_0350	glycoside hydrolase family 9	384757	SNV	C --> T, Pro505Ser	snp_data	0	0	0	0.36	0	0	0	0	0	0	0	0	0	0	0
Clo1313_0407	chemotaxis sensory transducer	454425	SNV	A --> G, Gln939Arg	RNAseq	0	0	0	0.96	0	0	0	0	0	0	0	0	0	0	0
12 bp upstream of Clo1313_0438	transcription elongation factor GreA/GreB domain-containing protein	493682	SNV	G --> T	snp_data	0	0	0	0	0	0	0	0	0	0	0	0	0	0	0.42
Clo1313_0447	Ribosomal protein L25/L23	504546	SNV	C --> T, Pro74Leu	RNAseq	0	0	0	0.96	0	0	0	0	0	0	0	0	0	0	0
Clo1313_0468	tpd:Teth39_0396 hypothetical protein	515078	Deletion	A --> -, Ile50fs	snp_data	0	0	0	0	0	0	0	0	1	0	0	0	0	0	0
Clo1313_0478	type III restriction protein res subunit	521947	SNV	G --> T, Cys490*	snp_data	0	0	0	0	0	0	0	0	0	0	0	0	0	1	0
Clo1313_0494	ABC-2 type transporter	540545	SNV	T --> C, Ser295Pro	snp_data	0	0	0	0.75	0	0	0	0	0	0	0	0	0	0	0
Clo1313_0593	hor:Hore_08350 hypothetical protein	653071	SNV	C --> T,	RNAseq	0	0	0	0.93	0	0	0	0	0	0	0	0	0	0	0
Clo1313_0654	2-hydroxyglutaryl-CoA dehydratase D-component	742993	SNV	G --> A, Arg293Lys	snp_data	0	0	0	0	1	0	0	0	0	0	0	0	0	0	0
28 bp upstream of Clo1313_0670	zinc/iron permease	761439	Insertion	- --> A,	RNAseq	0	0	0	0.93	0	0	0	0	0	0	0	0	0	0	0
Clo1313_0670	zinc/iron permease	761683	Deletion	T --> -, Phe74fs	snp_data	0	0	0	0	0	0	1	0	0	0	0	0	0	0	0
pfor-3	pyruvate flavodoxin/ferredoxin oxidoreductase domain protein	766911	SNV	C --> T, Leu1108Phe	RNAseq	0	0	0	0.93	0	0	0	0	0	0	0	0	0	0	0
Clo1313_0678	heat shock protein Hsp20	776356	SNV	C --> T, Arg140Cys	snp_data	0	0	0	1	1	0	0	0	0	0	0	0.97	0	0	0
Clo1313_0689	peptidase S8 and S53 subtilisin kexin sedolisin	789829	Insertion	- --> T, Ile104fs	snp_data	0	0	0	0	0	0	0	0	0.91	0	0	0	0	0	0
Clo1313_0693	Carbohydrate binding family 6	794469	SNV	G --> A, Trp640*	snp_data	0	0	0	0.38	0	0	0	0	0	0	0	0	0	0	0
Clo1313_0701	cobalamin biosynthesis protein CbiB	806076	SNV	T --> C, Val81Ala	snp_data	0	0	0	0.74	0	0	0	0	0	0	0	0	0	0	0
Clo1313_0715	response regulator receiver	821540	Deletion	A --> -, Asn63fs	snp_data	0	0	0	0	0	0	0	0	0	0	1	0	0	0	0
Clo1313_0732	TrkA-N domain protein	842978	SNV	C --> T, Leu115Phe	snp_data	0	0	0	0	1	0	0	0	0	0	0	0	0	0	0
		843053	SNV	G --> A, Ala140Thr	snp_data	0	0	0	0.7	0	0	0	0	0	0	0	0	0	0	0
Clo1313_0733	cation transporter	844092	SNV	C --> T, Leu5Phe	snp_data	0	0	0	0	1	0	0	0	0	0	0	0	0	0	0
Clo1313_0742	phospholipase C zinc-binding protein	856546	SNV	C --> T	snp_data	0	0	0	0	1	0	0	0	0	0	0	0	0	0	0
10 bp upstream of Clo1313_0779	copper amine oxidase-like domain-containing protein	891748	SNV	A --> G,	RNAseq	0	0	0	0.91	0	0	0	0	0	0	0	0	0	0	0
Clo1313_0836	Pyridoxal-5'-phosphate-dependent protein beta subunit	965039	SNV	G --> A	snp_data	0	0	0	0	0	0	0	0	0	0	1	0	0	0	0
Clo1313_0844	Spore coat protein CotH	972083	SNV	C --> T,	RNAseq	0	0	0	0.97	0	0	0	0	0	0	0	0	0	0	0
Clo1313_0845	Ferrous iron transport protein B domain-containing protein	974317	Insertion	- --> A, Trp334fs	snp_data	0	0	0	0.72	0	0	0	0	0	0	0	0	0	0	0
Clo1313_0856	ATP-binding region ATPase domain protein	991713	SNV	C --> T, Gln226*	snp_data	0	0	0	0.35	0	0	0	0	0	0	0	0	0	0	0
Clo1313_0875	YD repeat-containing protein	1019879	SNV	A --> T, His1122Leu	snp_data	0	1	1	1	1	1	0	0	0	0	0	1	0	0	0
Clo1313_0877	tad:TRIADDRAFT_57864 hypothetical protein	1023718	Insertion	- --> T, Gly88fs	snp_data	0	0	0	0.45	0	0	0	0	0	0	0	0	0	0	0
Clo1313_0897	cpy:Cphy_1205 glycosyltransferase	1045815	Insertion	- --> A, Ile87fs	RNAseq	0	0	0	0.94	0	0	0	0	0	0	0	0	0	0	0
		1046366	SNV	T --> C,	RNAseq	0	0	0	0.96	0	0	0	0	0	0	0	0	0	0	0
Clo1313_0900	polysaccharide biosynthesis protein	1048871	Deletion	A --> -, Asn9fs	RNAseq	0	0	0	0.89	0	0	0	0	0	0	0	0	0	0	0
Clo1313_0908	phosphoribosyltransferase	1058322	SNV	C --> A, Ala56Asp	snp_data	0.46	0	0	0	0	0	0	0	0	0	0	0	0	0	0
		1058393	Deletion	A --> -, Lys81fs	snp_data	0	1	0.94	1	1	0.99	0	0	0	0	0	1	0	0	0
		1058544	SNV	C --> T, Ser130Leu	snp_data	0	0	0	0	0	0	0	0	0	0	0	0	1	1	1
		1058655	SNV	C --> T, Ser167Phe	snp_data	0	0	0	0	0	0	1	0	0	0	0	0	0	0	0
Clo1313_0909	RelA/SpoT domain protein	1059194	SNV	A --> G, Met145Val	snp_data	0	0	0	0	0.93	0	0	0	0	0	0	0	0	0	0
		1059480	SNV	A --> G, His240Arg	RNAseq	0	0	0	0.93	0	0	0	0	0	0	0	0	0	0	0
		1060478	Deletion	A --> -, Val575fs	snp_data	0	0	0	1	1	0	0	0	0	0	0	1	0	0	0
Clo1313_0925	Protein of unknown function DUF2229, CoA enzyme activase	1078715	Insertion	- --> A, Arg227fs	snp_data	0	0	0	0	0.98	0	0	0	0	0	0	0	0	0	0
		1078951	Insertion	- --> A, Asn306fs	RNAseq	0	0	0	0.94	0	0	0	0	0	0	0	0	0	0	0
Clo1313_0945	ATP-binding region ATPase domain protein	1101762	Insertion	- --> T, Ser293fs	RNAseq	0	0	0	0	0	0	0	0	0	0	0.81	0	0	0	0
20 bp upstream of Clo1313_0996	cce:Ccel_1461 hypothetical protein	1164090	SNV	C --> T,	RNAseq	0	0	0	0.93	0	0	0	0	0	0	0	0	0	0	0
Clo1313_1018	cce:Ccel_1365 hypothetical protein	1191241	Insertion	- --> A, Asn12fs	RNAseq	0	0	0	0.94	0	0	0	0	0	0	0	0	0	0	0
Clo1313_1021	PKD domain containing protein	1209958	SNV	G --> A, Glu4923Lys	snp_data	0	0	0	0.67	0	0	0	0	0	0	0	0	0	0	0
Clo1313_1025	peptidase S11 D-alanyl-D-alanine carboxypeptidase 1	1223093	SNV	C --> T, Gly356Arg	snp_data	0	0	0	0.8	0	0	0	0	0	0	0	0	0	0	0
Clo1313_1029	tRNA synthetase class II (G H P and S)	1228342	SNV	G --> A, Cys478Tyr	RNAseq	0	0	0	0.97	0	0	0	0	0	0	0	0	0	0	0
Clo1313_1035	tRNA/rRNA methyltransferase (SpoU)	1232245	Deletion	A --> -, Lys22fs	RNAseq	0	0	0	0.89	0	0	0	0	0	0	0	0	0	0	0
		1232526	Insertion	- --> A, Asn116fs	RNAseq	0	0	0	0.92	0	0	0	0	0	0	0	0	0	0	0
Clo1313_1036	glycosyltransferase 36	1236400	SNV	C --> T, Pro1066Leu	RNAseq	0	0	0	0.94	0	0	0	0	0	0	0	0	0	0	0
Clo1313_1051	msi:Msm_1288 hypothetical protein	1255491	SNV	C --> T, Gly448Ser	RNAseq	0	0	0	0.94	0	0	0	0	0	0	0	0	0	0	0
81 bp upstream of Clo1313_1055	major facilitator superfamily MFS_1	1262010	SNV	G --> A	snp_data	0	0	0	0	1	0	0	0	0	0	0	0	0	0	0
Clo1313_1055	major facilitator superfamily MFS_1	1263118	SNV	A --> G, Arg343Gly	snp_data	0	0	0	0	1	0	0	0	0	0	0	0	0	0	0
no CDS match		1290444	Deletion	C --> -,	RNAseq	0	0	0	0.92	0	0	0	0	0	0	0	0	0	0	0
Clo1313_1094	Radical SAM domain protein	1306285	SNV	G --> A	snp_data	0	0	0	0.67	0	0	0	0	0	0	0	0	0	0	0
Clo1313_1109	drm:Dred_1042 hypothetical protein	1325975	Insertion	- --> A, Met4fs	RNAseq	0	0	0	0.93	0	0	0	0	0	0	0	0	0	0	0
Clo1313_1141	stage IV sporulation YqfD	1359538	SNV	C --> T, Thr271Ile	RNAseq	0	0	0	0.95	0	0	0	0	0	0	0	0	0	0	0
ldh	Lactate/malate dehydrogenase	1381151	SNV	G --> T, Ser161Arg	snp_data	0	0	0	0	0	0	0	0	0	0	0	0	1	1	1
Clo1313_1164	regulatory protein RecX	1386673	Insertion	- --> A, Met129fs	snp_data	0	0	0	0	0	0	0	0	0.91	0	0	0	0	0	0
Clo1313_1182	Amidase	1403982	SNV	G --> A, Met76Ile	snp_data	0	0	0	0	0	0	0	0	0	0	1	0	0	0	0
pta	phosphate acetyl/butaryl transferase	1408560	Insertion	pMU1817_mero_region	match_insertion_inser	0	0	0	1	1	0	0	0	0	0	1	1	0	0	0
ack	acetate and butyrate kinase	1410101	SNV	G --> A, Glu391Lys	snp_data	0	0	0	0	0	0	0	0	0.9	0	0	0	0	0	0
216 bp upstream of Clo1313_1187	protein of unknown function DUF177	1410155	SNV	C --> T	snp_data	1	1	1	1	1	1	1	1	1	1	1	1	1	1	1
Clo1313_1189	protein of unknown function DUF512	1412070	SNV	G --> A, Gly263Ser	snp_data	0	0	0	0	0	0	0	0	0	0	1	0	0	0	0
Clo1313_1190	GTP-binding protein HSR1-related	1413497	SNV	C --> T, Ala281Val	RNAseq	0	0	0	0.98	0	0	0	0	0	0	0	0	0	0	0
cbpB	extracellular solute-binding protein family 1	1418892	SNV	G --> A, Glu240Lys	snp_data	0	0	0	0	0	0	0	0	0	0	1	0	0	0	0
Clo1313_1204	penicillin-binding protein transpeptidase	1429621	SNV	G --> A	snp_data	0	0	0	0	0	0	0	0	0	0	0.98	0	0	0	0
Clo1313_1216	1-deoxy-D-xylulose 5-phosphate reductoisomerase domain-containing protein	1442099	SNV	C --> T, Ala136Val	RNAseq	0	0	0	0.95	0	0	0	0	0	0	0	0	0	0	0
Clo1313_1219	DNA polymerase III alpha subunit	1447606	SNV	G --> A, Cys669Tyr	RNAseq	0	0	0	0.98	0	0	0	0	0	0	0	0	0	0	0
Clo1313_1239	penicillin-binding protein transpeptidase	1468406	SNV	C --> T, Pro260Leu	snp_data	0	0	0	0	0	0	0	0	0.89	0	0	0	0	0	0
Clo1313_1273	Rad50 zinc hook domain protein	1506826	Deletion	A --> -, Asn105fs	snp_data	0	0	0	0	0	0	1	0.99	0	1	1	0	0	0	0
		1507426	SNV	A --> G,	RNAseq	0	0	0	0.94	0	0	0	0	0	0	0	0	0	0	0
Clo1313_1297	cbe:Cbei_1606 fibronectin, type III domain-containing protein	1532373	Deletion	A --> -, Lys157fs	RNAseq	0	0	0	0.92	0	0	0	0	0	0	0	0	0	0	0
Clo1313_1348	N-(5'phosphoribosyl)anthranilate isomerase (PRAI)	1594904	SNV	G --> A, Glu171Lys	snp_data	0	0	0	0.67	0	0	0	0	0	0	0	0	0	0	0
8 bp upstream of Clo1313_1397	copper amine oxidase-like domain-containing protein	1638589	SNV	G --> A	snp_data	0	0	0	0.74	0	0	0	0	0	0	0	0	0	0	0
spo0A	Sporulation initiation factor Spo0A	1656975	Deletion	A --> -, Glu105fs	snp_data	0	0	0	0	0	0	0	0	0	0	0	0	1	1	1
Clo1313_1411	ATP-binding region ATPase domain protein	1658624	SNV	C --> A, Leu96Met	snp_data	0	0	0	0.75	0	0	0	0	0	0	0	0	0	0	0
Clo1313_1438	protein of unknown function UPF0004	1691375	SNV	T --> C, Met228Thr	snp_data	0	0	0	0	0	0	0	1	0	0	0	0	0	0	0
Clo1313_1448	Like-Sm ribonucleoprotein core	1705476	SNV	A --> G, Gln16Arg	snp_data	0	0	0	0	0	0	0	0	0.88	0	0	0	0	0	0
Clo1313_1501	tRNA (5-methylaminomethyl-2-thiouridylate)-methyltransferase	1764269	SNV	G --> A,	RNAseq	0	0	0	0.93	0	0	0	0	0	0	0	0	0	0	0
Clo1313_1541	pdi:BDI_3154 putative Na+-dependent phosphate transporter	1798310	SNV	G --> A, Asp43Asn	snp_data	0	0	0	0	0	0	0	0	0	0	0	0	1	1	1
Clo1313_1548	protein of unknown function DUF95 transmembrane	1807864	Insertion	- --> T, Ile5fs	snp_data	0	0.99	1	1	0.99	1	0	0	0	0	0	1	0	0	0
hydG	biotin and thiamin synthesis associated	1831555	Deletion	T --> -, Ala207fs	RNAseq	0	0	0.89	0	0	0	0	0	0	0	0	0	0	0	0
Clo1313_1597	apa:APP7_0591 tight adherence protein C	1860379	Insertion	- --> T, Met140fs	RNAseq	0	0	0	0.96	0	0	0	0	0	0	0	0	0	0	0
Clo1313_1624	NLP/P60 protein	1897587	SNV	C --> T, Ala365Thr	snp_data	0	0	0	0.39	0	0	0	0	0	0	0	0	0	0	0
147 bp upstream of Clo1313_1652	dal:Dalk_4181 hypothetical protein	1929909	Insertion	IS120	match_insertion_Cth_t	0	0	0	0	0	0	0	0	0	0	0	0	0	0	0.97
Clo1313_1668	protein of unknown function DUF116	1952820	Deletion	T --> -, Val178fs	snp_data	0	0	1	0	0	0	0	0	0	0	0	0	0	0	0
Clo1313_1722	cce:Ccel_2019 hypothetical protein	2017979	SNV	A --> G, Phe128Leu	RNAseq	0	0	0	0.96	0	0	0	0	0	0	0	0	0	0	0
Clo1313_1740	cce:Ccel_2036 hypothetical protein	2034693	SNV	G --> A,	RNAseq	0	0	0	0.96	0	0	0	0	0	0	0	0	0	0	0
Clo1313_1742	surface presentation of antigens (SPOA) protein	2036038	Deletion	T --> -, Ile203fs	snp_data	0	0	0	0	0.99	0	0	0	0	0	0	0	0	0	0
Clo1313_1765	magnesium chelatase ChlI subunit	2058406	SNV	G --> T, Pro274Gln	snp_data	0	0	0	0	0	0	0	0	0	0	0	0	0	1	0
Clo1313_1785	Tetratricopeptide TPR_1 repeat-containing protein	2078536	SNV	G --> A, Ala913Val	snp_data	0	0	0	0.36	0	0	0	0	0	0	0	0	0	0	0
hfsB	Fe-S cluster domain protein	2094038	Insertion	- --> T, Glu328fs	RNAseq	0	0	0	0.95	0	0	0	0	0	0	0	0	0	0	0
		2094978	SNV	G --> A	snp_data	0	0	0	0.72	0	0	0	0	0	0	0	0	0	0	0
adhE	iron-containing alcohol dehydrogenase	2097217	SNV	T --> C, Asp494Gly	snp_data	0	0	0	0	0	0	1	0	0	0	1	0	0	0	1
Clo1313_1809	glycoside hydrolase family 9	2112317	SNV	G --> C, Asn499Lys	RNAseq	0	0	0	0.92	0	0	0	0	0	0	0	0	0	0	0
Clo1313_1811	protein of unknown function DUF711	2116790	Deletion	T --> -, Ala172fs	snp_data	0	0	0	0	0	0	0	0	0	0	0	0	1	1	1
Clo1313_1857	helix-turn-helix domain protein	2171761	Deletion	T --> -, Asn219fs	snp_data	0	0	0	0	0	0	1	0	0	1	0	0	0	0	0
Clo1313_1881	hydrogenase large subunit domain protein	2199901	Deletion	T --> -, Lys99fs	snp_data	0	0	0.7	0	0	0	0	0	0	0	0	0	0	0	0
Clo1313_1886	PHP domain protein	2204166	SNV	G --> A, Leu88Phe	RNAseq	0	0	0	0.95	0	0	0	0	0	0	0	0	0	0	0
411 bp upstream of Clo1313_1891	TGS domain-containing protein	2209134	SNV	G --> A,	RNAseq	0	0	0	0.97	0	0	0	0	0	0	0	0	0	0	0
Clo1313_1908	ErfK/YbiS/YcfS/YnhG family protein	2229154	SNV	G --> T, Gly71Val	RNAseq	0.92	0	0	0.87	0	0	0	0	0	0	0	0	0	0.9	0
no CDS match		2239867	SNV	T --> C,	RNAseq	0	0	0	0.97	0	0	0	0	0	0	0	0	0	0	0
Clo1313_1946	aldo/keto reductase	2283840	SNV	A --> G, Met182Val	RNAseq	0	0	0	0.94	0	0	0	0	0	0	0	0	0	0	0
Clo1313_1955	glycoside hydrolase family 9	2294259	SNV	T --> C, Ser357Pro	RNAseq	0	0	0	0.94	0	0	0	0	0	0	0	0	0	0	0
14 bp upstream of Clo1313_1989	VTC domain	2343123	Insertion	- --> TA	snp_data	0	0.93	0.95	0.97	0.96	0.94	0	0	0	0	0	0.97	0	0	0
no CDS match		2370752	SNV	C --> T	snp_data	0	0	0	0	0	0	0	0	0	0	1	0	0	0	0
53 bp upstream of Clo1313_2015	phosphoglucose isomerase (PGI)	2376649	SNV	G --> A,	RNAseq	0	0	0	0.92	0	0	0	0	0	0	0	0	0	0	0
Clo1313_2077	Radical SAM domain protein	2443861	SNV	G --> A,	RNAseq	0	0	0	0.95	0	0	0	0	0	0	0	0	0	0	0
gapDH	Glyceraldehyde 3-phosphate dehydrogenase, NAD(P) binding domain	2463255	SNV	G --> A,	RNAseq	0	0	0	0.95	0	0	0	0	0	0	0	0	0	0	0
130 bp upstream of gapDH	Glyceraldehyde 3-phosphate dehydrogenase, NAD(P) binding domain	2463594	Insertion	- --> ATTTTC,	RNAseq	0	0	0	0.98	0.98	0	0	0	0	0	0.98	0.98	0	0	0
Clo1313_2096	4'-phosphopantetheinyl transferase	2463828	SNV	T --> C, Asp209Gly	RNAseq	0	0	0	0.99	0.99	0	0	0	0	0	0.99	0.99	0	0	0
Clo1313_2097	Beta-ketoacyl synthase	2470302	SNV	G --> A, His805Tyr	RNAseq	0	0	0	0.95	0	0	0	0	0	0	0	0	0	0	0
Clo1313_2129	methyltransferase	2501299	SNV	G --> A	snp_data	0	0	0	0.35	0	0	0	0	0	0	0	0	0	0	0
Clo1313_2131	cce:Ccel_0027 hypothetical protein	2503148	SNV	T --> C, Ile215Met	snp_data	0	0	0	0.43	0	0	0	0	0	0	0	0	0	0	0
no CDS match		2546759	Insertion	- --> A	snp_data	0	0	0	0	0.95	0	0	0	0	0	0	0	0	0	0
Clo1313_2176	S-layer domain-containing protein	2553030	SNV	G --> A	snp_data	0	0	0	0.76	0	0	0	0	0	0	0	0	0	0	0
		2554111	SNV	G --> A, Pro2200Leu	snp_data	0	0	0	0.81	0	0	0	0	0	0	0	0	0	0	0
Clo1313_2219	afl:Aflv_0562 hypothetical protein	2620520	Deletion	A --> -, Leu75fs	snp_data	0	0	0	0	1	0	0	0	0	0	0	0	0	0	0
Clo1313_2242	eel:EUBELI_00031 hypothetical protein	2647474	SNV	G --> A, Met650Ile	RNAseq	0	0	0	0.95	0	0	0	0	0	0	0	0	0	0	0
Clo1313_2289	glycosyl transferase group 1	2697030	SNV	T --> C, Tyr385His	snp_data	0	0	0	0.61	0	0	0	0	0	0	0	0	0	0	0
Clo1313_2303	glutamine synthetase catalytic region	2714256	SNV	G --> A, Pro30Leu	RNAseq	0	0	0	0.97	0	0	0	0	0	0	0	0	0	0	0
Clo1313_2310	dba:Dbac_0334 4Fe-4S ferredoxin iron-sulfur binding domain protein	2722090	SNV	G --> A, Arg328Cys	RNAseq	0	0	0	0.94	0	0	0	0	0	0	0	0	0	0	0
		2722987	Insertion	IS120	match_insertion_Cth_t	0	0	0	0	0	0	0	0	0	0	0.99	0	0	0	0
197 bp upstream of Clo1313_2323	ABC transporter related	2732210	SNV	C --> T,	RNAseq	0	0	0	0.97	0	0	0	0	0	0	0	0	0	0	0
nbd	ABC transporter related	2755003	SNV	T --> A	snp_data	0	0	0	0	1	0	0	0	0	0	0	0	0	0	0
106 bp upstream of Clo1313_2355	Penicillinase repressor	2765765	SNV	T --> C	snp_data	0	0	0	0.8	0	0	0	0	0	0	0	0	0	0	0
Clo1313_2373	HNH endonuclease	2788420	Insertion	IS120	match_insertion_Cth_t	0	0.96	0	0.98	0.99	0	0	0	0	0	0	0.97	0	0	0
353 bp upstream of Clo1313_2453	clj:CLJU_c34990 hypothetical protein	2866473	Insertion	- --> T	snp_data	0	0	0	0	0	0	0	0	0	0	0	0	0	1	0
Clo1313_2493	ABC transporter related	2915680	SNV	A --> G	snp_data	0	0	0	0	1	0	0	0	0	0	0	0	0	0	0
Clo1313_2522	transposase IS4 family protein	2955869	SNV	C --> A, Arg65Ser	snp_data	0	0	0	0	0	0	0	0	0	0	0	0	0	0	1
Clo1313_2532	Pyridoxal-5'-phosphate-dependent protein beta subunit	2971473	SNV	T --> C	snp_data	0	0	0	0.38	0	0	0	0	0	0	0	0	0	0	0
Clo1313_2610	MgtE integral membrane region	3076675	SNV	A --> G	snp_data	0	0	0	0	0	0	0	0	1	0	0	0	0	0	0
Clo1313_2632	Peptidoglycan-binding domain 1 protein	3096765	SNV	G --> A, Pro269Ser	RNAseq	0	0	0	0.94	0	0	0	0	0	0	0	0	0	0	0
Clo1313_2635	glycoside hydrolase family 10	3103076	SNV	G --> A,	RNAseq	0	0	0	0.95	0	0	0	0	0	0	0	0	0	0	0
Clo1313_2637	FAD-dependent pyridine nucleotide-disulphide oxidoreductase	3104900	SNV	T --> C, Thr425Ala	RNAseq	0	0	0	0.93	0	0	0	0	0	0	0	0	0	0	0
no CDS match		3209380	SNV	G --> A	snp_data	0	0	0	0.37	0	0	0	0	0	0	0	0	0	0	0
103 bp upstream of Clo1313_2758	SpoVT/AbrB domain-containing protein	3242180	Insertion	ISCth2	match_insertion_Cth_t	0.31	0	0	0	0	0	0	0	0	0	0	0	0	0	0
Clo1313_2816	Spore coat protein CotH	3309806	SNV	A --> G, Tyr326His	snp_data	0	0	0	0	0	0	0	0	0	0	0	0	1	1	1
Clo1313_2819	cce:Ccel_2792 hypothetical protein	3312425	SNV	G --> A, Pro74Leu	snp_data	0	0	0	0	0	0	0	0	0	0	0.98	0	0	0	0
Clo1313_2825	Stage II sporulation protein E	3316541	SNV	T --> C, Met204Thr	RNAseq	0	0	0	0.89	0	0	0	0	0	0	0	0	0	0	0
Clo1313_2832	H+transporting two-sector ATPase alpha/beta subunit central region	3326885	SNV	A --> G, Val462Ala	snp_data	0	1	1	1	1	1	0	0	0	0	0	1	0	0	0
		3327168	SNV	G --> A, Pro368Ser	snp_data	0	0	0	0	0	0	0	0	1	0	0	0	0	0	0
		3327245	SNV	G --> A, Ala342Val	snp_data	0	0	0.73	0	0	0	0	0	0	0	0	0	0	0	0
		3327276	SNV	G --> A, Arg332Cys	snp_data	0	0	0	0	0.96	0	0	0	0	0	0	0	0	0	0
		3327329	SNV	G --> A, Ser314Leu	RNAseq	0	0	0	0.95	0	0	0	0	0	0	0	0	0	0	0
Clo1313_2982	Nitrilase/cyanide hydratase and apolipoprotein N-acyltransferase	3495240	SNV	C --> T, Gly191Asp	RNAseq	0	0	0	0.94	0	0	0	0	0	0	0	0	0	0	0
