# Supplementary material for: Metabolic and evolutionary responses of Clostridium thermocellum to genetic interventions aimed at improving ethanol production
Source: Biotechnol Biofuels. 2020 Mar 10;13:40. doi: 10.1186/s13068-020-01680-5 (PMC7063780; doi:10.1186/s13068-020-01680-5)
Supplement: Supplementary file 7 — Additional file 7: Table S7. JGI libraries. Table describing each chemostat where samples were sent for RNAseq analysis. The ID column can be used to match RNAseq data to fermentation data. The JGI library column can be used to match individual RNAseq data. [file 13068_2020_1680_MOESM7_ESM.xlsx]

## Sheet: Sheet1
ID	Sample Name	Reactor ID	Strain	Year	Month	Day	JGI Library	Notes
37	037_CI_15_10_2014_LL1004	CI	LL1004	2014	10	15	BCHAT
38	038_CII_15_10_2014_LL1004	CII	LL1004	2014	10	15	BCHAW
39	039_CIII_15_10_2014_LL1004	CIII	LL1004	2014	10	15	BCHAY
40	040_CIV_15_10_2014_LL1004	CIV	LL1004	2014	10	15	BCHAC
41	041_CI_16_10_2014_LL1004	CI	LL1004	2014	10	16	BCHBP
42	042_CII_16_10_2014_LL1004	CII	LL1004	2014	10	16	BCHBS
43	043_CIII_16_10_2014_LL1004	CIII	LL1004	2014	10	16	BCHBA
44	044_CIV_16_10_2014_LL1004	CIV	LL1004	2014	10	16	BCHBB
45	045_CI_28_01_2015_LL373	CI	LL373	2015	1	28	BCHBG
46	046_CII_28_01_2015_LL373	CII	LL373	2015	1	28	BCHBN
47	047_CI_30_01_2015_LL373	CI	LL373	2015	1	30	BCHHY
48	048_CII_30_01_2015_LL373	CII	LL373	2015	1	30	BCHNA
49	049_CIII_28_01_2015_LL1041	CIII	LL1041	2015	1	28	BCHNC
50	050_CIV_28_01_2015_LL1041	CIV	LL1041	2015	1	28	BCHNH
51	051_CIII_30_01_2015_LL1041	CIII	LL1041	2015	1	30	BCHOB
52	052_CIV_30_01_2015_LL1041	CIV	LL1041	2015	1	30	BCHOC
53	053_CI_01_10_2014_LL375	CI	LL375	2014	10	1	BCHOG
54	054_CII_01_10_2014_LL375	CII	LL375	2014	10	1	BCHNO
55	055_CI_02_10_2014_LL375	CI	LL375	2014	10	2	BCHNS
56	056_CII_02_10_2014_LL375	CII	LL375	2014	10	2	BCHNW
57	057_CI_10_10_2014_LL1011	CI	LL1011	2014	10	10	BCHNZ
58	058_CII_10_10_2014_LL1011	CII	LL1011	2014	10	10	BCHGS
59	059_CIII_08_10_2014_LL374	CIII	LL374	2014	10	8	BCHGW
60	060_CIV_08_10_2014_LL374	CIV	LL374	2014	10	8	BCHGZ	Rejected due to compressed dynamic range of RNAseq data
61	061_CI_08_10_2014_LL1011	CI	LL1011	2014	10	8	BCHCA
62	062_CII_08_10_2014_LL1011	CII	LL1011	2014	10	8	BCHCW
63	063_CIII_09_10_2014_LL374	CIII	LL374	2014	10	9	BCHAS
64	064_CIV_09_10_2014_LL374	CIV	LL374	2014	10	9	BCHAU
65	065_CI_26_11_2014_LL1160	CI	LL1160	2014	11	26	BCHNP
66	066_CII_26_11_2014_LL1160	CII	LL1160	2014	11	26	BCHNT
67	067_CI_27_11_2014_LL1160	CI	LL1160	2014	11	27	BCHNX
68	068_CII_27_11_2014_LL1160	CII	LL1160	2014	11	27	BCHOA
69	069_CIII_26_11_2014_LL1161	CIII	LL1161	2014	11	26	BCHAX
70	070_CIV_26_11_2014_LL1161	CIV	LL1161	2014	11	26	BCHAZ
71	071_CIII_27_11_2014_LL1161	CIII	LL1161	2014	11	27	BCHAG
72	072_CIV_27_11_2014_LL1161	CIV	LL1161	2014	11	27	BCHAH
74	074_CIII_01_10_2014_LL1043	CIII	LL1043	2014	10	1	BCHGX
75	075_CIV_01_10_2014_LL1043	CIV	LL1043	2014	10	1	BCHHA
76	076_CIII_02_10_2014_LL1043	CIII	LL1043	2014	10	2	BCHHC
77	077_CIV_02_10_2014_LL1043	CIV	LL1043	2014	10	2	BCHAN
78	078_CII_27_03_2015_LL1004	CII	LL1004	2015	3	27	BCHAO
79	079_CIII_27_03_2015_LL374	CIII	LL374	2015	3	27	BCHBC
80	080_CIV_27_03_2015_LL374	CIV	LL374	2015	3	27	BCHBH
84	084_CI_04_02_2015_LL345	CI	LL345	2015	2	4	BCHHH
85	085_CII_04_02_2015_LL345	CII	LL345	2015	2	4	BCHBO
86	086_CI_05_02_2015_LL345	CI	LL345	2015	2	5	BCHHZ
87	087_CI_26_03_2015_LL1004	CI	LL1004	2015	3	26	BCHNB
88	088_CII_26_03_2015_LL1004	CII	LL1004	2015	3	26	BCHNG
89	089_CI_27_03_2015_LL1004	CI	LL1004	2015	3	27	BCHNN
90	090_CIII_26_03_2015_LL374	CIII	LL374	2015	3	26	BCHHT
91	091_CIV_26_03_2015_LL374	CIV	LL374	2015	3	26	BCHHU
92	092_CIII_04_02_2015_LL376	CIII	LL376	2015	2	4	BCHHW
93	093_CIV_04_02_2015_LL376	CIV	LL376	2015	2	4	BCGXU
94	094_CII_05_02_2015_LL345	CII	LL345	2015	2	5	BCGXT
95	095_CIII_05_02_2015_LL376	CIII	LL376	2015	2	5	BCGXZ
96	096_CIV_05_02_2015_LL376	CIV	LL376	2015	2	5
97	097_CI_17_02_2015_LL372	CI	LL372	2015	2	17	BCGXX
98	098_CII_17_02_2015_LL372	CII	LL372	2015	2	17	BCGXW
99	099_CII_18_02_2015_LL372	CII	LL372	2015	2	18	BCGYG	Rejected due to compressed dynamic range of RNAseq data
100	100_CIII_17_02_2015_LL1036	CIII	LL1036	2015	2	17	BCGYC
101	101_CIV_17_02_2015_LL1036	CIV	LL1036	2015	2	17	BCGYA
102	102_CIII_18_02_2015_LL1036	CIII	LL1036	2015	2	18	BCGYP
103	103_CI_18_02_2015_LL372	CI	LL372	2015	2	18	BCGYO
104	104_CII_26_02_2015_LL1044	CII	LL1044	2015	2	26
105	105_CI_27_02_2015_LL1044	CI	LL1044	2015	2	27	BCGYH
106	106_CII_27_02_2015_LL1044	CII	LL1044	2015	2	27	BCGXA
107	107_CIII_26_02_2015_LL1042	CIII	LL1042	2015	2	26
108	108_CIV_26_02_2015_LL1042	CIV	LL1042	2015	2	26	BCGWX
109	109_CIII_27_02_2015_LL1042	CIII	LL1042	2015	2	27	BCGWU
110	110_CIV_27_02_2015_LL1042	CIV	LL1042	2015	2	27	BCGXN
113	113_CI_26_02_2015_LL1044	CI	LL1044	2015	2	26	BCGWY
120	120_CIV_18_02_2015_LL1036	CIV	LL1036	2015	2	18	BCGXP
