# Supplementary material for: Metabolic and evolutionary responses of Clostridium thermocellum to genetic interventions aimed at improving ethanol production
Source: Biotechnol Biofuels. 2020 Mar 10;13:40. doi: 10.1186/s13068-020-01680-5 (PMC7063780; doi:10.1186/s13068-020-01680-5)
Supplement: Supplementary file 8 — Additional file 8: Table S8. RNAseq expression data for each gene and library. Units of reads per kilobase per million mapped reads (RPKM). Genes are identified by Clostridium thermocellum locus number, from Genbank NC_017304.1. The linkage between libraries and strains is given in Additional file 7: Table S7. [file 13068_2020_1680_MOESM8_ESM.xlsx]

## Sheet: Sheet1
Locus	BCHOA	BCHOG	BCHBS	BCGXN	BCHBP	BCHBO	BCHGS	BCHCW	BCGWU	BCHNS	BCHBB	BCHBH	BCHNC	BCHAX	BCGXZ	BCGXA	BCHAZ	BCHHA	BCHGZ	BCHAS	BCHAU	BCHNA	BCHAW	BCHNG	BCGXP	BCGWY	BCHAY	BCHHC	BCHGW	BCHNP	BCGYA	BCHHU	BCHAN	BCHBN	BCHNB	BCHHH	BCGWX	BCHAT	BCGXW	BCHBG	BCHBA	BCGYO	BCHGX	BCHNH	BCHHT	BCHHW	BCGXT	BCHAG	BCHHZ
Clo1313_0001	474.01	263.18	332.75	369.68	382.45	447.37	365.95	361.46	350.64	344.4	320.08	168.75	304.24	428.67	238.71	157.92	422.44	348.9	162.57	73.26	67.68	86.83	378.66	426	328.18	259.58	374.28	321.87	145.63	448.21	395.04	180.17	295.01	214.82	361.85	484.31	446.81	377.32	292.28	184.47	424.02	252.25	153.35	342.34	183.16	322.58	422.56	473.39	447.54
Clo1313_0002	384.43	93.81	256.2	226.89	265.23	333.16	237	224.98	223.7	190.94	239.44	131.01	187.4	351.08	159.9	58.58	320.56	208.03	87.48	44.36	39.26	57.23	293.84	317.44	240.48	96.46	252.92	224.44	99.11	372.97	320.24	112.04	196.01	132.17	249.76	351.43	273.56	267.97	191.17	132.23	310.75	144.05	97.4	200.02	118.88	170.8	329.23	377.15	359.35
Clo1313_0003	162.93	24.86	113.49	89.9	108.55	124.27	77.21	66.97	89.07	81.69	101.22	35.44	69.27	127.38	70.59	25.53	130.43	76.71	29.7	22.21	17.87	18.49	110.09	130.16	113.34	36.78	89.37	73.29	37.9	143.08	141.9	47.63	99.02	44.29	110.97	129.85	102.19	107.27	92.31	44.01	158.15	56.09	40.19	77.45	48.15	74.11	162.16	162.29	115.06
Clo1313_0004	135.13	31.2	78.04	100.44	92.85	92.7	93.21	90.7	106.56	81.65	82.07	40.95	69.91	115.04	43.86	21.95	118.19	97.06	37.23	16.48	16.99	19.34	100.28	113.71	79.4	33.19	79.51	102.22	47.06	135.55	106.87	41.27	76.87	39.85	77.72	100.93	113.07	85.15	57.58	49.16	119.56	38.44	36.17	74.82	46.91	51.91	117.03	128.24	117.63
Clo1313_0005	268.32	359.58	174.02	347.38	244.44	224.92	287.93	295.22	364.26	258.15	254.04	146.82	245.34	193	266.97	333.5	188.16	263.15	274.05	237.77	250.27	237.06	209.5	202.92	175.2	224.12	220.85	284.89	272.25	228.27	246.17	246.96	175.11	215.87	153.96	220.35	340.06	196.96	295.11	250.28	270.26	302.8	193.48	324.97	292.82	247.45	428.23	203.6	247.96
Clo1313_0006	500.19	439.46	595.09	670.96	469.84	425.33	382.58	362.72	635.03	379.4	656.13	377.07	487	386.38	487.52	431.55	456.97	460.74	394.31	390.79	486.09	421.21	477.45	467	629.52	360.68	414.44	419.41	330.48	500.85	615.21	370.44	463.78	373.25	358.79	478	558.63	436.38	582.61	377.47	542.75	484.61	290	484.89	414.65	347.45	638.17	423.27	465.12
Clo1313_0007	300.97	342.55	189.93	245.46	236.37	260.4	272.41	283.29	301	160.77	183.41	156.7	284.91	306.9	221.27	214.71	204.94	238.19	199.13	271.69	270.77	255.16	191.57	214.94	198.85	211.81	288.69	238.42	244.26	237.16	212.61	240.16	190.46	256.7	181.66	254.45	267.86	224.47	246.16	244.92	189.18	240.89	276.28	315.63	257.71	265.67	300.4	292.97	246.59
Clo1313_0008	304.43	293.75	186.52	263.58	204.44	245.6	262.97	275.64	290.26	156.14	179.01	126.57	235.98	294.61	165.67	181.88	190.21	243.25	212.29	196.02	193.06	199.45	180.17	206.13	190.87	176.08	231.69	226.32	214.16	256.74	166.76	197.07	199.21	186.39	164.78	212.71	293.24	195.47	183.5	187.33	192.2	182.72	234.58	284.22	209.82	222.86	231.98	297.38	258.36
Clo1313_0009	299.44	303.1	156.08	246.51	180.94	219.93	300.42	311.43	251.82	168.76	143.36	119.29	214.72	260.76	135.78	181.69	182.19	227.64	148	200.55	197.95	170.95	188.55	198.21	153.98	201.91	211.98	217.86	170.78	280.73	167.6	193.32	199.65	155.67	151.98	223.65	304.96	168.47	134.5	152.03	182.19	139.14	208.15	275.55	199.6	177.88	248.4	282.09	249.2
Clo1313_0010	222.67	187.16	145.23	173.6	149.06	174.63	203.96	196.5	188.05	118.46	129.35	112.02	162.98	205.27	125.49	116.69	131.08	155.64	109.36	125.21	129.19	110.1	140.97	155.89	137.64	135.33	144.6	152.4	130.05	223.59	147.6	117.47	144.38	108.34	124.58	178.51	192.84	141.7	141.31	97.99	144.45	118.02	136.43	181.73	132.85	138.4	217.95	208.58	201.58
Clo1313_0011	483.54	317.61	339.3	349.63	323.71	378.39	385.52	404.39	355.97	205.6	308.13	288.54	358.29	429.25	273.51	248.54	311.83	276.64	248.64	271.2	269.4	239.16	350.75	356.49	353.22	244.98	336.79	328.23	282.65	453.3	301.32	272.13	290.59	253.99	277.31	361.32	359.23	322.13	291.95	243.68	307.07	259.95	283.36	357.63	276.23	294.27	371.82	448.81	407.85
Clo1313_0012	30.02	11.02	4.26	11.32	6.7	6.43	6.68	8.12	9.57	17.56	4.72	8.94	14.79	24.24	5.16	11.02	20.66	6.28	37.12	13.78	14.03	8.26	6.96	6.62	5.55	13.72	6.88	5.72	7.44	25.82	9.64	6.35	4.64	8.32	7.41	8.77	13.68	7.49	7.43	9.75	6.47	6.18	7.81	10.1	8.28	7.45	6.38	23.82	5.71
Clo1313_0013	594.33	507.67	77.73	500.39	108.27	162.06	406.42	480.04	345.12	633	98.01	358.42	255.11	401.43	235.72	738.96	435.35	242.85	132.89	356.35	386.48	382.15	117.04	106.93	138.97	772.65	101.09	215.19	153.84	677.67	293.68	177	203.08	208.94	167.84	192.88	559.04	132.56	244.12	322.39	104.53	249.07	233.82	251.61	232.29	340.15	136.41	492.56	164.09
Clo1313_0014	667.33	548.59	392.47	814.53	504.95	364.99	663.69	640.61	831.32	556.32	469.92	752.88	906.66	580.56	536.1	1155.22	806.81	3197.81	841.89	863.34	954.52	793.25	449.02	491.97	444.66	1151.53	553.11	2163.51	838.92	746.33	451.21	726.67	2103	643.95	499.14	459.62	794.79	489.42	457.08	834.43	474.11	548.41	2891.02	983.15	771.11	514.89	377.04	604.11	396.88
Clo1313_0015	3.4	2.16	3.33	2.89	3.55	2.11	0.71	1.46	2.39	1.07	2.5	2.54	10.18	4.1	1.64	2.94	1.67	4.8	48.61	9.95	11.95	6.82	3.45	2.5	2.05	2.59	3.25	3.6	1.84	2.22	2.3	4.5	4.99	3.67	2.87	1.16	3.06	3.13	4.29	4.18	3.76	1.04	5.25	1.32	2.86	1.46	1.36	2.66	1.44
Clo1313_0016	161.25	47.2	146.17	131.74	156.28	127.23	89.38	80.95	122.34	40.83	162.38	61.27	101.22	132.72	77.41	27.43	123.09	79.63	83.79	36.21	37.92	50.44	158.45	162.03	128.67	34.13	163.86	103.52	69.91	137.39	132.62	73.97	86.54	93.27	165.53	144.16	113.04	155.83	88.5	88.89	160.33	75.07	66.31	100.79	76.3	69.58	113.65	134.91	125.47
Clo1313_0017	5.96	12.56	2.98	6.07	5.42	3.68	4.09	5.2	6.58	6.57	3.97	3.13	10.16	6.52	1.44	4.16	5.35	6.85	47.39	4.98	5.64	4.99	4.45	5.33	2.29	4.23	4.39	5.63	3.99	7.45	4.08	2.74	5.5	4.55	4.68	4.8	7.92	5.44	6.76	4.39	3.66	2.03	5.69	4.98	3.68	2.57	7.27	5.66	3.87
Clo1313_0018	0.76	0.47	0.75	0.53	2.16	0	1.46	0.66	1.53	0.59	0.92	0.74	3.65	0.36	0.74	1.78	0.75	0.26	18.45	0.63	2.69	1.73	0.81	0	1.88	0.47	0	0.33	0.83	1.13	2.33	0.74	0	0.55	0.53	0.82	1.31	0.34	2.65	0.86	0.25	0.28	0.84	0.97	1.26	0.72	2.25	0.67	0.3
Clo1313_0019	28.96	6.88	6.94	9.22	12.89	7.14	17.63	22.42	18.55	3.06	3.2	21.72	23.15	17.75	9.68	30.49	6.97	33.05	79.27	97.42	117.23	119.44	3.3	3.08	16.12	27.84	2.76	42.12	39.3	33.97	8.8	33.61	14.34	23.61	4.27	5.7	11.45	4	8.9	17.33	3.74	9.25	49.59	14.58	57.96	2.79	46.56	4.69	38.36
Clo1313_0020	1548.2	4083.13	1933.38	2687.32	2065.83	2023.21	1849.22	2009.6	2946.72	2749.18	1839.82	2983.58	3026.85	895.29	1266.6	2192.51	1074.62	2133.58	1706.86	2470.69	2437.38	2572.02	2211.1	2546.52	1656.32	2454.42	2104.83	1997.4	2098.41	1580.58	2340.56	3610.32	2161.26	2686.54	2519.65	1622.54	3129.13	2180.86	1905.51	2499.71	2119.58	1421.17	2139.71	3346.36	3065.46	1396.11	1809.96	929.86	1746.2
Clo1313_0021	1256.01	3215.75	1781.9	2591.46	1804.15	1804.15	1633.76	1747.2	2807.41	2517.43	1569.07	2691.24	2608.25	813.9	1207.52	2094.93	896.12	1847.66	1453.53	2336.46	2131.16	2121.88	1975.87	2309.6	1639.5	2510.43	1863.49	1756.15	1790.22	1448	2209.42	3303.67	2327.64	2339.09	2448.43	1284.1	3076.05	1927.24	1743.44	2141.61	1998.87	1262.47	1755.28	3027.91	2749.78	1290.68	1453.58	847.99	1401.36
Clo1313_0022	1547.16	4411.64	2125.46	2781.18	2253.56	2210.42	2015.24	2305.68	2960.96	3193.27	1895.9	3462.66	3412.42	1018.02	1317.09	2390.45	1263.34	2343.16	1777.06	2795.78	2725.13	2867.88	2561.57	2865.02	1689.26	2809.81	2280.32	2258.33	2181.05	1691.08	2541.73	4051.41	2458.53	3007.18	2977.25	1562.15	3325.67	2483.63	1940.05	2831.18	2334.82	1466.48	2200.46	3593.15	3419.31	1527	1472.65	998.32	1744.01
Clo1313_0023	1836.11	4857.53	2690.97	3950.28	2625.27	2448.57	2234.37	2394.11	3967.92	3785.78	2839.32	4406.39	4120.9	1097.79	1787.69	3268.49	1448.95	2678.66	2203	3363.01	3601.94	4140.31	2912.01	3326.07	2127.86	3393.79	2541.26	2530.84	2537.35	1932	3159.67	4647.48	2545.49	4283.27	3453.22	1902.05	4120.89	2885.52	2572.83	3721.42	2764	1949.34	2570.02	4463.88	4183.78	1603.78	2038.17	1037.95	1999.76
Clo1313_0024	1.34	0.62	0.66	1.39	5.68	0	0	1.16	1.15	0	0.6	0	5.12	2.81	0.65	0	0	0	29.16	0	0	0	0	0	1.98	0	1.57	0	0.72	0	0	1.96	0	0	0	0.72	0.58	0	2.33	0	0	0	1.47	0.64	0	1.27	0	0	0
Clo1313_0025	2.85	0.64	0.38	0.61	1.43	0.52	0.79	0.42	0.68	0	0.27	0.19	0.84	2.47	0.09	0.2	0.68	1.12	5.39	0.49	0.69	0.56	0.63	1.02	0.14	0.73	2.06	0.89	0.74	1.52	1.35	0.29	0.6	0.74	1.22	1.16	0.51	1.06	0.91	0.33	0.38	0.33	0.75	0.28	0.36	0.28	0.62	2.34	0.34
Clo1313_0026	0.57	0.21	0.22	0.12	0.28	0	0.13	0.1	0.39	0.4	0	0.11	1.09	0.48	0.11	0.23	0.45	0	9.72	0	0.1	0.52	0.37	0.13	0	0	0.27	0.74	0	0.76	0	0	0.23	0	0.12	0.37	0.49	0	0.4	0	0.11	0.13	0.13	0.11	0.28	0.22	0.14	0.45	0.13
Clo1313_0027	17.18	4.36	7.65	17.54	11.35	7.22	10.75	9.16	16.12	4.68	7.6	2.42	7.16	7.85	3.61	5.94	11.36	17.14	23.29	5.81	9.07	7.78	10.98	7.24	4.14	6.7	21.17	7.69	6.08	10.36	7.51	3.19	5.05	13.15	8.7	9.38	13.18	10.57	7.24	4.23	8.21	5.24	7.54	6.52	6.16	7.08	10.63	9.09	3.29
Clo1313_0028	2.63	2.52	1.32	1.47	0.74	1.28	1.08	1.51	1.39	2.1	0.91	0.85	2.39	2.07	0.78	1.22	1.39	1.96	10.7	2.85	2.49	0.99	0.86	0.86	1.39	1.83	1.42	1.66	1.9	1.12	1.55	0.79	1.09	1.31	0.7	1.01	1.98	0.91	1.17	0.61	1.45	1.21	0.96	1.28	1.25	0.77	1.53	3.48	1.42
Clo1313_0029	3.17	7.6	1.55	2.69	4.04	3.32	3.73	2.94	2.65	4.22	1.28	1.05	7.32	4.19	1.04	3.09	2.7	2.5	29.41	3.82	3.37	2.73	1.06	2.32	2.09	2.95	2.34	2.37	1.89	3.68	1.72	0.97	1.68	1.17	1.12	1.43	4.52	2.14	3.28	1.22	2.27	2.14	1.83	3.08	2.26	1.1	1.26	3.53	2.34
Clo1313_0030	227.93	396.05	248.81	240.03	249.34	303.28	234.38	240.99	222.29	259.24	245	207	272.45	200.31	305.29	350.12	238.97	196.99	235.21	203.26	215.88	267.91	248.94	263.07	250.55	303.24	276.67	201.08	173.71	246.51	227.96	205.07	200.96	240.06	266.04	295.26	246.94	250.55	279.01	259.65	265.54	295.99	219	269.24	217.15	313.2	264.44	222.46	270.24
Clo1313_0031	0.94	1.58	0.46	0.39	1.82	0.3	0.76	0.41	1.13	0.87	0.51	0.64	5.58	0.79	0.09	1.32	0.74	1.17	39.38	1.28	2.65	1.39	1.35	0.44	2.22	1.14	0.22	0.85	0.41	0.94	0.43	0.96	1.33	0.81	0.49	0.71	1.3	0.76	3.27	0.21	0.18	0.11	1.65	0.45	0.58	0.18	0.24	0.62	0.55
Clo1313_0032	5294.94	3987.17	4724.47	6782.77	4655.64	4753.98	5681.67	5086.98	7109.05	4056.42	6775.32	2893.51	5989.96	4105.9	7853.08	9030.87	5490.95	5677.05	6525.87	5091.04	5219.28	6113.1	4294.61	4091.21	5751.23	7273.61	4264.88	4830.41	6333.09	3970.26	7905.95	3626.36	3656.3	8047.61	5342.87	6450.29	5288.3	3885.06	7637.42	6864.34	4716	7857.37	6814.96	5794.88	4381.31	5530.67	9087.7	4449.14	5196.66
Clo1313_0033	13.66	15.07	11.73	13.5	15.21	8.72	9.04	9.38	11.57	11.26	10.13	5.44	12.65	12.33	6.33	10	10.65	10.23	46.37	10.75	11.37	5.65	14.61	16.5	10.92	8.63	12.53	10.55	12.22	14.81	10.78	9.35	11.47	6.64	11.77	8.23	13.12	14.44	9.74	7.7	13.5	7.69	6.51	9.42	9.33	7.94	11	11.4	9.1
Clo1313_0034	194.67	184.87	102.05	163.83	126.95	116	107.23	137.52	139.46	192.6	104.31	74.31	120.95	203.05	111	200.9	182.11	99.14	127.72	158.95	171.3	131.93	133.77	144.29	108.06	136.99	148.27	109.52	106.29	192.28	115.44	126.84	106.92	87.09	147.09	84.83	163.85	151.45	112.32	130.29	162.68	108.01	102.96	138.47	116.64	131.08	114.48	214.37	78.69
Clo1313_0035	600.17	393.27	341.1	336.59	288.36	267.34	209.49	211.75	317.94	392.19	295.38	329.3	367.07	456.58	198.13	300.56	497.71	176.4	188.39	315.83	342.11	302.52	301.46	335.58	298.03	253.02	283.36	193.63	159.38	566.13	392.12	187.38	195.27	211.66	356.28	271	348.27	296.44	235.06	321.43	376.53	180.72	180.19	301.3	200.6	208.1	250.59	504.6	256.03
Clo1313_0036	2.79	1.85	2.34	1.24	6.27	1.26	0.46	0	0	1.38	2.51	2.31	11.04	6.67	0	2.39	1.96	1.65	42.49	0	1.4	1.8	1.27	1.85	2.94	1.49	1.86	3.1	0.86	4.4	0.91	1.74	3.22	2.15	0.82	1.71	0.69	3.23	0.92	1.35	2.71	0	2.62	2.27	1.97	1.13	1.51	1.05	0.93
Clo1313_0037	239.82	142.96	124.95	102.47	120.89	115.99	87.39	93.13	100.36	173.33	99.79	83.62	95.98	193.03	92.88	123.64	164.06	61.74	60.25	105.17	111.97	74.97	153.55	171.16	95.26	119.93	126.97	81.84	58.21	249.77	132.38	73.83	77.96	75.47	191.89	124.79	131.73	139.86	100.2	89.89	145.93	83.17	59.05	100	81.08	107.32	105.14	224.74	129.7
Clo1313_0038	245.29	367.83	136.99	166.7	150.39	170.34	151.33	157.04	160.49	240.74	126.81	149.11	147.46	204.39	136.17	184.67	151.37	138.28	144.73	189.31	172.93	159.2	148.85	178.9	130.63	152.39	154.12	149.16	129.46	247.23	118.31	142.9	144.47	130.13	134.41	163.6	171.01	155.8	140.57	150.54	179.36	137.75	114.49	174.47	152.01	162.84	176.6	210.82	175.92
Clo1313_0039	855.69	776.98	794.03	765.34	653.18	607.36	556.17	523.81	761.97	661.07	800.19	552.91	718.21	743.45	879.19	813.31	710.37	538.67	617.15	804.13	775.28	638.42	711.2	698.03	772.56	670.4	622.54	534.91	602.63	909.46	669.97	604.8	495.6	519.86	543.98	666.96	743.84	673.35	967.19	564.95	665.57	907.02	403.12	710.15	687.18	702.09	729.18	818.72	683.33
Clo1313_0040	186.27	135.03	86.53	121.04	97.64	103.89	106.3	108.45	116.26	143.03	71.82	65.31	108.95	157.95	68.19	97.33	108.21	88.54	66.98	105.35	119.44	71.25	88.31	111.88	77.28	125.41	101.73	90.82	79.54	166.23	92.7	85.97	71.24	80.51	90.25	101.02	150.06	93.06	76.6	88.82	95.25	87.47	56.81	125.98	100.56	96.88	104.57	164.62	100.73
Clo1313_0041	227.65	49.99	261.3	182.39	243.24	156.64	100.1	89.04	161.28	76.09	256.3	81.69	163.99	197.11	140.53	44.53	197.64	74.81	144.24	95.45	89.96	66.8	301.9	287.95	283.34	60.63	282.11	138.76	164.42	216.36	273.33	176.46	157.76	131.97	319.55	128.99	160.38	273.89	156.89	184.19	271.54	134.73	62.04	129.11	161.45	127.73	105.29	221.16	109.5
Clo1313_0042	84.04	165.65	80.17	123.17	84.7	82.53	80.38	77.98	118.93	96.74	82.21	25.33	115.83	66.01	71.03	97.29	76.91	92.96	89.04	65.8	69.99	86.58	73.56	75.53	83.48	96.16	89.8	92.01	66.74	81.35	108.38	67.36	68.2	78.05	75.87	76.69	109.27	73.51	76.53	99.78	80.73	67.39	72.67	98.67	70.1	81.4	99.93	75.67	61
Clo1313_0043	25.09	47.89	23.11	46.69	22.59	32.43	36.98	41.93	47.49	40.41	20.2	13.2	40.01	33	23.36	39.24	27	42.68	52.84	24.27	30.33	28.16	23.79	21.87	26.08	39.47	30.66	38.31	24.34	25.94	25.61	31.55	44.36	20.37	16.91	23.27	50.46	25.88	23.13	31.02	22.69	20.71	28.23	33.97	32.17	27.13	34.6	27.89	27.16
Clo1313_0044	45.06	73.41	31.33	67.23	37.68	45.55	58.43	63.38	60.59	67.97	30.5	27.2	45.05	55.94	34.62	55.3	45.89	63.5	78.38	38.75	43.39	40.88	42.23	34.93	32.92	49.31	48.04	54.83	33.64	53.81	41.18	50.07	66.46	36.11	22.46	35.35	70.43	38.29	36.7	37.08	37.1	28.38	37.39	39.67	46.72	38.21	37.89	44.46	38.93
Clo1313_0045	1.07	0.8	0.84	1.56	1.73	0.38	0.57	0.49	0.68	0.49	1.42	0.55	5.68	0.6	0.41	0.43	0.49	0.37	31.35	1.6	1.64	1.13	0.8	1.66	1.69	0.53	1.34	1.21	1.32	1.11	1.97	0.52	0.58	0.7	0.89	0.69	1.23	1.16	2.32	0.48	1.53	1.12	0.78	0.27	1.5	0.61	0.54	1.23	0.67
Clo1313_0046	2.7	6.56	2.07	2.08	3.56	1.73	1.62	1.11	2.22	9.88	1.91	2.73	5.27	4.59	1.36	1.76	2.77	1.58	52.67	2.77	1.96	4.92	3.75	3.27	1.39	2.3	4.39	2.74	2.16	3.25	1.61	2.57	2.85	5.07	2.3	1.01	2.22	3.81	3.81	4.5	3.89	1.18	0.39	0.89	2.61	1.66	1.04	2.49	1.51
Clo1313_0047	5.44	3.85	2.89	1.48	3.58	2.61	1.56	1.48	2.08	3.47	1.44	5.14	4.74	4.7	1.54	2.55	3.25	3.43	27.67	7.84	12.11	8.63	3.02	3.49	1.57	2.48	2.49	4.29	3.13	5.81	2.1	3.53	2.87	3.89	1.83	1.52	1.88	3.28	2.94	4.33	2.7	1.52	1.94	1.68	3.79	1.51	1.79	4.07	1.66
Clo1313_0048	151.36	235.38	202.68	140.09	219.45	214.42	150.68	150.55	167.75	144.89	224.75	95.19	206.32	139.88	224.16	224.33	149.8	129.89	130.08	132.86	128.13	136.11	195.47	227.59	218.68	190.95	201.56	150.1	132.7	146.7	167.57	129.4	159	179.56	188.91	237.33	136.1	199.4	221.26	165.53	200.26	242.7	139.91	194.39	145.49	227.17	213.1	135.01	213.93
Clo1313_0049	170.21	362.56	162.55	168.39	181.37	201.18	183.26	173.59	172.26	225.39	145.26	81.88	180.95	141.5	149.54	165.18	137.39	144.24	124.97	191.44	208.89	147.26	163.14	169.22	165.69	223.64	178.87	147.15	117.75	165.16	169.54	132.1	149.25	165.56	168.37	217.66	182.84	152.2	139.19	148.71	167.55	142.12	139.88	215.58	154.49	197.8	199.59	147	193.04
Clo1313_0050	320.58	546.83	271.63	290.76	289.05	351.12	333.01	323.65	330.25	331.41	283.26	167.99	365.6	235.63	314.82	341.93	228.37	312.64	282.78	353.72	347.21	317.29	255.06	272.2	302.14	336.98	283.35	308.98	313.7	265.44	270.82	268.74	259.59	306.09	253.31	401.46	331.34	230.88	282.8	280.01	263.22	315.73	271.27	428.64	312.33	342.47	380.38	254.5	343.06
Clo1313_0051	252.1	189.96	168.58	241.68	211.39	150.19	159.8	141.87	230.22	161.79	229.62	40.72	180.77	200.37	105.53	114.01	186.46	165.61	152.9	103.67	114.12	92.82	181.03	181.12	158.33	97.88	209.15	175.3	157.88	190.5	227.97	114.16	126.9	152.93	197.18	164.63	232.2	183.29	115.97	127.19	225.85	99.29	93.98	192.87	153.29	100.85	174.37	213.07	147.78
Clo1313_0052	564.63	546.18	541.13	431.19	551.48	363.5	355.52	316.65	409.54	434.16	666.92	146.34	370.17	470.75	245.25	251.08	434.38	379.52	425.22	271.25	274.37	166.44	445.43	420.93	416.93	255.11	491.45	335.09	436.43	430.41	555.71	357.8	321.92	275.59	407.29	401.61	396.84	475.03	323.84	261.73	528.8	281.65	172.86	387.87	344.71	272.38	437.4	464.77	383.39
Clo1313_0053	773.14	456.75	660.74	611.39	760.26	790.32	528.71	471.92	679.7	388.04	777.95	468.25	740.05	583.54	809.94	559.58	577.75	840.39	453.73	521.75	505.3	551.11	667.08	731.17	742.5	561.67	736.39	806.54	517.53	726.18	582.36	506.91	704.46	709.87	627.25	946.68	593.2	665.88	766.27	642.73	701	826.4	795.63	868.31	610.18	745.26	890.03	582.54	820.63
Clo1313_0054	178.39	237.96	73.86	285.54	130.57	136.29	571.49	609.14	328.41	273.55	84.26	81.75	127.37	210.37	146.33	264.52	171.09	392.53	256.84	63.16	83.16	177.56	132.21	79.27	101.59	274.23	113.6	342.47	242.59	109.05	145.79	222.15	326.81	225.68	115.37	165.22	177.51	142.77	106.92	125.66	67.13	157	452.06	156.27	229.27	221.64	105.13	205.56	126.2
Clo1313_0055	391.45	357.26	196.92	400.09	263.43	294.13	766.17	761.87	475.16	310.37	234.26	121.57	319.1	347.37	316.5	362.16	301.1	453.85	358.5	158.37	172.19	241.28	278.98	222.02	255.71	366.66	243.73	441.48	443.27	297.75	278.92	264.63	396.27	295.28	210.7	374	288.47	283.2	252.01	224.31	180.37	343.45	482.8	341.04	291.99	439.75	286.13	355.97	266.66
Clo1313_0056	820.66	14.81	1252.02	551.09	1137.3	521.74	383.48	279.73	467.79	48.29	1321.85	354.54	753.38	726.22	653.82	40.61	749.02	256.91	542.92	342.06	297.78	316.14	1318.65	1278.81	1011.72	97.5	1238.62	547.28	672.42	677.42	907.52	602.88	541.61	833.98	1421.66	531.78	438.59	1233.17	645.69	952.7	1138.61	564.23	336.29	629.53	590.81	508.46	317.34	881.03	353.69
Clo1313_0057	506.59	14.76	767	477.82	740.97	362.46	263.54	220.39	411.06	39.85	803.12	231.25	497.47	508.3	447.12	35.67	528.39	212.94	449.75	273.63	245.91	222.93	845.11	843.55	664.72	82.86	907.73	436.81	534.88	437.58	586.99	520.86	410.07	580.35	1004.08	320.56	412	750.6	416.27	679.68	788.55	409.46	274.21	489.33	520.54	338.89	201.49	600.24	247.39
Clo1313_0058	378.86	521.66	467.77	393.21	441.74	497.5	332.06	340.25	454.91	405.9	491.15	257.29	443.95	355.05	593.8	586.49	388.79	365.91	348.95	321.92	292.67	526.6	432.61	448.27	524.99	417.79	466.57	340.71	322.12	403.29	494.36	334.19	403.82	430.23	470.48	470.18	386.45	463.49	581.02	451.44	456.11	612.83	403.55	423.78	324.75	504.15	593.9	367	425.01
Clo1313_0059	66.4	218.04	89.88	95.95	90.09	84.52	65.34	70.31	92.21	142.55	90.49	52.98	95.85	62.32	87.97	118.57	73.59	79.26	101.17	87.79	92.47	94.16	94.92	99.64	82.65	98.22	100.28	77.22	60.71	74.89	119.39	67.19	77.92	89.1	117.09	81.51	100.58	102.13	99.64	92.56	90.39	91.85	86.94	89.39	74.85	107.42	89.06	56.64	77.02
Clo1313_0060	1.31	0.5	0.45	0.8	0.65	0.32	0.09	0.6	0.73	0.35	0.35	0.22	4.56	0.54	0.15	0.31	0.76	0.64	28.46	1.34	2.03	1.92	0.49	1.25	0.57	1.01	0.36	0.8	0.67	0.6	0.35	0.56	0.62	0.5	0.4	0.58	0.66	0.31	1.52	0.43	0.52	0.43	1.01	0.15	0.85	0.22	0.39	0.51	0.45
Clo1313_0061	582.83	2106.79	364.03	655.78	366.86	502.55	605.36	623.33	729.84	921.33	389.74	584.92	514.04	410.59	273.73	581.93	413.32	792.17	372.92	841.29	970.89	1099.82	406.95	455.21	289.36	480.71	473.31	651.7	368.88	550.73	760.69	632.23	662.94	1159.6	659.95	452.75	658.77	441.53	279.16	841.5	364.96	247.91	1299.02	510.39	648.24	304.1	579.77	444.97	485.79
Clo1313_0062	573.11	1835.71	359.62	556.79	369.08	557.69	602.02	600.05	594.92	973.48	325.89	591.17	440.14	442.69	257.47	458.17	372.33	683.82	346.41	841.24	868.11	1035.37	438.13	459.62	286.29	410.55	410.56	668.44	397.01	499.72	755.22	675.22	629.68	1147.18	689.1	484.2	514.83	429.71	269.11	924.68	393.38	250.42	1112.7	477.88	612.28	298.57	528.23	458.65	554.01
Clo1313_0063	428.12	1206.96	238.25	426.04	245.13	362.93	406.17	420.35	455.58	680.81	234.66	437.48	284.75	281.46	199.33	347.59	267.81	475.12	252.57	567.67	619.51	722.55	299.37	326.2	230.23	303.47	270.9	447.13	266.24	372.82	542.38	464.74	441.31	766.27	469.95	317.36	395.2	263.75	189.15	607.11	272.86	172.52	745.46	305.7	436.92	198.34	384.9	308.86	380.52
Clo1313_0064	410.79	1161.47	223.64	397.06	258.87	374.66	389.53	383.72	421.39	671.49	215.21	408.15	272.07	296.36	172	340.79	246.94	457.11	235.76	548.38	562.2	621.01	273.07	319.93	208.34	299.19	272.2	441	276.12	337.07	579.21	438.11	440.09	701.05	427.99	323.93	349.42	270.9	185.41	582.01	282.6	176.6	660.63	299.24	418.39	185.37	368.87	290.86	358.27
Clo1313_0065	333.2	1056.16	183.71	371.32	207.04	297.55	350.64	334.44	379.54	627.98	189.29	365.32	251.35	260.05	143.56	296.08	201.18	414.93	228.57	514.9	519.75	586.25	215.73	261.12	190.82	279.5	237.28	374.65	240	243.95	518.68	397.92	391.4	680.99	347.56	259.69	328.73	228.49	146.56	573.31	232.25	138.23	572.22	273.31	358.18	180.1	288.62	252.28	271.74
Clo1313_0066	310.86	1196.01	203.03	461.31	209.8	267.38	332.19	320.29	435.28	735.4	204.51	420.5	293.37	225.85	157.74	382.12	235.78	409.1	278.15	597.32	653.26	720.97	218.72	235.65	211.22	328.95	227.7	367.41	252.03	264.78	598.9	437.86	423.46	716.01	345.61	210.71	359.17	219.7	171.95	656.56	245.1	151.19	538.16	286.06	405.14	158.93	217.15	232.53	211.09
Clo1313_0067	0	0	0.34	0	3.79	0	0.4	0.6	1.2	0.4	0	0.67	4.32	0.49	0.34	0.35	0	0	45.76	3.02	1.53	1.18	1.11	0.81	1.03	1.62	1.63	1.35	0.75	0.77	0	0	0.7	0	0.36	0.75	0.3	0	3.63	0.78	0.68	0	2.29	0.33	0.43	0	0.44	0.92	1.22
Clo1313_0068	487.8	1160.47	430.41	1025.54	494.05	716	777.75	927.04	794.39	985.92	724.95	380.23	815.14	445.45	868.54	1473.14	674.55	952.26	228.87	290.31	390.35	1023.48	564.35	619.54	714.36	978.79	518.05	588.01	260.97	518.39	965.44	210.29	590.46	850.07	764.39	822.12	1163.61	596.88	548.51	569.11	611.07	622.68	853.88	705.35	322.04	529.04	643.92	570.6	566.28
Clo1313_0069	242.29	225.01	226.91	261.15	269.6	245.23	227.29	226.45	270.24	188.82	312.49	103.36	190.95	199.96	286.6	228.05	208.87	197.08	143.72	152.64	128.04	158.64	194.06	227.65	288.15	204.76	298.18	166.19	179.39	236.27	265.09	132.6	170.76	202.55	268.2	268.17	261.74	233.74	244.16	211.57	285.62	227.92	196.48	214.98	157.78	215.02	399.44	188.97	223.81
Clo1313_0070	178.66	128.47	142.46	173.66	182.67	167.09	185.61	162.93	191.03	131.41	180.8	58.47	135.73	132.17	131.19	145.39	152.02	143.17	117.05	95.16	87.18	121.74	132.27	153.47	143.34	99.17	176.25	125.53	122.02	163.66	160.57	91.18	85.06	156.68	182.21	168.73	168.44	164.59	119.42	146.04	185.38	116.35	118.87	145.65	108.26	138.38	247.04	136.34	145.45
Clo1313_0071	211.76	177.92	154.64	198.29	173.95	175.46	205.8	198.27	207.09	167.25	191.51	52.6	131.49	149.2	122.47	153.93	169.96	144.28	118.26	114.65	107.08	117.23	166.97	162.6	148.1	126.01	185.92	136.93	114.47	180.77	192.67	92.29	100.93	162.34	197.32	176.01	187.46	157.95	116.4	167.6	189.67	113.36	135.21	137.13	113.87	135.81	243.71	149.53	149.62
Clo1313_0072	108.92	43.27	77.52	101.54	86.2	85.75	78.11	71.98	122.25	48.8	76.06	24.89	88.58	65.59	64.4	57.11	51.53	62.11	74.87	83.88	82.27	59.56	79.46	82.12	84.22	66.1	93	74.28	55.44	89.21	54.16	45.01	55.96	66.97	65.29	110.08	94.74	73.56	67.85	63.83	81.73	66.71	55	112.44	68.68	83.1	102.24	56.3	79.64
Clo1313_0073	76.24	158.6	139.28	48.39	95.83	124.64	39.04	28.87	58.31	187.76	117.38	155.61	61.43	83.35	98.29	107.73	30.74	24.26	243.57	495.21	440.96	50.47	111.68	145.41	125.25	76.13	88.76	44.39	189.34	76.77	60.49	277.14	85.4	77.98	102.84	144.27	46.7	85.44	123.27	125.9	113.36	101.9	21.62	47.61	290.78	165.59	126.25	56.12	123.44
Clo1313_0074	22.86	78.44	32.79	14.55	22.43	34.15	8.36	6.8	20.08	88.53	24.68	204.34	27.95	23.39	28.27	39.07	8.23	8.16	113.65	263.45	256.91	24.87	28.64	36.76	31.23	31.88	27.17	14.42	76.26	19.71	12.07	178.55	12.54	37.54	21.35	26.3	18.32	18.66	32.19	70.98	37.1	20.15	5.51	19.9	172.05	38.42	31.41	16.42	44.12
Clo1313_0075	30.9	121.06	42.51	23.21	31.81	41.38	10.14	6.57	33.73	156.51	31.47	344.76	46	27.75	34.98	62.86	8.95	10.24	154.28	495.61	466.32	49.55	33.42	43.31	31.23	47.92	32.32	18.15	121.8	29.89	19.45	259.87	19.46	73.6	34.77	36.42	31.35	24.17	42.8	122.08	47.1	28.66	9.22	40.01	239.99	55.47	37.51	22.12	54.15
Clo1313_0076	55.05	193.89	78.26	43.29	56.34	93.17	26.18	21.66	56.38	249.23	57.08	638.73	82.1	55.48	57.2	97.14	19.8	24.12	260.41	754.71	718.64	86.91	70.53	87.95	55.66	79.33	69.22	41.04	239.18	48.1	29.76	449.95	36.87	124.47	67.97	73.26	47.8	49.49	61.59	199.29	82.16	49.34	17.67	74.01	485.2	80.78	61.82	42	99.85
Clo1313_0077	126.08	273.13	154.32	75.79	98.44	171.68	44.79	37.1	93.86	284.65	123.77	1089.45	155.87	110.51	106.73	127.83	38.76	38.45	360.4	1226.17	1121.04	106.52	125.84	160.61	120.26	111.34	108.67	69.31	446.45	103.19	72.17	606.11	74.61	162.02	113.29	162.54	92.43	87.06	124.23	229.55	155.74	105	40.24	138.16	726.14	129.5	136.24	76.71	195.01
Clo1313_0078	70.82	148.42	75.36	38.04	59.87	96.33	28.09	22.98	46.13	179.84	64.21	513.09	68.35	65.54	55.24	64.44	22.07	23.12	192.41	580.88	564.45	50.75	61.97	85.27	65.36	63.52	67.47	41.14	237.13	60.94	36.56	307.77	40.43	85.23	62.9	82.71	51.81	50.32	66	115.27	91.35	49.36	20.11	66.9	380.88	70.8	75.22	49.85	104.98
Clo1313_0079	57.91	136.34	66.37	34.25	48.72	79.31	26.24	19.65	35.31	152.44	56.93	391.96	57.4	55	46.08	54.22	19.78	21.43	174.68	458.25	429.98	42.88	54.08	73.02	55.72	49.16	50.72	37.35	202.75	44.36	33.98	232.77	26.42	70.1	50.49	72.33	38.09	40.71	59.42	94.48	73.55	41.11	19.39	54.2	319.76	58.88	64.95	40.46	85.84
Clo1313_0080	55.51	109.01	63.93	42.95	46.12	55.77	24.45	15.84	44.16	114.61	65.96	321.8	49.19	40.44	59.14	62.71	22.41	19.57	175.63	373.83	350.24	40.52	41.77	55.62	46.85	40.39	44.81	30.4	225.26	46.23	34.71	210.95	26.01	48.63	44.82	70.02	35.55	35.02	59.34	74.22	67.71	50.65	14.56	47.68	268.05	45.96	119.3	35.29	72.13
Clo1313_0081	33.85	138.39	21.69	35.34	22.06	26.06	37.35	40.82	32.57	62.14	22.35	21.62	28.82	28.22	21.68	47.39	27.87	29.37	36.62	37.1	42.44	40.52	20.02	21.98	19.29	53.58	21.08	24.81	27.48	34.04	29.66	25.12	25.43	28.41	20.8	31.42	38.41	21.44	20.46	25.81	19.89	21.6	26.82	31.7	30.94	25.07	32.6	31.91	30.75
Clo1313_0082	51.28	85.83	36.28	46.03	44.99	50.61	46.69	50.38	47.67	84.02	38.69	51.66	36.84	43.54	27.08	26.62	47.42	37.14	74.11	60.04	61.3	34.37	43.62	42.09	34.27	35.03	47.83	37.03	54.6	48.51	37.17	59.42	31.97	69.52	37.67	53.08	43.09	43.86	22.66	72.31	38.72	23.48	20.79	35.88	70.95	35.43	43.2	45.34	55.33
Clo1313_0083	72.53	115.94	32.34	90.8	49.23	58.47	64.64	56.56	79.66	78.5	52.24	29.93	65.98	51.6	44.71	60.84	55.42	50.69	72.95	67.26	55.87	49.94	38.74	38.81	53.8	55.79	57.22	42.79	81.66	60.5	62.44	59.95	36.88	70.55	31.46	66.13	73.17	37.2	48.97	69.53	41.13	46.46	29.38	70.1	70.93	54.53	82.96	52.55	47.27
Clo1313_0084	159.91	1.79	170.29	170.64	191.09	111.17	107.97	71.96	144.32	10.41	164.06	68.68	147.36	129.79	103.09	7.63	125.7	56.69	157.51	67.83	60.12	72.46	172.22	178.69	171.6	24.14	202.07	124.86	145.53	116.56	134.33	146.09	101.67	202.84	217.34	136.26	135.89	161.34	89.43	213.66	179.04	88.53	78.81	180.92	163.84	89.71	86.75	155.09	87.31
Clo1313_0085	987.3	2052.85	398.84	1219.47	715.93	509.7	777.24	860.76	1106.48	1202.13	614.28	207.54	1084.61	703.41	582.84	1235.08	705.69	839.44	1093.69	582.6	588.25	630.74	466.46	608.06	350.18	875.06	735.94	814.24	1073.8	895.77	516.57	762.71	263	764.77	423.13	559.44	1101.59	590.77	630.83	894.87	699.69	554.64	501.05	1567.43	971.76	612.69	1220.36	741.74	571.43
Clo1313_0086	9.67	15.17	8.47	3.71	7.4	3.21	5.25	1.76	4.38	8.21	3.67	0.98	6.32	11.37	3.43	1.53	2.5	2.63	43.75	5.05	4.92	2.88	9.76	6.49	7.5	4.27	7.14	8.57	2.2	8.44	1.75	2.23	11.32	2.2	3.15	3.82	3.51	4.13	10.03	2.3	8.42	1.71	2.79	5.31	2.51	8.17	1.28	11.45	4.17
Clo1313_0087	10.83	7.69	5.7	2.53	7.22	1.85	2.64	3.15	3.38	3.28	6.1	2.36	5.56	11.53	3.13	3.12	5.46	3.08	33.51	4.7	4.05	3.07	11.46	8.94	6.39	2.53	5.38	8.25	2.34	7.03	3.57	2.57	7.39	2.78	5.59	5.08	4.31	4.76	4.86	1.98	4.08	2.42	2.97	3.34	4.17	4.6	3.07	8.96	4.91
Clo1313_0088	61.88	74.47	61.58	67.67	66.5	68.48	59.09	47.23	67.84	57.29	57.02	17.37	71.51	43.02	35.83	32.46	47.01	32.82	66.06	39.6	40.76	28.73	66.68	62.81	55.5	53.83	71.11	54.91	47.27	48.25	65.82	45.76	46.25	62.58	59.62	79.37	57.5	60.64	37.77	60.47	58.59	37.08	23.62	71.23	56.92	51.55	52.2	51.15	59.58
Clo1313_0089	193.44	202.99	255.85	216.85	231.38	205.3	165.81	137.63	224.46	144.94	298.14	117.86	231.29	134.17	236.54	208.76	172.48	133.9	159.32	172.19	195.58	172.17	216.47	211.61	249.98	193.42	212.75	158.54	147.28	173.23	228.46	155.52	141.38	175.15	212.25	240.34	177.15	212.22	261.74	199.49	212.95	241.54	131.46	214.85	172.56	197.96	268.24	147.98	184.52
Clo1313_0090	287.31	76.6	634.51	219.11	589.28	503.12	159.05	108.25	310.38	88.1	724.62	33.27	181.12	308.89	238.38	76.59	315.8	200.4	102.17	42.64	50.99	202.54	643.63	581.22	492.21	80.07	710.72	313.82	71.09	233.25	399.28	74.11	264.07	350.16	604.85	527.68	134.76	580.46	229.75	255.98	543.4	250.15	177.35	175.22	75.92	184.19	499.75	305.37	501.22
Clo1313_0091	5.66	0.85	5.34	2.21	6.73	3.61	2.43	2.09	3.65	1.51	5.46	0.98	6.95	4.8	2.04	0.91	3.08	1.46	32.65	1.5	2.31	2.06	7.91	8.66	6.11	1.51	8.03	4.45	1.31	5.03	6.02	0.74	2.25	1.85	5.73	4.66	2.61	4.79	4.68	3.53	7.47	2.6	1.44	1.92	2.12	2.77	3.06	3.48	4.73
Clo1313_0092	31.91	18.78	25.88	26.57	24.72	21.8	19.65	19.38	27.87	16.05	25.72	22.22	33.38	26.04	23.84	18	28.6	18.65	50.6	18.36	22.4	27.92	28.44	30.77	25.81	19.63	26.86	19.03	17.97	37.77	27.58	22.89	20.08	24.67	24.89	23.7	28.3	26.26	32.09	25.44	29.33	25.17	17.4	31.46	23.26	23.09	24.14	30.12	21.17
Clo1313_0093	365.39	609.51	263.37	413.29	273.18	254.39	273.26	296.4	366.31	529.57	240.57	251.01	423.56	297.65	309.69	664.75	277.26	232.62	305.72	381.69	385.61	321.26	238.12	298.77	282.94	516.46	267.95	227.24	293.31	344.88	298.32	325.39	252.89	231.01	240.47	291.33	433.44	267.78	406.77	310.22	277.93	403.96	120.99	393.65	375.85	389.61	269.86	304.47	268.04
Clo1313_0094	35.94	70.55	17.21	42.63	19.76	24.28	26.62	33.33	34.83	81.12	15.93	30.52	36.47	44.89	20.86	45.04	27.89	21.12	57.73	43.93	43.91	26.94	23.58	21.83	19.47	52.08	27.47	20.01	28.98	34.67	27.14	36.68	26.3	18.66	23.05	18.43	59.78	23	25.88	34.17	22.02	25.94	23.22	32.24	29.95	29.17	23.5	48.82	19.08
Clo1313_0095	29.54	56.93	12.05	23.47	13.42	14.65	17.88	25.11	30.69	72.78	7.76	25.79	19.6	31.51	11.85	36.98	19.77	14.44	44.18	36.6	31.75	29.26	13.76	17.11	15.72	32.14	17.26	13.82	15.97	34	26.78	24.53	22.39	19.04	19.89	6.6	46.62	11.66	18.06	30.99	16.37	19.26	21.59	21.79	21.76	16.66	12.93	47.75	8.64
Clo1313_0096	58.4	123.95	29.92	47.57	30.75	36.66	34.33	38.65	43.19	112.48	23.7	70.67	54.86	79.69	26.4	49.1	55.02	32.08	84.08	72.89	80.09	63.02	35.31	34.68	32.17	49.44	38.41	29.18	36.52	67.79	39.09	53.44	42.12	54.43	37.89	27.07	65.57	36.25	33.31	64.34	36.48	27.36	29.76	45.5	48.48	30.51	36.4	83.17	28.95
Clo1313_0097	30.01	62.69	16.2	22.75	18.68	15.32	10.94	13.78	20.74	58.48	10.36	37.97	24.12	42.3	14.32	23.32	26.48	13.94	32.53	41.01	33.3	28.89	19.27	18.52	11.58	25.63	17.7	15.99	19.1	35.96	21.52	29.85	25.51	30.27	16.78	11.73	26.8	21.63	16.9	27.51	18.83	13.48	12.61	23.94	23.18	15.89	16.26	46.75	12.79
Clo1313_0098	434.64	730.6	444.98	464.19	492.04	399.72	416.95	387.28	503.12	547.1	505.89	351.7	519.78	337.75	633.41	745.6	369.65	475.67	493.41	491.13	500.03	517.5	448.71	469.71	489.39	490.53	514.31	450.09	493.47	447.83	436.91	412.41	420.74	449.99	415.52	406.73	416.75	448.75	618.03	517.22	522.15	647.27	435.78	558.35	468.24	517.61	630.7	379.53	425.53
Clo1313_0099	697.99	782.68	333.14	1734.5	275.57	355.86	1627.31	1699.02	1668.31	578.26	301.04	318.51	375.38	498.6	359.62	647.57	369.61	188.08	329.02	319.9	352.65	338.53	365.42	381.94	366.55	514.16	296.46	285.35	312.15	614.77	374.73	331.99	285.11	260.56	382.89	363.5	1901.06	305.44	379.17	305.21	351.44	386.84	194.34	375.03	333.68	451.58	305.77	648.21	359.85
Clo1313_0100	394.61	419.59	178.3	1246.06	160.22	190.28	1140.26	1168.03	1240.39	353.51	138.46	307.29	200.1	369.22	241.17	372.85	195.03	118.65	199.57	222.69	231.14	234.36	191.04	209.34	208.53	287.98	158.9	161.61	193.06	353.7	178.78	210.23	158.2	162.91	185.92	182.35	1495.13	160.96	226.28	194.82	209.12	209.46	116.16	210.37	208.35	225.56	198.12	418.01	218.98
Clo1313_0101	1362.72	1572.39	617.16	3648.51	517.39	655.68	3514.9	3306.4	3402.15	952.07	537.64	1086.77	759.25	1217.79	741.89	1095.87	778.56	393.58	635.86	677.51	773.3	972.61	580.33	605.3	702.89	887.17	495.9	489.56	681.31	1112.99	581.22	704.02	544.62	544.3	578.39	576.59	4462.34	518.05	682.4	691.38	668.57	672.48	368.69	724.78	682.06	760.31	551.24	1373.93	660.57
Clo1313_0102	565.53	590.93	233.67	1441.53	222.35	285.75	1508.02	1515.64	1361.7	429.26	184.88	356.17	291.95	495.97	246.27	378.31	303.14	169.33	238.01	273.32	300.28	281.92	251.87	274.36	264.81	369.73	225.38	210.77	227.29	500.74	243.92	245.33	239.49	211.5	257.02	250.83	1858.65	234.89	234.95	266.62	273.55	227.91	160.43	284.22	241.28	288.42	209.23	588.69	259.64
Clo1313_0103	665.74	634.28	462.49	4754.82	239.99	307.51	1871.37	1677.1	4176.85	563.72	423.92	273.21	336.5	416.84	539.87	898.87	266.81	342.13	622.2	335.06	405.35	669.68	286.93	284.41	671.42	631.63	269.64	291.93	394.25	476.86	531.56	325.28	411.46	396.37	300.09	341	3112.64	226.63	514.73	422.68	352.67	484.71	310.52	350.7	318.1	352.82	821.32	573.69	294.14
Clo1313_0104	176.56	220.83	62.03	523.38	66.86	75.6	482.37	517.86	452.64	192.81	56.57	66.9	103.71	127.18	76.49	129.6	95.28	77.29	96.72	113.29	126.61	73.7	69.96	81.1	67.65	127.41	75.67	89.18	91.41	181.88	90.72	74.21	77.68	66.5	70.78	77.3	651.81	63.04	69.63	82.59	81.6	73.67	69.99	125.04	89.49	83.37	79.26	152.36	71.91
Clo1313_0105	88.05	135.18	42.68	231.75	44.3	47.87	221.03	240.84	196.75	144.57	34.47	46.23	61.4	64.7	36.21	56.74	57.2	65.64	77.13	87.76	97.1	47.85	44.96	50.51	50.63	65.25	54.14	56.61	58.17	99.16	53.19	49.34	76.91	47.65	46.34	45.82	288.49	52.73	40.44	51.67	48.6	44.63	52.82	76.52	64.41	50.62	44.25	81.18	45.39
Clo1313_0106	956.17	2767.55	393.91	1516.38	584.53	693.59	1292.54	1466.34	1310.16	2172.97	641.41	380.27	1912.85	615.91	931.88	2550.69	1024.46	1992.12	503.36	785.53	821.75	1707.86	356.11	502.55	557.72	2212.85	597.86	1041.72	658.89	647.74	1294.3	353.44	917.23	1144.43	530.36	768.62	1725.83	582.24	697.11	854.04	542.92	840.53	1402.87	1523	559.73	782.36	739.47	825.64	510.49
Clo1313_0107	62.4	570.93	31.09	75.33	45.44	39.21	52.4	78.46	51.75	528.05	48.2	9.88	127.4	27.75	49.18	394.34	55.51	24.03	34.04	48.56	57.17	76.1	44.2	47.99	60.23	241.45	39.5	43.79	23.49	81.69	132.1	14.89	69.81	46.51	44.46	51.78	71.79	44.23	40.88	35.6	53.85	59.57	15.27	103.04	23.59	102.07	27.39	47.9	29.54
Clo1313_0108	4.72	81.26	1.78	1.64	1.7	1.3	0.38	0.86	1	49.88	1.42	1.12	5.14	2.54	1.51	18.99	1.22	0.26	21.18	1.13	1.38	1.5	2.51	3.07	1.95	5.02	1.93	1.29	0.81	4.21	3.03	0.36	1.67	1.07	1.2	2.22	0.86	1.68	1.73	0.75	3.46	0.93	0.64	2.2	1.63	3.36	1.15	2.74	1.36
Clo1313_0109	1.74	21.06	0.68	1.63	0.63	0.73	0.6	0.3	1.35	5.21	1.1	0.5	2.66	2.67	0.34	1.22	1.37	0.72	24.68	0.65	1.22	0.39	1.39	0.4	1.28	0.49	2.03	0.68	1.88	1.73	0.4	0	1.05	1.31	1.08	0.75	1.2	1.18	1.61	0.39	0.85	0.19	0.57	0.66	0.64	0.33	0.66	0.92	0.41
Clo1313_0110	2.81	19.83	2.02	1.76	1.82	0.89	0.32	1.38	1.77	1.84	1.35	3.54	5.02	2.62	1.36	3.1	2.12	2.14	28.46	6.51	13.37	4.25	1.35	2.61	0.83	2.71	1.1	2.67	1.83	2.8	1.5	1.5	2.28	1.32	2.23	1.11	1.62	2.92	3.04	2.01	1.55	0.63	2.47	1.07	3.47	1.33	1.54	2.61	1.43
Clo1313_0111	6.01	20.05	2.4	5.09	3.3	2.28	1.85	2.54	5.84	2.63	2.01	5.54	6.59	5.21	1.88	9.47	3.5	5.18	37.16	12.48	18.94	8.94	3.02	3.09	3.61	5.97	2.6	3.1	2.47	4.3	3.57	3.33	3.26	2.94	3.79	2.21	2.49	3.31	2.39	2.45	3.41	2.11	7.14	3.38	6.38	1.58	4.56	4.86	2.93
Clo1313_0112	12.61	30.53	6.83	6.56	6.01	3.88	3.95	3.19	5.86	3.87	6.51	13.09	11.4	6.57	3.32	7.75	6.45	8.35	45.78	15.94	24.4	18.84	6.45	6.33	7.19	7.68	6.48	11.76	7.72	10.13	6.93	7.23	6.8	5.35	6.85	6.4	4.7	6.14	5.45	4.74	6.54	3.48	15.85	5.02	10.37	2.38	8.79	7.56	6.49
Clo1313_0113	6.74	13.46	2.96	3.61	3.97	2.83	2.87	1.99	3.87	2.44	2.89	5.22	9.94	3.59	1.42	4.76	3.98	4.26	55.93	7.4	9.09	6.11	2.67	3.72	3.6	4.43	3.75	3.74	2.29	5.25	3.46	3	3.11	2.84	2.78	2.13	3.7	3.48	8.63	2.39	3.81	1.87	5.28	2.74	4.51	1.33	1.21	4.25	2.78
Clo1313_0114	15.63	1802.79	17.56	11.05	18.74	11.65	2.47	3.45	8.67	9.76	15.82	21.44	23.83	11.61	9.27	15.11	22.64	2.63	59	17.46	14.83	5.67	21.4	27.03	13.96	24.56	23.75	4.39	18.06	15.49	32.01	11.11	3.11	5.07	49.97	9.41	8.42	31.15	15.34	5.47	20.98	4.82	4.64	17.23	10.92	14.54	11.06	11.51	6.39
Clo1313_0115	32.15	1884.63	23.39	20.2	28.35	17.14	4.34	5.53	14.03	35.13	31.16	31.27	41.11	11.53	14.31	19.46	42.59	7.24	73.72	26.72	22.89	13.52	32.89	29.71	22.91	32.16	30.42	5.54	32.24	23.83	57.63	19.4	4.71	12.06	65.44	16.77	11.96	47.45	21.61	12.26	38.37	9.99	8.31	26.71	20.48	20.91	18.85	17.6	11.47
Clo1313_0116	7.92	766.54	6.02	2.52	9.82	4.99	1.82	1.69	3.53	2.36	6.63	9.64	9.61	4.94	3.68	4.67	12.46	2.22	43.51	6.93	8.11	2.21	10.57	11.01	4.94	8.08	13.94	2.66	7.35	7.72	14.09	5.71	2.07	1.41	22.59	4.1	3.69	12.23	7.02	1.58	8.79	2.71	1.84	9.54	5.75	4.49	3.41	7.15	3.38
Clo1313_0117	5.5	566.61	4.17	3.87	6.28	3.33	1.15	1.34	2.93	1.61	3.56	6.51	12.35	4.54	1.79	4.58	7.61	0.96	51.47	5.28	5.24	2.02	7.17	7.89	4.34	5.7	9.77	1.91	4.85	6.5	8.69	3.84	1.88	2.51	15.66	2.66	3.73	9.85	7.09	1.66	7.08	3.2	1.61	4.11	4.97	3.36	2.73	4.92	2.54
Clo1313_0118	6.53	408.6	4.15	2.74	6.94	3.37	1.58	1.88	3.05	2.64	2.27	4.87	11.71	4	2.32	3.67	7.32	1.66	47.08	3.55	3.63	1.82	6.95	5.97	5.07	6.09	6.69	0.74	3.34	6.46	7.22	4.51	2.55	1.73	11.34	2.46	2.86	7.75	5.84	1.55	5.35	1.41	1.51	5.54	1.98	2.16	2.02	5	2.01
Clo1313_0119	11.03	445.78	7.14	5.93	9.51	7.56	2.9	3.63	7.32	3.23	8.42	9.04	15.9	6.92	5.22	8.8	12.96	3.1	58.76	7.88	7.07	4.34	11.65	8.88	8.13	15.87	11.14	4.48	6.67	9.3	17.78	5.86	2.65	2.83	17.56	4.91	5.55	14.8	12.02	3.48	6.73	3.97	5.13	7.27	4.96	8.3	6.6	8.66	3.83
Clo1313_0120	5.04	322.19	3.23	2.62	3.5	2.79	0.95	1.74	2.09	1.74	3.05	5.49	8.18	2.88	2.21	3.62	5.72	1.33	35.53	3.35	4.55	2.39	6.88	5.89	4.25	4.87	7.28	1.48	3.12	5.62	7.24	2.47	2.22	1.53	7.8	2.16	2.6	6.94	3.5	1.55	3.66	1.33	2.36	4.17	3.73	3.33	3	3.27	1.82
Clo1313_0121	5.89	299.86	4.23	3.68	5.23	2.89	0.9	2.03	4.73	3.17	3.54	3.42	6.75	2.19	3.78	7.47	6.56	4.07	43.91	7.3	6.56	4.44	4.39	4.09	6.95	5.86	6.42	4.07	2.55	3.91	11.24	4.01	4.76	1.7	8.91	3.79	2.7	8.5	3.64	0.89	5.35	2.19	2.15	5.59	3.87	1.11	2.97	2.6	1.84
Clo1313_0122	11.06	518.37	6.26	5.8	8.97	6.07	4.3	2.19	5.15	6.31	7.04	9.61	14.15	6.94	3.61	7.42	13.46	5.04	42.85	11.69	12.93	4.71	7.78	7.99	7.03	11.73	7.11	3.81	5.7	11.1	15.1	5.92	3.48	4.16	18.52	4.13	6.81	10.57	7.76	3.89	7.8	2.83	4.23	7.6	6.75	5.75	3.07	8.32	2.61
Clo1313_0123	8.44	426.2	3.08	4.7	4.52	3.09	0.68	2.2	2.87	5.2	3.36	6.08	12.94	6.31	3.4	4.72	6.18	1.02	47.98	7.06	9.32	2.89	7.21	5.69	4.92	7.87	5.05	2.29	6.16	6.08	10.57	3.44	2.78	2.75	9.52	3.16	4.56	6.38	6.37	3.1	7.26	1.76	1.72	6.7	5.08	4.45	5.44	5.97	1.15
Clo1313_0124	9.26	387.22	4.81	5.4	7.21	5.46	3.47	5.21	4.55	7.07	5.36	7.85	11.82	8.18	4.37	7.47	8.82	5.18	53.99	11	12.21	5.99	5.73	9.41	5.15	10.39	10.6	4.28	6.94	8.98	8.76	6.34	6.11	5.1	11.4	4.05	7.24	8.82	6.24	4.47	7.9	4.43	3.52	7.88	6.52	4.73	4.88	8	4.53
Clo1313_0125	18.44	638.38	16.08	10.81	12.58	11.62	6.54	6.65	10.67	7.34	10.57	13.94	16.65	14.51	6.46	10.07	18.46	9.02	50.33	13.29	23.59	9.49	13.92	18.25	9.88	13.76	15.67	7.82	12.68	15.56	18.05	10.75	8.81	6.87	17.98	10.06	10.97	19.5	7.38	10.58	11.42	9.37	11.03	11.44	11.99	9.18	11.41	14.63	5.49
Clo1313_0126	136.19	1512.45	329.45	406.27	704.29	280.84	745.11	996.31	409.87	769.22	274.35	311.82	304.08	424.91	367.4	1499.88	285.52	724.82	238.75	275.26	274.07	229.15	578.16	806.79	275.3	634.59	578.96	981.16	192.07	216.29	273.08	175.96	909.42	312.02	430.15	373.79	886.15	676.94	187.59	210.14	539.4	724.65	631.87	314.99	202.66	277.16	279.96	269.41	542.43
Clo1313_0127	113.06	1149.25	796.78	355.11	1218.49	293.77	592.32	689.83	374.07	573.57	569.64	208.11	219.01	625.17	276.57	1157.65	402.75	780.48	175.03	207.17	204.49	183.64	1097.48	1493.08	383.28	518.9	951.63	1184.37	170.33	150.48	278	140.07	989.87	242.85	878.58	391.05	806.7	1322.94	184.35	166.77	849.8	523.96	657.36	231.25	163.73	241.5	215.17	377.07	399.13
Clo1313_0128	0.29	0.68	0.57	0.15	0.89	0.46	0	0	0	0.51	0.4	0	5.31	0.41	0.14	0	0.29	0.76	39.21	0	0.26	0.17	0	0	0.43	0	0	0.38	0.32	0	0.33	0.21	0	0.32	0.15	0.31	0.13	0.2	1.36	0.33	0.57	0	0.16	0	0.36	0.14	0	0	0.34
Clo1313_0129	0.17	0.31	0.17	1.05	1.23	0.35	0.19	0.15	1.02	0.19	0.15	0.49	4.83	0.71	0.16	0.17	0.66	0.7	31.78	0.63	0.44	0	0.81	0.59	0.5	0.31	0.39	1.09	0	0.19	0.39	0	1.02	0.55	0.17	0.54	0.44	0.91	1.56	0.38	0.49	0.19	0.55	0.64	0.42	0.48	0.43	0.45	0.2
Clo1313_0130	0.59	0.11	0	0.25	0.29	0	0	0.41	0.31	0.27	0.11	0.11	1.14	0.66	0	0.24	0.12	0.37	5.78	0.44	0.21	0.54	0.19	0.14	0.18	0.11	0.28	1.23	0.26	0.26	0.14	0	0.24	0.26	0	0	0.1	0.48	0.41	0.13	0.35	0	0.13	0	0.29	0	0	0.31	0.14
Clo1313_0131	240.17	359.2	94.85	294.29	164.81	142.46	146.77	171.33	257.31	357.67	132.36	59.26	196.31	175.55	195.27	525.77	201.15	178.66	258.49	163.6	201.72	265.24	100.77	109.64	100.31	351.74	149.53	130.77	209.96	240.03	166.19	151.11	85.6	227.13	134.36	161.38	292.09	134.76	121.64	216.93	159.6	169.2	239.15	248.71	189.5	119.14	264.07	206.82	148.07
Clo1313_0132	270.83	379.03	129.86	269.07	159.73	161.04	166.88	183.28	246.14	376.79	158.83	48.28	204.3	215.85	207.15	541.75	232.58	189.53	227.44	199.36	187.19	229.5	139.38	147.55	118.22	420.03	146.15	140.49	203.92	249.99	205.66	162.15	128.94	202.23	163.14	195.5	273.09	140.93	175.3	216.64	181.58	213.34	209.33	257.57	168.87	165.98	251.07	240.5	163.96
Clo1313_0133	43.41	69.58	43.94	33.01	43.2	42.68	29.9	32.87	35.97	42.54	44.42	24.89	46.95	36.55	38.71	38.29	32.17	35.91	55.8	28.72	34.1	31.86	40.6	44.74	37.71	38.81	42.19	38.37	35.02	47.37	38.79	26.88	33.29	31.67	42.03	46.96	35.68	42.88	41.77	33.14	42.08	43.76	33.01	45.72	29.59	40.32	47.77	37.58	45.41
Clo1313_0134	41	37.31	32.38	25.68	33.29	25.45	20.3	19.68	25.64	23.08	30.22	6.31	32.94	27.97	25.12	20.53	26.11	24.11	77.19	11.55	17.62	21.09	24.56	18.89	31.59	23.03	22.86	18.11	23.17	39.13	31.48	16.3	24.48	19.11	29.32	30.97	30.48	31.52	34.01	15.76	32.64	24.47	21.46	30.04	17.24	25.52	42.27	24.65	26.69
Clo1313_0135	16.41	21.11	13.5	13.81	14.24	12.88	10.96	11.96	11.78	18.9	14.86	5.07	16	12.52	9.29	8.56	10.06	10.33	19.18	9.43	9.52	8.14	15.13	15.48	12.34	12.15	14.03	11.51	12.8	18.51	13.66	8.51	11.96	10.13	15.27	14.96	13.32	14.19	10.78	9.44	16.13	9.64	7.23	12.83	11.06	12.54	15.46	13.09	14.44
Clo1313_0136	34.11	4.29	17.89	28.15	20.4	12.15	14.9	11.92	25.37	5.99	19.18	4.94	18.17	30.07	3.23	1.09	29.5	10.5	15.53	6.23	8.33	4.84	17.54	18.74	10.38	2.74	22.52	16.83	15.13	23.15	21.5	9.41	9.31	9.23	14.09	15.28	17.46	16.56	4.27	14.55	19.41	2.62	9.47	13.27	16.74	3.24	13.84	28.6	14.01
Clo1313_0137	25.02	4.45	12.09	18.81	11.96	11.97	11.06	8.93	15.35	5.97	13.14	3.77	14.31	23.14	2.53	1.44	23.74	7.34	13.94	5.33	6.38	2.53	11.33	15.14	8.46	2.3	17.69	13.42	9.65	20.96	13.23	9.64	8.53	9.12	10.69	9.57	10.42	14.88	2.95	11.59	13.02	2.49	8.39	9.22	16.21	3.24	7.13	26.45	10.71
Clo1313_0138	32.16	6.01	12.07	22.13	15.72	14.22	17.29	10.01	18.79	4.64	12.35	5.77	15.25	32.42	1.94	1.7	24.97	8.43	13.27	6.49	5.96	4.93	13.52	13.92	7.84	2.93	18.84	13.26	10.89	26.73	18.1	10.58	11.57	13.66	14.97	14.69	14.64	12.87	3.64	15.54	14.75	1.98	8.66	11.08	17.5	4.26	10.36	33.27	9.05
Clo1313_0139	40.02	6.29	14.95	27.16	19.37	17.47	15.67	12.96	21.77	7.04	17.09	6.92	18.27	36.25	4.95	2.17	35.09	11.81	13.82	7.17	8.27	6.1	19.39	21.23	14.22	4.05	17.84	18.64	14.6	33.04	20.25	16.29	13.48	13.36	17.41	20.42	17.57	17.84	5.03	19.84	18.22	2.96	9.34	14.63	19.72	4.4	13.27	40.61	14.57
Clo1313_0140	43.33	6.74	15.64	27.83	20.15	20.51	18.03	14.57	20.08	7.8	18.49	5.15	20.23	32.96	4.94	2.7	30.84	9.05	25.74	8.8	11.05	5.88	23.21	21.1	12.99	5.27	20.59	20.79	16.56	32.19	19.88	15.44	13.16	20.02	19.68	18.12	18.85	21.18	5.71	22.83	19.39	4.12	9.23	19.33	22.79	7.7	13.59	37.66	17.22
Clo1313_0141	61.06	7.8	24.81	39.68	31.56	23.61	24.63	19.26	31.95	8.41	30.64	7.68	31.8	43.28	8.41	3.51	41.53	13.63	25.42	9.14	10.14	7.78	34.07	33.17	22.79	6.88	33.96	23.28	26.08	46.99	36.65	20.67	17.94	26.11	36.11	30.24	27.98	28.38	10.95	31.72	30.3	8.96	10.83	26.88	31.96	13.18	15.79	56.34	22.94
Clo1313_0142	122.22	10.3	57.8	83.64	54.56	50.99	46.26	32.74	65.53	8.99	52.68	20.84	78.7	101.4	20.21	8.14	91.55	29.3	52.8	19.15	20.1	19.42	48.84	55.78	42.32	14.26	58.35	46.99	57.58	98.59	61.48	44.11	31.39	65.3	62.59	54.76	72.81	49.19	25.25	91.23	51.99	16.54	25.77	69.1	67.2	23.5	32.8	123.06	44.13
Clo1313_0143	116.38	9.68	48.92	81.64	48.47	45.15	45.77	36.97	58.77	8.68	49.93	13.66	91.81	84.28	16.62	7.21	85.08	27.49	41.38	17.23	19.15	17.8	52.69	51.72	47.25	11.38	61.67	46.37	51.76	91.44	66.81	46.33	33.44	66.1	69.14	48.69	69.85	57.65	19.87	85.96	48.46	19.72	26.64	82.37	67.87	26.48	25.01	109.29	31.56
Clo1313_0144	281.87	1.34	76.42	137.98	111.83	90.76	67.48	52.2	106.06	3.41	87.33	13.29	130.87	176.1	41.7	3.6	163.31	35.43	58.41	30.28	26.7	24	94.56	92.63	72.04	13.49	144.01	76.58	73.51	194.97	106.69	63	34.49	90.65	122.52	105.95	115.6	88.61	35.7	114.64	92.82	34.23	42.75	141.24	80.76	44.45	60.23	249.63	58.19
Clo1313_0145	101.42	154.14	59.29	79.02	64.76	96.45	50.66	50.81	75.66	96.1	74.57	34.99	97.64	85.9	51.9	46.94	94.18	70.58	54.38	46.63	62.28	93.95	53.3	50.83	64.32	69.85	63.54	57.93	42.3	90.4	83.86	52.77	45.12	177.1	62.66	103.86	84.16	56.85	46.45	155.83	64.41	43.26	52.65	85.32	62.91	61.21	96.28	95.98	76.78
Clo1313_0146	70.59	80.43	44.26	45.77	41.84	61.69	34.45	32.25	48.18	59.7	43.04	29.05	43.34	58.73	31.39	19.11	71.48	51.31	43.86	37.97	42.54	60.7	36.71	43.86	40.74	31.24	42.82	36	32.8	52.29	62.97	28.25	39.77	120.94	48.51	64.58	54.95	47.97	33.59	100.93	37.85	25.01	38.71	38.75	42.23	32.91	66.25	66.95	56.38
Clo1313_0147	255.48	10.78	239.93	242.3	298.46	144.73	118.05	93.05	165.28	30.5	264.94	70.29	238.97	178.98	114.38	9.93	263.22	80.12	149.8	125.31	126.92	72.3	297.65	312.53	211.99	39.4	326.59	140.95	161.09	260.93	307.55	194.06	129.81	256.63	456.6	165.05	197.51	349.64	130.15	313.24	250.5	111.48	84.71	204.7	255.76	130.26	95.99	224.27	109.71
Clo1313_0148	570.02	26.09	469.18	454.84	628.91	301.81	224.19	185.49	354.12	51.15	594.89	152.11	493.99	428.83	307.16	22.24	506.75	165.15	353.26	217.72	216.74	195.66	541.42	581.96	402.25	67.93	712.78	298.45	388.02	482.54	482.43	368.87	219.21	608.64	769.54	329.98	376.68	666.66	293.35	699.53	513.11	253.07	201.13	414.17	462.46	231.11	233.56	490.97	211.65
Clo1313_0149	46.74	87.44	34.2	48.36	36.99	50.94	37.36	45.8	54.8	63.65	39.19	12.71	58.58	29.01	31.42	32.58	32.17	35.88	30.95	25.4	29.22	36.04	29.27	32.01	38.61	49.41	34.39	38.79	28.51	43.62	45.85	30.29	24.03	43.75	33.9	57.11	56.21	31.25	30.88	47.58	37.01	32.48	25.98	68.5	33.96	36.66	58.2	33.97	43.18
Clo1313_0150	8.02	15.06	11.41	8.83	10.93	13.94	5.72	5.4	7.76	7.76	10.68	6.38	12.49	4.8	11.22	9.65	6.49	10.67	8.79	5.93	6.87	9.08	8.29	8.82	10.83	7.73	8.34	9.25	8.01	8.71	10.42	8.15	11.03	7.78	8.55	13.29	9.74	9.21	10.77	8.66	8.98	7.91	9.68	11.31	7.48	9.42	16.81	8.29	13.08
Clo1313_0151	18.72	9.72	7.29	15.85	9.16	7.44	8.81	9.21	13.52	10.09	8.44	4.87	8.37	10.56	4.74	5.29	9.68	12.67	14.29	7.59	10.98	9.1	6.52	7.51	7.43	5.93	4.49	10.42	7.14	16.98	6.46	6.3	5.34	9.33	5.7	8.37	13.23	7.63	6.81	6.9	10.28	4.96	9.08	8.77	8.59	4.53	11.65	11.75	9.26
Clo1313_0152	10.17	5.64	4.86	6.67	7.19	5.09	5.35	5.85	6.56	4.46	3.87	3.63	5.38	6.93	2.92	4.18	6.97	7.96	29.47	7.73	10.33	7.54	4.06	5.47	6.52	6.15	4.24	6.98	3.27	8.43	6.03	3.35	6.36	5.95	5.5	6.43	7.19	5.41	4	2.8	6.07	2.64	7.04	1.72	4.93	3.03	3.66	7.77	6.66
Clo1313_0153	2.89	1.35	2.36	2.51	4.09	3.04	2.77	4.57	3.32	0.56	1.74	1.87	5.07	4.04	1.39	4.83	0.47	4.49	10.99	5.98	11.45	6.55	1.54	2.23	6.4	1.8	2.25	2.5	4.69	6.4	2.21	2.81	1.95	3.64	0.5	2.59	2.49	1.31	2.23	2.17	0.94	0.54	4.23	2.29	2.97	0.91	3.04	4.46	2.82
Clo1313_0154	7.94	4.21	5.38	5.72	2.66	5.13	5.18	5.58	4.62	2.96	4.62	2.6	6.65	3.58	3.53	3.18	4.32	4.43	9.11	7.72	12.89	6.5	5.27	4.25	4.14	4.9	3.71	4.91	2.64	6.89	3.36	3.03	2.96	5.93	3.03	5.24	5.78	4.3	2.83	4.82	3.8	3.96	6.43	4.87	5.27	2.42	6	5.82	5.29
Clo1313_0155	2.98	0.64	1.79	1.91	4.16	1.2	1.31	1.97	2.95	2.37	1.86	0.66	3.72	2.56	1.32	0.23	2.7	0.95	16.37	1.7	2.01	2.33	0.37	3.18	1.35	2.14	0.54	2.08	0.99	1.77	1.57	1.34	0.93	1.98	1.42	0.74	2.56	1.86	2.92	1.81	2.45	0.51	1.51	1.96	1.98	1.08	1.15	2.73	1.61
Clo1313_0156	3.93	0.37	3.46	1.63	6.66	3.71	0.9	2.37	5.4	0.45	3.18	0.38	7.88	3.29	1.51	1.18	4.25	1.22	28.46	3.41	2.76	2.22	2.51	3.64	2.32	1.1	4.59	5.6	2.97	2.6	1.35	1.72	0	2.97	3.24	1.26	2.7	1.59	5.46	3.54	2.67	0.88	1.72	0.74	2.42	2.6	0.99	4.67	1.38
Clo1313_0157	18.04	23.09	15.94	12.12	17.38	24.42	11.51	11.33	13.85	17.24	16.13	11.67	23.33	14.35	18.4	12.95	14.21	12.78	28.64	12.78	13.77	18.7	15.04	16.38	13.93	17.75	18.78	11.66	14.54	17.3	16.08	16.29	10.25	17.87	15.27	24.89	15.88	15.35	19.3	16.91	17.75	17.34	11.19	23.52	17.27	19.96	23.04	17.65	22.5
Clo1313_0158	13.34	13.93	9.5	7.15	13.71	12.52	5.1	7.32	9.91	9.08	7.65	2.93	15.83	10.72	9.15	8.5	10.73	5.44	29.09	13.02	13.33	12.58	8.07	7.03	8.64	13.38	7.08	7.86	3.93	10.5	7.87	6.19	6.94	8.73	8.97	13.65	8.35	11.21	10.77	9.34	7.47	4.97	6.65	12.46	6.98	8.4	10.7	10.96	11.34
Clo1313_0159	67.19	37.22	21.32	50.27	41.01	34.59	44.78	45.57	51.5	22.64	28.36	17.98	52.27	53.59	23.53	24.47	48.31	47.84	51.7	41.46	40.41	39.23	27.58	27.85	21.73	33.93	44.69	37.16	33.74	54.89	34.83	30.98	23.08	54.46	29.46	40.58	68.13	26.77	25.23	43.86	28.81	24.93	42.66	55.28	36.36	32.23	42.51	56.03	29.19
Clo1313_0160	0.97	0.6	0.74	0.22	0.65	0.11	0	0.09	0.65	0.37	0.39	0.42	4	0.3	0.31	0.54	0.21	0.44	34.02	0.4	0.38	0.49	0.51	0.25	0.32	0.5	1.25	0.7	0.46	0.47	0.12	0	0.65	0.35	0.44	0.46	0.09	0.29	1.49	0.12	0.31	0.48	0.71	0	0.4	0.3	0.14	0.28	0.38
Clo1313_0161	0.2	0.57	0.2	0.11	0.49	0	0.12	0.44	0	0.7	0.27	0.49	4.17	0.71	0	0.91	0.2	0.32	26.26	0.38	0.62	0.57	1.13	0.59	0.9	0.28	0.24	0.13	0.11	0.34	0.35	0.3	0.61	0.44	0.31	0.11	0.52	0.55	1.18	0.23	0.39	0	0.67	0.58	0.13	0.1	0.13	0.4	0.12
Clo1313_0162	4.73	7.82	3.83	2.88	3.26	0.86	1.12	1.62	2.46	2.44	2.72	2.52	5.84	4.33	2.12	2.37	2.33	3.72	33.78	4.04	4.59	4.71	4.3	3.87	2.65	1.52	4.19	2.96	1.41	3.79	2.9	1.43	3.46	2.02	3.7	1.92	2.46	3.53	4.06	1.75	2.46	1.91	3.76	1.78	2.31	1.31	1.95	2.91	1.62
Clo1313_0163	196.61	263.52	131.68	172.24	170.31	188.83	130.86	138.18	175.18	207.41	150.56	100.58	199.36	168.48	198.01	254.41	168.62	136.6	141.19	144.46	131.64	206.25	158.62	163.08	135.19	209.36	201.35	126.25	125.21	197.28	148.43	141.34	110.58	194.32	171.35	193.18	165.58	176.57	184.28	220.09	161.53	189.37	161.06	210.35	155.18	205.36	176.34	160.19	162.95
Clo1313_0164	70.03	57.23	51.08	50.43	68.49	51.31	45.58	35.32	55.26	46.19	46.54	25.22	53.36	53.29	39.96	24.37	59.56	58.36	75.6	31.24	26.64	33.49	64.88	59.44	51.88	38.53	56.05	53.53	32.18	61.34	47.73	31.91	44.58	54.8	44.62	72.46	61.64	57.33	38.34	39.48	55.71	33.85	37.82	53.63	42.75	36.7	59.35	60.21	70.02
Clo1313_0165	130.82	144.5	80.57	104.42	102.56	103.18	87.43	84.56	117.03	100.24	83.92	46.6	119.7	95.08	71.42	78.03	92.81	114.61	87.52	76.59	71.19	95.86	89.46	92.78	77.76	90.71	105.29	108.17	73.67	122.29	83.15	61.26	83.49	116.97	78.14	117.89	115.65	95.01	66.71	86.37	86.52	69.13	98.81	129.36	81.3	83.76	98.8	100.97	96.3
Clo1313_0166	192.55	162.88	173.06	162.91	174.3	191.3	156.6	143.35	183.66	141.34	168	123.31	187.45	146.03	199.21	202.26	140.77	132.02	171.7	167.44	165.62	175.89	161.12	169.86	179.54	146.37	169.9	152.48	157.19	183.99	137.2	158.79	148.28	163.21	137.73	197.69	158.13	158.06	213.69	179.81	169.32	212.86	114.11	203.74	165.18	223.33	227.94	151.34	180.92
Clo1313_0167	105.02	106.97	115.45	122.81	107.47	118.16	95.74	97.72	122.42	98.52	105.18	84	122.87	87.42	126.96	143.08	93.59	81.15	106.12	120.68	125.65	123.11	127.66	125.23	133.82	103.33	106.27	97.82	82.73	100.7	102.03	129.14	120.7	111.89	105.56	98.61	115.53	108.37	124.04	121.47	118.87	128.56	72.38	131.95	120.95	165.35	104.35	98.3	108.33
Clo1313_0168	125.78	120.52	138.38	127.76	132.31	137.32	105.86	113.02	127.43	126.26	121.82	108	140.23	119.92	156.47	159.45	119.63	91.36	136.39	131.49	136.83	145.23	158.58	149.62	144.5	123.94	155.05	115.33	103.63	133.85	121.78	149.33	123.51	125.75	128.48	113.85	116.99	144.53	167.72	152.12	140.79	154.22	86.98	133.84	142.05	180.11	114.56	118.67	129.39
Clo1313_0169	68.06	65.62	71.98	83.26	69.48	60.26	64.55	60	87.05	63.33	63.69	55.48	69.82	62.75	83.4	101.16	61.35	48.56	74.54	70.82	70.41	71.86	71.79	78.61	68.5	82.6	85.14	58.51	58.72	63.89	70.21	76.34	64.37	62.87	68.2	50.99	78.5	77.34	89.73	66.9	78.75	87.28	48.8	70.75	62.42	85.49	72.03	55.69	61.48
Clo1313_0170	127.84	145.85	121.57	146.75	140.32	139.66	116.75	134.48	150.49	142.5	117.07	88.85	136.34	110.01	142.97	169.02	109.21	114.65	126.26	129.51	120.17	115.05	143.72	135.17	125.33	140.25	127.73	120.5	113.33	129.11	130.69	137.24	105.61	129.36	120.86	125.43	141.42	123.91	147.75	150.8	132.17	151.09	94.28	142.46	108.99	157.55	150.45	105.48	131.94
Clo1313_0171	133.75	219.35	115.63	163.03	139.37	141.45	135.91	145.25	178.93	157.57	126.56	83.68	151.66	123.22	130.83	179.4	111.21	121.86	116.98	121.57	131.75	130.71	140.13	142.63	131.06	139.95	142.92	146.37	119.86	122.24	142.66	131.93	121.47	125.06	128.23	130.16	156.58	138.99	141.1	143.09	153.31	133.75	112.34	166.38	141.27	150.02	197.57	120.73	139.64
Clo1313_0172	213	275.23	216	229.78	230.37	266.4	193.43	218.74	243.36	239.97	184.18	125.84	238.97	214.44	199.5	239.16	187.43	204.14	180.51	176.63	167.08	194.95	247.65	238.62	238.34	188.82	291.43	206.95	166.37	230.66	210.82	206.18	254.48	161.99	209.48	167.01	234.94	243.91	206.58	206.78	249.55	192.47	183.07	226.3	166.29	245.63	198.75	213.54	186.12
Clo1313_0173	325.86	473.02	354.44	368.13	376.43	427.47	370.75	376.12	413.36	354.83	292.87	194.24	379.52	353.89	282.12	305.65	321.75	377.93	285.49	266.65	277.69	293.87	370.63	354.93	346.35	301.57	416.93	350.84	288.46	314.4	350.63	320.62	383.99	286.3	295.36	323.31	387.32	392.46	295.7	323.68	364.27	267.94	314.59	359.59	318.75	328.84	401.47	334.96	321.92
Clo1313_0174	247.04	238.86	267.48	260.54	276.94	274.1	265.31	258.12	273.41	228.53	204.25	180.29	268.93	260.57	178.75	192.04	230.54	254.21	226.67	164.35	177.09	188.37	310	300.06	276.32	170.95	391.61	269.23	210.52	243.02	236.7	266.3	361.74	204.46	249.43	177.9	276.53	303.84	170.17	235.59	323.69	155.44	196.64	258.32	244.44	214.53	173.42	271.37	189.57
Clo1313_0175	300.63	326.77	333.12	337.11	338.74	335.4	302.08	296.6	314.5	305.65	279.21	249.8	335.43	309.15	253.74	288.74	288.11	285.56	265.83	223.52	217.67	248.06	372.88	369.73	311.03	227.61	442.13	307.01	261.98	283.6	315.33	297.45	336.77	240.47	296.67	242.35	300.95	377.77	252.16	288.35	374.55	224.63	211.11	311.28	281.92	271.93	262.92	315.86	271.96
Clo1313_0176	11.77	80.63	2.26	18.62	3.75	2.8	12.74	17.68	12.42	71.09	2.57	7.28	8.7	10.84	3.51	27.59	10.32	11.5	32.86	44.96	70.07	13.81	3.68	5.2	1.88	27.9	4.54	6.68	6.82	7.78	4.59	6.99	6.01	10.94	3.38	3.84	22.3	4.27	5.48	13.55	3.54	4.27	9.12	6.73	12.72	8.65	1.45	11.08	2.55
Clo1313_0177	34.53	355.05	60.38	153.74	123.74	89.86	273.29	355.89	159.19	260.65	97.87	289.71	57.49	35.14	96.78	194.38	67.06	307.59	220.32	254.07	275.48	125.72	66.34	59.17	73.95	340.54	112.01	99.82	164.97	64.98	99.52	154.93	134.97	125.07	95.54	102	210.41	134.31	64.14	104.59	89.81	169.86	191.73	74.98	156.94	132.74	42.92	47.55	78.55
Clo1313_0178	1144.93	286.73	1145.93	916.38	1244.88	955.24	383.52	282.68	943.32	601.65	1224.63	848.61	1291.47	1206.65	1454.54	922.33	1078.54	457.13	799.4	1139.67	1065.25	925.37	1100.55	1307.37	1041.01	836.91	1152.56	625.38	875.86	981.26	860.03	976.57	577.88	793.98	1076.05	1052.76	655.72	1286.06	1769.43	889.33	1085.81	1413.71	463.61	1219.73	1215.96	1167.65	916.87	1039.99	884.27
Clo1313_0179	86.86	38.89	48.82	50.76	54.84	47.56	35.77	27.19	53.64	44.86	41.75	37.99	70.7	81.93	47.17	50.12	62.02	37.94	40.5	60.7	57.65	43.08	62.48	71.45	47.01	49.46	61.77	50.22	38.48	65.82	37.94	55.24	33.83	39.56	40.9	51.39	45.66	55.55	46.34	41.92	58.29	46.67	32.46	65.17	66.49	53.41	36.2	91.83	43.68
Clo1313_0180	328.16	654.83	269.78	310.56	283.56	258.96	226.53	254.71	278.95	447.71	240.19	283.39	306.03	347.77	283.99	440.24	287.78	234.5	317.66	440.52	487.71	347.69	328.64	390.47	244.58	383.6	335.24	261.91	262.5	369.67	223.79	335.05	251.44	237.18	263.57	265.83	354.08	317.66	306.64	264.83	309.76	285.74	176.42	341.55	350.35	345.84	228.58	347.56	246.37
Clo1313_0181	246.15	463.24	269.98	206.12	206.61	157.8	152.14	137.2	209.11	311.53	276.95	275.04	247.61	221.27	253.67	288.11	189.51	163.71	252.47	331.78	412.14	346.79	257.05	314.1	223.44	212.45	201.03	195.36	202.23	236.38	180.49	224.57	179.47	142.33	199.67	180.3	173.3	254.35	348.25	181.92	253.17	255.82	113.61	218.04	247.86	249.16	206.16	216.97	171.52
Clo1313_0182	146.18	236.56	115.13	125.71	127.48	80.3	114.64	125.43	104.83	206.01	92.45	142.71	101.83	151.13	97.08	157.28	115.32	105.33	129.94	186.17	222.93	144.17	159.42	190.27	96.01	119.65	145.81	131.12	89.32	147.57	93.02	118.64	118.36	94.4	104.58	91.52	137.6	148.36	113.36	106.88	156.45	100.97	73.55	109.9	144.94	125.43	81.88	144.4	80.27
Clo1313_0183	231.23	245.26	273.98	244.76	253.62	158.43	181.47	159.52	228.55	185.24	274.14	203.99	192.03	204.14	227.48	185.65	184.79	184.07	215.96	227.14	259.42	241.72	273.6	294.79	219.83	146.28	278.22	213.23	209.31	204.86	211.33	184.36	161.44	216.95	239.11	180.71	231.44	281.52	239.64	219.64	259.6	222.13	183.86	203.33	235.17	181.04	226.25	205.65	154.89
Clo1313_0184	404.41	597.27	506.46	582.19	507.99	467.71	435.26	475.08	577.41	542.54	454.56	303.18	450.8	448.8	685.58	647.86	392.25	396.67	402.27	465.49	402.43	386.86	557.34	600.02	690.2	509.1	583.7	435.18	435.83	428.53	562.93	504.98	700.3	369.07	442.61	349.75	614.89	549.75	669.41	435.09	540.98	682.36	319.1	490.42	433.9	517.74	635.32	455.68	336.43
Clo1313_0185	640.95	877.75	958.66	762.55	841.11	861.73	647.32	620.91	799.77	683.23	854.46	666.62	766.17	667.46	981.93	783.93	606.04	618.84	578.33	698.72	656.17	692.96	892.8	960.59	1091.94	744.75	888.91	658.82	691.1	649.36	868.95	801.94	894.88	660.88	833.38	765.18	799.77	895.35	1058.52	705.23	861.09	1044.57	502.78	770.6	688.47	941.71	978.04	633.15	726.43
Clo1313_0186	746.05	829.42	1151.91	758.63	969.5	904.37	697.25	652.02	752.28	614.81	1089.11	685.87	809.46	650.48	923.2	676.26	665.66	665.38	689.2	675.23	659.94	687.95	1093.14	1112.2	1091.69	581.27	1005.68	762.19	700.44	686.65	815.31	747.42	848.4	760.38	961.12	945.82	725.84	1078.67	968.21	760.65	1007.84	910.98	598.52	840.76	769.32	971.16	931.04	655.15	795.01
Clo1313_0187	478.13	680.4	566.76	530.01	565.65	564.09	507.75	484.1	536.72	508.08	589.22	489.14	549.65	411.3	584.6	523.93	419.31	519.22	497.15	518.94	475.93	496.43	546	581.37	553.64	462.78	550.7	546.27	543.08	409.57	529.96	500.6	448.82	542.67	475.2	615.73	505.88	532.38	627.97	539.73	576.56	609.97	409.42	625.07	562.43	632.24	631.81	411.22	586.41
Clo1313_0188	200.97	417.21	239.75	352.23	234.84	203.67	294.7	288.02	349.48	314.44	265.1	237.28	279.24	167.08	262.44	299.96	180.06	291.06	348.42	331.76	334.11	299.26	233	236.01	221.23	250.69	241.43	311.81	342.23	163.25	227.01	300.32	224.51	259.92	175.39	225.14	334.95	204.91	270.57	279.63	276.56	270.88	195.1	316.8	390.85	254.71	304.66	167.62	253.14
Clo1313_0189	1119.62	1886.29	491.65	928.91	426.42	408.09	517.92	498.33	830.44	1644.23	559.81	669.53	754.98	843.01	560.08	2143.69	938.21	564.26	802.03	1678.14	1858.76	1017.64	400.23	465.97	587.07	1481.11	398.16	531.21	720.96	978.35	895.04	620.41	501.05	834.82	495.4	501.16	829.58	406.64	534.06	773.75	498.73	578.53	1682.29	690.79	701.52	511.19	568.56	998.4	431.25
Clo1313_0190	410.44	821.89	163.28	270.02	138.11	172.45	188.73	185.43	262.26	632.46	126.51	440.35	269.34	382.77	144.87	568.82	388.6	162.66	206.16	866.69	1021.22	378.42	166.14	171.29	176.87	487.75	140.63	186.24	184.72	482.76	203.79	262.13	264.99	375.66	211.93	162.9	346.93	158.33	151.49	441.81	197.34	142.8	663.51	238.48	277.14	149.77	129.67	453.98	152.03
Clo1313_0191	240.88	396.76	77.04	174.34	83.95	98.83	135.11	157.56	139.49	570.33	66.54	147.5	142.99	253.91	67.92	345.33	195.27	101.78	128.86	463.93	462.9	174.89	96.26	95.02	90.84	337.05	90	124.25	117.56	278.24	101.37	152.82	123.31	183.55	107.36	82.91	198.66	85.43	59.14	231.91	103.75	64.14	474.81	143.08	157.76	107.25	82.8	305.85	108.97
Clo1313_0192	168.7	274.67	55.96	142.62	68.87	81.11	101.92	134.04	118.32	455.72	52.68	119.82	99.62	181.35	59.38	274.86	128.27	77.84	105.72	356.28	355.07	131.04	59.94	64.54	65.82	265.57	76.47	104.57	99.84	196.57	80.96	125.75	100.81	139.55	80.73	58.17	170.39	53.92	49.88	190.86	75.85	52.99	336.34	115.44	142.77	70.31	61.03	215.65	72.45
Clo1313_0193	199.45	289.9	73.88	108.87	67.1	89.57	93.39	106.15	98.05	321.97	53.2	233.08	111.72	209.69	62.18	211.93	145.74	74.59	131.42	370.5	386.75	175.03	81.75	86.37	73.37	201.54	72.47	97.07	89.56	217.68	79.98	131.46	122.93	167.77	104.94	80.34	125.12	72.34	59.92	183.25	83.09	55.56	257.42	103.86	134.39	86.37	60.67	255.51	89.26
Clo1313_0194	143.65	215.24	40	71.17	45.1	48.77	60.49	61.17	70.92	198.02	31.71	132.8	53.58	136.15	38.81	134.67	87.29	46.24	59.71	226.57	229.74	108.9	50.29	51.54	42.98	116.14	34.29	68.94	59.33	135.06	49.03	74.74	62.49	102.33	61.22	49.19	85.77	38.95	38.52	110.77	54.31	32.17	165.57	62.26	85.89	44.72	47.98	154.28	56.36
Clo1313_0195	197.25	361.72	66.61	101.49	64.79	74.94	88.61	76.04	101.52	236.1	60.13	231.61	89.17	203.38	53.11	186.84	144.84	68.42	122.91	314.75	349.26	219.27	65.06	74.86	75.12	127.73	68.52	88.38	97.97	188.08	87.88	101.62	91.99	175.77	78.98	72.51	120.4	61.43	54.58	147.15	79.72	55.23	202.04	85.21	131.15	59.78	64.07	203.6	81.36
Clo1313_0196	212.41	362.88	84.29	127.58	72.7	75.15	99.91	92.88	110.72	274.98	79.4	241.95	95.97	203.76	70.85	231.37	145.47	83.69	163.66	362.39	377.37	142.76	69.74	80.32	82.23	149.85	69.43	104.22	137.87	213.98	92.83	121.41	107.01	166.88	74.86	84.3	150.84	61.54	51.98	139.91	95.77	58.73	232.49	100.24	124.88	66.99	89.41	210.93	98.79
Clo1313_0197	41.86	76.05	27.55	60.4	34.54	46	47.37	47.28	54.99	68.96	33.91	31.08	65.72	39.82	36.47	50.07	46.06	72.04	43.79	38.49	41.61	63.61	29.57	31.79	43.91	45.49	31.29	44.99	21.28	46.42	53.76	18.91	52.8	67.65	32.53	44.13	74.14	36.24	31.74	48.84	39.91	33.45	75.48	63.1	27.76	32.61	39.56	47.23	34.95
Clo1313_0198	208.23	29.76	316.53	179.08	315.38	157.45	102.34	79	157.98	36.54	352.79	84.06	196.6	196.43	159.15	25.6	180.76	87.27	180.31	82.46	82.96	97.66	326.74	335.37	272.3	35.8	317.83	165.49	174.28	153.1	232.19	160.63	133.3	244.68	391.77	174.09	141.07	300.03	167.38	239.16	311.79	160.55	113.55	193.08	188.33	133.35	103.31	222.05	124.74
Clo1313_0199	174	18.48	233.43	140.69	291.18	133.75	86.82	71.91	133.09	29.26	299.32	66.62	142.78	164.1	119.44	17.1	136.32	65.33	150.18	56.01	53.04	63.59	287.59	301.67	188.77	26.26	254.98	138.96	127.43	129.27	173.2	147.54	108.45	195.57	380.34	147.92	105.95	238.9	122.97	194.92	277.93	109.11	84.26	153.87	156.11	114.8	96.9	186.6	112.01
Clo1313_0200	321.12	100.7	383.78	299.8	451.2	230.77	181.57	146.07	313.06	99.52	518.21	121.6	305.06	250.88	240.17	74.05	241.54	190.56	264.19	125.09	117.42	145.81	435.56	469.62	314.14	88.25	411.83	233.9	271.89	268.32	363.43	261.41	185.81	352.6	579.46	273.06	224.91	404.1	247.78	320.04	427	227.98	157.43	283.11	275.8	214.34	194.57	297.07	199.35
Clo1313_0201	444.49	308.19	583.24	509.41	648.68	444.57	441.98	394.29	553.29	332.81	638.22	162.86	526.46	415.62	414.35	297.45	383.33	430.12	525.59	274.38	258.6	335.32	630.63	641.4	490.29	286.58	699.44	507.22	556.78	380.02	510.01	493.87	445.28	576.1	628.22	485.42	421.86	669.08	394.21	521.76	567.63	395.42	314.98	523.84	532.12	420.05	472.28	435.57	418.11
Clo1313_0202	215.28	210.89	335.59	257.54	332.11	237.86	228.43	205.73	272.71	250.93	317.29	141.06	298.48	208.69	224.34	192.64	214.68	219.1	309.52	175.86	164.48	201.77	361.75	356.2	267.74	152.11	404.71	263.68	280.01	216.31	279.33	301.48	258.97	315.19	337.1	229.58	220.62	369.05	243.93	286.67	326.96	219.53	160.82	282.49	315.19	280.36	218.99	222.96	238.3
Clo1313_0203	2.54	3.97	3.13	3.16	2.68	2.59	1.79	2.19	2.05	4.63	1.77	1.35	7.37	4.93	2.53	2.05	1.61	2.38	42.74	3.05	2.53	1.02	4.59	4.85	5.08	2.68	3.64	2.98	1.69	2.99	3.29	2.87	4.31	0.97	2.37	1.85	2.97	4	6.27	2.22	4.55	1.38	1.98	1.79	2.12	3.1	1.03	2.5	1.44
Clo1313_0204	19.07	23.43	28.49	22.63	16.37	13.73	20.85	14.98	24.79	15.68	35.58	20	18.65	18.38	20.26	13	17.61	22.89	67.49	20.41	34.02	86.55	27.03	22.72	32.87	15.11	14.23	28.07	23.62	17.61	18.56	21.02	28.77	23	16.72	13.63	21.89	16.24	24.59	21.6	21.34	23.31	23.46	11.89	21.31	17.92	19.41	20.25	13.19
Clo1313_0205	0.94	0.29	0.31	0	1.13	0.98	0	0.54	0.27	0.36	0	1.51	4.18	0.44	0	1.25	0	0.65	37.84	1.16	3.3	0.71	2.99	1.45	0	1.75	0	2.02	0.68	1.04	0.72	0.91	0	1.01	0.97	0.33	0.54	0.42	3.26	0.35	0.61	1.05	1.03	0.59	1.54	0.88	0.79	0.41	0
Clo1313_0206	327.84	676.74	299.14	570.88	288.99	318.5	377.67	418.2	545.53	637.17	249.9	386.43	549.03	340.09	377.26	777.37	324.32	417.35	453.5	506.56	533.1	560.24	309.01	325.31	309.96	649.34	345.02	406.7	408.87	329.4	291.38	487.44	475.15	417.84	236.42	295.76	537.78	327.54	445.67	501.67	300.17	441.81	311.28	509.79	496.3	451.63	304.04	325.43	296.09
Clo1313_0207	848.05	33.28	887.53	739.48	915.97	492.92	391.04	272.81	628.42	82.94	902.66	380.49	753.06	738.69	597.62	58.98	660.07	267.48	746.48	352.92	324.78	328.74	935.58	889.17	891.46	119.69	1072.01	611.56	887.7	677.19	787.7	859.21	518.11	849.87	956.28	454.11	547.32	898.56	567.72	1098.81	918.52	511.82	292.83	688.28	820.74	470.1	303.64	880.28	354.68
Clo1313_0208	565.27	17.26	784.34	555.11	786.6	413.71	291.76	211.87	483.13	49.46	790.88	334.38	565.72	598.28	464.57	33.61	562.29	197.48	633.42	266.61	234.32	239.36	827.51	751.35	818	81.32	910.86	473.62	728.09	419.14	620.24	771.68	489.34	685.02	850.27	382.6	419.8	749.07	459.21	825.34	718.93	440.3	231.65	495.87	707.94	430.56	248.33	632.65	266.29
Clo1313_0209	1412.6	313.73	1995.75	1424.38	1913.71	994.69	754.19	528.26	1366.38	244.67	2538.31	631.31	1397.62	1227.86	1354.97	374.59	1420.86	748.36	1634.03	766.5	717.18	789.56	1792.35	1668.34	1746.21	363.92	1887.57	1086.01	2024.47	1069.19	1775.73	1648.67	941.97	1699.68	1952.49	1164.56	1011.19	1820.36	1589.33	1803.22	1806.61	1357.91	760.49	1256.36	1570.06	1092.37	1448.72	1252.95	860.71
Clo1313_0210	72.48	31.55	49.46	53.96	48.76	33.24	42.06	43.99	43.27	22.16	47.66	17.63	73.5	53.31	29.65	15.6	41.85	30.83	85.91	26.15	31.43	17.79	67.64	61.37	60.73	14.39	47.46	44.82	41.28	64.09	51.71	52.11	49.89	30.98	46.5	35.63	41.58	55.16	39.08	44.34	62.15	30.56	15.66	64.25	46.02	39.98	21.8	62.46	29.88
Clo1313_0211	25.14	3.5	11.96	13.68	12.52	7.4	6.2	3.85	11.11	4.06	10.37	4.54	14.36	17.06	3.17	1.88	12.94	5.59	66.66	10.19	8.26	7.18	14.26	14.15	9.7	2.63	12.08	10.65	11.68	16.62	8.34	8.22	9.5	7.86	9.94	7.56	13.35	10.81	9.25	15.89	13.72	4.73	5.93	8.69	9.85	5.1	4.44	17.71	8.79
Clo1313_0212	3.3	1.92	2.42	4.29	1	1.3	1.42	1.42	3.19	1.42	1.11	0.8	5.51	2.3	0.79	1.24	1.22	0	28.18	3.07	5.08	1.87	3.29	2.39	1.82	0.38	0.96	1.6	4.01	4.1	2.83	1.2	0.83	3.12	1.7	1.33	2.48	1.67	2.39	2.79	2.41	1.38	0.9	1.17	4.58	1.17	2.6	1.64	2.89
Clo1313_0213	88.82	46.32	44.48	57.37	59.78	65.79	47.82	45.79	56.12	42.44	55.77	61.66	80.21	77.02	66.09	62.92	87.33	50.33	100.1	57.93	58.87	49.95	51.97	59.58	48.51	61.21	45.45	40.21	48.11	113.04	67.47	46.35	30.23	66.6	75.24	72.38	84.02	56.17	68.89	58.61	67.87	56.63	46.75	62.6	56.04	54.38	60.8	67.77	60.13
Clo1313_0214	82.22	114.97	70.65	106.44	73.59	78.14	82.57	81.18	99.08	96.82	63.87	90.82	98.34	64.43	91.24	132.79	67.22	98.75	129.17	97.62	131.57	117.04	66.61	73.72	70.18	113.34	68.47	100.85	74.16	78.4	61.63	83.4	88.52	89.95	60.82	99.96	106.18	66.71	83.34	87.56	71.02	94.38	90.42	114.7	106.24	96.59	101.57	61.5	93.28
Clo1313_0215	450.65	1032.81	516.43	694.74	493.97	469.23	400.82	401.92	675.3	481.6	564.65	264.43	544.25	378.89	566.93	968.57	514.59	399	676.74	652.51	744.9	595.39	403.21	412.97	401.94	716.36	474.83	358.99	530.31	534	406.64	529.67	307.05	328.52	310.61	507.3	564.33	472.92	702.02	623.54	403.15	630.12	333.21	568.8	562.99	640.82	732.8	442.02	450.12
Clo1313_0216	11032.9	6562.12	13491.6	11871.4	12603.7	10761.6	10115.4	8246.92	13038.2	6224.49	18471.5	7804.96	12065.5	9428.8	15992.9	9737.86	12086.9	12436	11740.3	7558.49	6853.64	9157.13	10389.6	9611.04	13264.4	8455.38	10172.4	10115.3	12900.9	10570.8	18906.1	9449.92	9382.64	11135.4	11520.8	11676.3	11240.4	10815.3	16140.8	9759.72	14075.1	15538	7729.79	10230.8	9807.79	10804	14146.4	10396	11222.2
Clo1313_0217	176.88	195.86	211.09	235.37	207.59	203.53	206.35	206.57	230.24	260.18	168.06	241.91	219.12	189.91	200.48	226.31	149	179.91	220.92	285.83	292.92	156.65	217.35	232.93	238.83	230.66	220.8	225.31	206.66	215.6	185.84	287.66	275.34	121.05	140.94	149.02	278.87	196.61	235.47	150.99	238.63	227.86	109.67	240.87	263.12	256.36	201.17	180.84	192.65
Clo1313_0218	257.48	248	352.19	282.92	264.14	277.11	266.25	288.37	286.31	297.82	301.14	404.89	285.92	242.48	383.37	363.46	216.97	231.01	316.28	384.74	396.51	257.54	310.78	327.71	331.87	317.68	255.75	298.21	326.22	271.22	264.72	334.86	331.05	183.55	190.66	240.56	286.15	274.85	436.72	219.73	322.87	379.82	143.1	320.52	343.63	385.05	314.25	232.19	299.8
Clo1313_0219	35.15	36.78	30.73	36.26	27.33	28.11	34.51	36.67	30.85	45.17	25.81	29.1	36.49	27.47	31.63	41.73	21.48	20.67	63.82	51.45	57.76	28.17	34.2	29.17	42.65	41.02	31.1	31.49	35.5	45.73	35.29	35.23	42.39	17.64	24.48	22.8	43.09	30.15	33.19	21.2	32.52	29.1	22.37	36.22	33.72	40.3	25.53	24.49	23.35
Clo1313_0220	20.52	24.03	21.73	19.03	17.53	15.94	19.73	20.62	20.19	23.04	18.55	24.39	24.86	18.56	15.63	20.78	15.13	17.47	50.02	29.55	34.82	18.97	21.04	21.91	23.61	20.74	19.18	23.65	18.2	24.92	18.72	20.36	22.85	14.37	14.02	15.07	23.38	17.67	19.26	15.77	22.8	17.56	13.96	22.42	21.13	18.96	17.72	17.39	16.6
Clo1313_0221	522.91	561.18	453.5	938.46	518.13	540.01	704.53	719.79	1005.83	662.29	486.59	651	983.93	468.46	555.15	1087.9	593.03	2106.88	672.49	747.27	776.37	860.8	430.3	390.73	566.4	1208.97	496.82	1424.57	792.63	627.11	513.31	618.3	1788.85	659.68	430.14	488.12	935.84	473.15	507.1	862.19	452.56	573.13	1821.77	1112.9	686.89	585.97	613.67	475.64	499.93
Clo1313_0222	144.09	152.81	16.31	70.16	29.25	36.74	36.3	30.16	80.23	90.2	26.27	16.11	52.52	117.47	39.3	99.27	86.81	34.49	50.02	56.77	54.21	52.8	25.28	28.95	33.15	74.57	35.04	22.66	60.33	105.86	37.21	21.86	6.73	57.54	21.48	48.23	65.97	28.18	26.06	62.92	34.85	12.1	74.9	72.67	35.95	40.9	100.77	132.21	30.19
Clo1313_0223	75.22	95.15	9.71	32.63	18.02	21.41	20.91	22.89	34.48	58.85	12.93	5.45	28.18	50.18	17.56	42.57	41.13	19.57	29.43	30.24	32.19	30.2	10.71	15.07	14.43	40.39	21.31	18.41	26.82	64.61	24.57	12.12	4.61	37.19	16.32	31.2	39.82	13.61	10.72	31.75	14.09	12.14	24.7	42.85	14.55	22.16	38.36	59.24	19.29
Clo1313_0224	40	53.84	9.09	14	13.32	11.75	9.78	17.65	10.76	46.52	8.71	2.2	15.57	17.73	4.93	15	17.52	8.05	16.88	12.21	13	9.44	7.87	9.88	10.62	23.87	14.18	7.86	9.84	39.81	21.28	8.29	4.98	21.89	13.3	19.31	18.11	9.75	5.27	14.11	9.96	4.66	4.37	18.34	8.65	10.92	11.71	24.32	10.42
Clo1313_0225	2.04	0.75	0.52	1.34	1.04	0.68	0.61	0.32	1.06	1.05	0.34	0.41	1.54	0.82	0.1	0.59	1.26	0.78	7.77	1.66	1.79	0.73	0.51	0.19	0.39	0.35	1	1.11	0.7	1.78	0.74	0.55	0.76	0.81	0.61	0.4	1.11	0.58	1.06	0.48	0.73	0.18	0.29	0.41	0.86	0.4	0.81	1.28	0.56
Clo1313_0226	1.91	1.84	0.5	0.69	1.24	0.77	0.5	0.88	1.13	1.44	0.86	0.64	4.34	1.94	0.14	0.44	0.5	0.61	28.92	1.27	1.42	0.66	0.12	0.68	0.32	0.96	0.51	0.95	0.63	1.54	0.92	0.64	0.59	0.95	0.38	0.47	1.01	0.5	2.72	0.41	0.5	0.16	0.32	0.7	1.81	0.28	0.55	1.75	0.94
Clo1313_0227	2.82	4.59	0.63	1.4	1.47	1.82	0.96	1.33	1.05	2.88	1.04	0.37	1.9	2.33	0.25	1.73	2.33	1.86	7.1	1.19	1.69	1.89	0.92	0.89	1.04	2.15	1.2	0.91	1.25	2.05	1.76	0.28	0.91	1.87	1.19	2.2	1.65	1.39	1.78	1.3	0.75	0.21	1.76	0.85	0.79	0.85	0.81	2.8	1.12
Clo1313_0228	2.38	3.21	0.82	1.98	1.87	0.75	1.09	0.21	1.13	1.64	0.86	0.12	2.27	1.5	0.46	0.72	0.94	1.72	18.85	0.74	1.15	0.94	0.76	1.38	1.58	1.11	1.67	1.39	0.39	2.5	1.09	0.35	1.2	0.64	0.37	0.77	1.54	1.29	1.24	0.13	1.16	0.4	2.22	0.79	0.44	0.45	1.8	1.42	1.11
Clo1313_0229	1.33	0.46	0.69	0.51	0.76	0.59	0.32	0.6	1.51	0.57	0.69	0.47	5.02	1.08	0.2	0.35	0.69	0.73	28.97	0.78	1.17	0.87	0.56	0.65	1.24	0.72	1.15	0.91	0.61	1.47	0.64	0.51	0.85	0.76	0.87	0.9	0.85	1.04	2.36	0.55	1.3	0.47	0.38	0.27	0.78	0.26	0.35	1.58	1.15
Clo1313_0230	1.41	0.93	1.06	1.47	1.11	0.26	0.57	0.36	0.71	1.15	0.67	0.56	2.14	0.93	0.32	0.17	0.82	0.52	15.13	1.23	1.17	0.38	0.53	0.38	0.61	0.7	0.39	0.97	0.72	1.38	0.57	0.61	0.67	0.54	0.94	0.45	1.14	0.79	0.77	1.5	1.13	0.37	0.55	0.79	0.61	0.24	1.05	0.44	0.78
Clo1313_0231	2.56	1.07	1	1.86	1.24	0.67	1.61	0.99	0.88	1.77	0.35	1.24	3.91	1.25	0.62	1.02	1.38	1.59	22.64	1.74	2.36	1.3	1.02	1.19	1.13	0.48	1.49	0.99	1.24	1.13	1.61	0.93	1.03	1.38	1.85	0.27	1.21	1.38	1.33	1.01	1.24	0.57	0.7	0.36	1.58	0.36	0.81	1.35	1.2
Clo1313_0232	1.02	1.69	0.62	1.06	1.62	0.74	0.72	0.95	1.15	1.18	0.21	0.46	1.66	0.77	0	0.47	1.16	0.57	9.54	0.98	1.8	0.8	0.75	0.55	0.7	0.29	0.55	0.92	0.85	0.96	0.63	1.03	1.11	0.51	0.98	0.34	0.95	0.75	1	0.53	0.77	0.26	0.43	0.67	1.36	0.07	0.79	1.25	0.83
Clo1313_0233	0.99	0.98	0.48	0.88	0.6	0.37	0.65	0.61	0.61	1.38	0.51	0.95	2.15	1.08	0.34	0.42	0.55	1.31	17.59	1.14	1.36	0.96	1.35	0.82	0.62	0.26	0.33	1	0.99	1.71	0.65	0.1	1	0.53	0.95	0.83	0.85	0.95	0.9	0.64	0.75	0.24	0.85	1	1.13	0.2	0.53	1.12	0.66
Clo1313_0234	2.35	1.1	0.99	0.7	1.43	1.24	0.58	0.65	0.87	2.13	1.21	0.73	3.29	1.53	0.65	0.67	1.16	1.04	35.25	0.94	1.77	1.81	0.81	0.68	0.87	0.86	0.59	1.2	0.82	2.32	0.67	0.74	0.34	1.27	0.95	0.72	0.87	0.8	0.88	1.71	0.65	0.19	1.11	0.4	1.35	0.32	0.85	1.33	0.59
Clo1313_0235	1.29	2.27	0.93	0.99	0.82	1.07	0.31	0.23	0.64	1.48	0.61	0.79	2.01	1.42	0.39	0.75	1.07	0.84	10.02	1.43	1.49	1.61	0.65	0.86	0.5	1.2	0.79	1.14	0.59	1.87	1.24	0.49	0.68	0.8	0.63	0.44	0.64	0.64	0.94	0.38	0.92	0.3	0.74	0.45	1.34	0.06	1.19	0.99	1.03
Clo1313_0236	1.16	2.49	0.44	0.93	1.19	0.56	0.51	0.84	0.54	1.54	0.24	0.77	3.65	0.62	0.26	1.51	1.14	1.2	26.34	1.98	2.89	2.32	0.85	0.93	0.39	1.16	0.62	0.92	0.48	2.06	0.31	0.65	0.54	1.25	0.18	0.38	1.38	0.36	1.96	0.6	0.52	0.2	0.88	0.25	1.32	0.59	0.56	0.71	0.42
Clo1313_0237	1.08	1.64	0.53	0.7	0.98	0.71	0.93	1.17	1.4	2.5	0.37	0.92	2.98	0.76	0.39	1.76	0.4	1.26	15.56	1.85	3.69	2.76	0.22	0.94	0.8	0.25	0.32	0.53	0.29	1.2	0.93	0.59	1.09	1.02	0.56	1.31	1.28	1.1	0.78	0.61	0.4	0.61	1.04	0.9	0.83	0.51	1.37	1.07	0.79
Clo1313_0238	0.6	1.39	0.2	0.62	0.36	1.15	0.46	0.34	0.34	1.38	0.18	0.1	3.33	1.81	0.29	0.9	0.49	0.31	18.56	0.37	0.79	1.8	1.43	0.46	0.29	0.46	0.47	0.26	0.43	0.55	0.57	0.15	0.2	0.86	0.82	0.75	1.03	0.13	1.38	0.79	0.19	0.22	0.98	0.28	1.35	0.66	0.5	0.92	0.58
Clo1313_0239	0.63	0.42	0.18	0.56	0.49	0.09	0.16	0.31	0.27	0.47	0.12	0.17	2.38	0.25	0.13	0.41	0.31	0.51	19.1	0.73	1.35	0.46	0.22	0.37	0.47	0.38	0.21	0.41	0.1	0.35	0.26	0.13	0.18	0.29	0.09	0.05	0.35	0.24	0.89	0.31	0.26	0.2	0.35	0.47	0.22	0.04	0.23	0.48	0.21
Clo1313_0240	4.46	3.69	1.7	1.8	6.6	3.64	2.27	2.14	2.34	1.43	2.01	1.92	4.26	4.5	2.38	0.74	4.38	4.36	14.87	4.3	4.36	3.92	15.82	6.89	1.83	2.54	2.89	4.81	2.41	4.11	3.97	2.53	1.5	3.47	5.62	3.98	2.13	5.36	5.16	4.75	2.41	2.77	2.99	3.05	2.75	2.57	2.81	2.95	2.61
Clo1313_0241	3.31	2.06	1.2	2.68	3.27	2.32	3.24	2.64	2.01	0.99	1.33	1.66	2.93	4.28	1.3	1.6	2.65	2.67	19.95	2.28	2.81	2.64	1.57	2.84	1.99	1.83	3.15	3.66	1.59	4.48	1.41	0.89	2.48	1.99	3.17	2.24	2.85	2.49	1.42	2.21	2.39	0.41	2.96	2.09	2.72	1.51	2.47	2.11	1.43
Clo1313_0242	3.3	3.17	1.51	2.17	2.93	2.08	2.14	1.71	2.27	1.39	1.88	1.81	3.05	2.61	1.69	2.31	2.81	2.96	17.19	1.77	4.25	2.36	1.93	1.27	1.62	1.74	2.31	1.71	0.83	4.13	1.89	2.08	2	2.97	2.38	1.53	2.74	2.08	2.68	1.61	1.39	0.74	2.29	1.88	1.9	0.93	2.08	2.33	1.93
Clo1313_0243	3.25	5.29	2.16	2.53	2.53	1.22	2.39	2.1	2.89	2.14	1.99	1.01	5.87	3.72	1.23	3.25	2.39	3.12	28.94	3.45	3.26	3.68	1.85	1.08	2.05	1.84	2.98	2.1	1.63	4.1	1.73	1.35	2.34	4.13	2.75	2.24	3.89	2.98	4.17	2.62	1.69	1.56	3.31	2.64	2.15	0.55	2.34	3.99	1.9
Clo1313_0244	2.39	7.65	1.76	3.57	1.99	3.45	3.43	2.7	4.62	5.16	2.29	2.31	8.28	2.92	2.73	8.53	3.38	5.57	31.87	4.26	5.65	10.32	2.62	2.25	2.86	8.5	2.44	2.9	2.1	3.3	3.25	3.49	3.92	3.87	2.16	2.08	3.99	3.64	5.71	3.87	2.47	3.01	3.77	2.98	3.68	3.39	1.88	4.15	1.75
Clo1313_0245	89.17	90.67	74.98	102.45	76.74	93.78	87.6	87.74	108.36	93.43	71.28	68.27	93.91	79.4	124.37	138.28	70.76	73.42	108.2	98.41	104.36	83.84	72.4	79.62	90.48	107.53	72.08	76.8	90.96	89.63	81.47	101.57	82.05	71	59.86	89.43	99.8	70.84	140.15	78.77	78.09	141.52	44.75	99	90.18	122.75	100.88	88.54	88.7
Clo1313_0246	3317.46	1254	5435.06	4804.52	3899.91	2212.08	2859.91	2299.04	4605.38	1415.67	8025.61	2702.38	4820.73	2414.66	4953.7	3237.39	4230.54	5164.69	5318.44	2382.36	2878.62	2882.14	3402.88	2663.11	4431.31	2628.38	2612.75	3218.23	4399.52	3855.32	7469.17	2809.36	2834.24	3030.62	3126.09	2230.02	3670.68	3218.23	5475.51	2582.23	4596.52	4706.61	2334.63	3745.21	3187.58	2718.33	4974.42	2875.43	2432.72
Clo1313_0247	149.46	68.79	158.1	179.73	122.34	72.54	113.1	80.87	170.2	85.89	214.85	91.7	235.68	95.47	157.5	129.73	96.28	117.02	191.41	111.97	90.65	82.45	104.28	116.64	149.93	100.3	115.63	112.18	186.84	145.43	233.77	130.75	115.96	79.36	101.03	89.16	169.48	130.18	216.56	72.83	189.9	173.18	53.12	230.7	120.76	112.26	155.02	102.71	104.46
Clo1313_0248	0.85	2.11	1.11	2.06	2.06	0.6	0.98	0.73	1.71	0.98	0.77	0.55	5.69	0	0.55	1.99	0.84	0.88	25.82	1.4	2.74	2.89	0.91	0.98	1.67	2.91	3.97	2.2	0.92	2.51	1.3	1.24	1.15	0.31	1.46	0.91	0.98	1.53	2.95	1.28	0.55	2.22	1.55	1.61	1.05	0.54	0.71	0.75	0.66
Clo1313_0249	0.81	1.05	1.9	2.02	1.17	1.19	1.3	0.84	1.53	0.37	0.15	0.94	2.78	1.35	0.31	1.46	1.27	1.67	13.73	1	1.99	1.1	1.55	1.31	0.48	1.66	2.65	0.63	0.52	1.43	1.48	0.94	0.65	0.87	1.67	0.87	0.97	0.66	2.81	1.46	0.63	1.08	1.06	0.92	0.4	0.61	0.41	0.64	1.32
Clo1313_0250	482.18	244.54	729.16	615.8	616.21	466.85	426.26	361.78	685.26	296.78	1061.82	356.27	493.91	438.52	787.92	397.71	472.68	688.38	442.68	289.15	314.53	430.97	641.81	575.3	795.76	293.16	535.76	539.86	434.67	361.95	882.21	332.56	521.81	647.64	742.8	514.21	565.37	601.46	895.09	537.37	682.87	826.13	410.43	464.78	399.57	376.36	414.22	451.38	417.86
Clo1313_0251	1909.02	1614.46	1533.14	1739.05	1564.83	1603.06	1324.29	1252.17	1709.34	1505.58	2273.12	688.03	2090.75	1245.34	1737.28	1753.09	1818.64	1528.33	1117.5	790.87	800.34	967.19	1472.95	1453.71	1664.52	1633.34	1383.14	1378.51	1026.98	2123.85	2715.86	1052.82	1081.45	1129.48	1584.35	1823.57	1668.25	1530.82	1801.02	1221.34	1644.59	1838.75	763.15	1645.95	1170.11	1362.05	1447.07	1401.71	1386.47
Clo1313_0252	52.68	49.24	47.01	35.13	47.35	37.42	23.85	22.91	35.09	57.06	49.95	20.36	42.81	47.54	33.29	23.46	37.28	24.86	56.25	20.08	17.89	16.11	52.29	59.44	37.04	25.57	55.04	33.32	23.76	40.02	45.53	30.13	31.82	24.14	50.22	36.3	32.42	51.84	41.65	18.34	54.26	35.26	14.39	42.93	32.28	39.65	32.74	48.68	36.75
Clo1313_0253	70.34	22.62	68.96	61.46	82.37	72.66	55.04	45.85	69.54	22.45	71.77	24.19	41.17	50.97	34.36	23.21	52.43	56.86	56.32	27.27	27.84	38.47	68.15	77.74	54.1	18.76	89.95	65.82	32.44	58.72	60.36	25.09	45.95	51.85	66.47	77.35	53.79	78.72	42.52	40.88	73.16	29.58	56.56	41.33	36.05	36.3	91.22	52.45	71.37
Clo1313_0254	39.91	43.04	33.49	65.01	29.1	39.56	24.52	23.52	70.56	38.47	22.75	64.38	30.93	31.84	16.27	36.5	52.45	29.51	59.03	52.98	70.02	42.64	29.27	33.26	36.62	45.95	38.54	27.17	30.38	55.58	44.54	35.03	23.04	53.18	46.85	45.63	72.56	22.04	17.93	65.65	40.22	14.79	21.21	34.18	49.72	19.03	31.82	44.17	39.05
Clo1313_0255	132.47	111.86	103.57	168.01	106.91	123.29	68.44	61.73	178.75	139.55	85.78	328.26	139.65	118.83	67.51	152.22	164.32	94.58	114.97	119.94	143.37	114.17	105.58	121.83	119.08	131.02	119.34	88.02	76.85	183.28	146.61	78.02	102.56	128.41	160.1	152.82	208.99	100.66	56.37	162.9	164.46	48.62	68.61	118.04	115.96	93.77	112.65	142.49	152.17
Clo1313_0256	21.9	16.56	11.22	17.43	14.06	18.53	15	19.01	16.81	21	11.92	7.53	13.76	24.22	14.58	12.81	17.49	12.48	28.01	11.66	9.7	12.15	13.15	12.09	12.13	15.76	15.46	10.09	14.46	18.84	12.29	15.86	10.4	12.53	16.68	12.92	17.21	14.92	19.58	15.91	11.87	16.1	18.86	15.47	11.42	14.85	23.16	24.3	14.27
Clo1313_0257	36.65	12.58	16.85	24.38	19.33	17.94	20.77	20.25	20.27	17.34	14.42	5.37	19.07	31.05	11.06	10.12	24.87	15.94	30.78	13.43	14.57	12.66	18.55	17.69	11.92	13.36	21.41	15.83	16.65	30.09	17.93	13.23	14.6	15.65	18.55	15.73	24.81	18.51	14.6	16.59	18.79	13.17	16.89	18.72	15.65	15.03	18.97	29.42	17.96
Clo1313_0258	88.41	55.43	37.54	63.36	46.86	43.77	45.78	49.66	48.18	41.75	44.49	21.5	38.8	63.07	29.84	37.35	50.95	50.02	39.88	31.67	41.73	42.01	42.79	38.14	37.68	31.68	44.19	40.6	41.83	70.04	44.52	31.14	26.89	39.49	46.06	47.87	59.83	37.91	32.66	36.12	47.36	27.98	43.39	41.01	36.27	31.74	58.69	69.71	46.06
Clo1313_0259	209.36	129.62	108.79	147.18	123.95	117.94	93.23	102.86	121.71	116.56	102.76	75.21	102.25	157.61	87.3	90.79	130.53	108.98	139.89	102.91	120.36	128.43	98.09	117.91	102.6	83.99	114.81	86.38	105.59	171.28	120.58	94.65	66.19	112.36	112.84	109.74	194.33	100.51	97.57	97.58	114.38	89.54	97.48	95.95	87.99	98.3	145.2	183.34	112.16
Clo1313_0260	84.06	33.34	25.97	42.21	30.19	32.9	37.02	39.96	38.21	33.51	25.34	16.69	43.05	75.87	20.01	30.09	41.17	29.45	56.92	27.72	33.45	19.54	41.36	43.33	27.8	26.83	36.6	52.18	28.68	95.02	35.14	20.04	43.28	23.11	36.6	33.93	56.95	32.44	23.7	25.22	44.16	20.72	28.39	35.77	29.56	23.54	27.79	76.52	37.75
Clo1313_0261	53.95	16.12	24.42	24.88	17.26	21.39	17.51	18.87	21.89	29.32	18.8	15.26	17.99	49.04	13.73	15.29	33.03	20.02	55.34	17.03	21.04	17.86	21.95	19.46	18.76	21.36	30.93	21.76	17.61	68.07	23.32	14.1	19.55	13.74	22.06	20.19	29.8	24.8	17.1	16.64	22.29	11.38	16.75	23.17	21.34	16.82	21.81	44.44	23.21
Clo1313_0262	67.19	20.19	25.42	36.53	24.78	30.15	21.72	24.23	27.84	24.28	28.07	16.54	24.51	49.9	16.76	14.68	33.33	34.15	60.09	20.81	22.29	12.79	26.34	28.31	20.26	16.8	34.97	30.47	15.85	68.18	28.69	17.81	19.75	19.45	25.52	26.53	28.66	26.45	21.58	17.56	29.72	17.41	21.77	25.2	19.96	18.75	27.33	55.34	36.43
Clo1313_0263	54.43	13.55	16.62	26.9	17.62	15.85	17	18.35	22.71	16.14	17.73	13.03	19.57	39.89	13.75	14.3	23.85	19.81	18.7	17.36	13.27	10.68	18.94	19.98	23.44	12.82	15.74	19.2	11.36	54.8	15.74	16.5	10.89	18.03	18.91	18.78	32.94	23.34	13.11	13.37	24.39	12.95	14.48	15.33	11.96	12.98	23.77	46.69	17.96
Clo1313_0264	46.01	13.43	21.76	22.91	20.3	21.91	17.89	16.64	19.28	17.52	19.67	12.63	17.51	32.12	11.26	10.54	18.98	24.02	26.65	11.11	15.6	12.36	15.57	21.68	18.68	12.73	16.86	16.16	12.86	44.17	21.88	13.36	11.43	17.25	19.11	24.25	26.85	20.84	13.55	11.43	22.19	8.28	13.04	16.45	14.18	11.97	19.41	36.87	18.92
Clo1313_0265	128.93	69.68	73.97	81.4	88.97	82.34	60.51	63.13	80.03	70.86	76.86	42.43	77.13	94.66	67.66	61.11	95.5	55.64	56.67	73.92	70.03	61.39	77.18	92.54	73.41	70.47	95.92	47.27	66.49	107.07	78.78	49.78	41.85	93.53	81.9	98.86	76.82	89.07	76.83	94.22	71.72	77.83	54.2	74.23	65.21	75.31	77.05	94.89	70.05
Clo1313_0266	422.66	402.1	372.52	310.06	406.03	507.09	127.16	137.27	339.41	200.48	376.33	332.65	308.24	310.27	478.13	165.46	287.77	201.46	303.66	296.47	293.29	256.35	378.6	434.85	389.92	196.75	417.61	147.08	305.69	439.74	318.2	316.34	126.7	317.02	292.22	541.2	338.61	416.17	495.59	262.73	385.38	478.68	184.39	330.57	393.92	445.01	480.62	303.82	519.07
Clo1313_0267	10.84	21.78	6.8	17.99	10.03	7.93	13.55	15.44	13.41	16.7	8.23	9.89	20.13	7.31	13.02	19.52	9.82	15.76	39.98	16.45	15.21	12.13	10.12	11.43	8.44	17.38	11.1	11.2	12.77	11.58	11.58	12.08	9.35	9.47	6.53	10.32	19.92	9.72	15.24	10.85	10.07	10.35	10.55	16.17	12.47	11.96	12.43	7.41	10.83
Clo1313_0268	287.06	237.57	283.32	200.58	266.88	292.12	281.6	267.74	248.07	179.14	280.65	94.67	164.35	243.87	202.69	114.14	197.39	200.47	197.64	86.68	94.12	146.66	300.7	290.03	272.72	113.77	254.06	245.68	214.35	168.27	217.56	171.57	202.23	304.18	261.77	343.08	159.78	240.94	213.08	218.67	295.71	224.69	136.65	190.23	202.82	240.46	284.92	234.28	302.11
Clo1313_0269	559.52	374.91	519.55	328.1	555.99	630.54	510.42	509.79	443.12	276.33	557.87	142.66	354.58	494.92	444.66	164.57	385.61	378.18	336.83	164.47	164.88	277.19	552.01	528.13	521.62	204.3	531.28	438.66	382.12	391.55	421.81	307.89	418.92	503.53	476.17	702.88	314.4	509.23	422.89	350.64	505.22	489.71	283.09	390.58	329.44	488.15	599.62	480.59	599.7
Clo1313_0270	23.65	7.99	12.05	12.07	16.78	12.66	8.75	8.42	12.1	9.51	12.68	11.54	14.05	18.37	8.05	5.65	16.74	8.89	29.38	15.8	15.88	12.93	16.19	20.66	9.61	8.35	20.67	10.6	7.65	23.46	10.51	8.27	8.94	24.5	17.45	15.33	12.72	19.64	11.44	16.12	14.74	8.77	8.24	11.99	12.77	11.03	9.15	18.76	12.02
Clo1313_0271	12.21	37.9	10.88	15.88	13.58	13.48	10.93	13.02	13.05	31.75	11.31	8.05	20.57	12.06	11.86	19.78	13.26	15.56	42.28	8.18	10.86	20.87	13.41	14.79	13.49	17.04	14.71	14.17	4.76	12.62	17.69	6.17	17.59	18.86	12.64	12.87	17.56	14.11	12.52	13.11	14.93	10.38	13.43	12.46	7.42	15.17	11.06	13.51	9.94
Clo1313_0272	24.59	64.22	28.8	40.37	29.49	18.74	22.95	24.11	39.81	47.5	35.85	29.38	35.47	17.51	29.72	41.78	27.03	49.17	26.71	24.8	32.23	72.05	23.88	25.42	33.41	30.58	32.12	33.43	22.94	18.65	36.18	19.34	35.57	47.36	29.36	23.01	37.15	29.36	25.14	31.8	34.49	26.68	44.95	33.84	22.3	20.72	38.9	22.96	23.12
Clo1313_0273	99.94	214.66	100.44	122.62	109.8	108.52	95.41	92.61	135.71	143.05	108.3	55.14	141.32	92.08	101.35	138.73	88.43	123.81	125.46	105.62	98.08	121.18	95.9	102.67	93.13	128.4	100.02	101.06	94.88	80.34	111.02	81.39	86	122.57	100.75	123.45	116.44	105.55	112.86	106.7	112.73	113.04	119.24	138.8	92.33	99.04	142.52	93.45	98.68
Clo1313_0274	1383.74	1056.79	1710.23	584.01	1842.91	1567.43	681.65	517.24	714.92	650.44	2135.15	452.15	696.2	1165.04	1274.43	544.03	1094.26	747.95	528.7	417.63	387.22	705.86	1683.06	1698.31	1654.05	494.81	1768	769.8	635.08	1228.35	1494.93	448.08	839.38	1300.89	2061.06	1773.35	530.19	1669.91	1402.35	850.23	1799.91	1339.65	736.53	620.16	459.41	1298.25	1426.94	1082.91	1404.19
Clo1313_0275	290.35	207.79	300.18	433.47	316.4	237.14	434.91	398.62	506.14	203.52	334.7	127.38	302.36	243.83	251.43	263.11	259.14	348.16	295.37	226.93	247.43	233.6	331.01	322.32	247.77	190	347.63	410.03	304.52	225.81	223.12	226.69	223.57	365.93	244.97	277.85	347.38	293.88	292.14	344.82	288.16	280.75	300.2	393.19	302.25	285.6	308.45	254.39	248.68
Clo1313_0276	1400.97	1547.88	1782.32	1600.78	1688.89	1746.77	1497.89	1394.62	1725.86	1364.55	1908.07	1023	1670.01	1332.49	1806.25	1623.86	1436.38	1444.9	1344.54	1057.72	1043.06	1215.32	1714.33	1566.95	1760.01	1327.98	1597.01	1430.67	1453.32	1238.39	1585.82	1286.74	1317.19	1372.05	1359.75	1825.89	1355.29	1580.81	1930.34	1459.45	1587.39	1932.43	1170.1	1697.71	1382.11	1629.73	2016.16	1280.33	1698.07
Clo1313_0277	80	201.12	88.74	150.92	87.98	74.41	110.9	113.56	168.14	153.99	94.79	83.38	126.77	98.69	68.07	73.9	69.34	111.79	139.77	112.11	188.5	168.35	90.17	88.53	79.84	67.14	105.15	112.56	124.17	73.77	106.63	134.55	83.66	140.39	73.43	84.91	170.99	89	82.84	112.89	83.1	64.36	243.28	120.25	161.22	64.27	102.89	79.21	93.56
Clo1313_0278	33.22	103.77	47.22	88.35	36.25	25.58	45.16	37.52	85.97	75.8	53.79	37.2	94.8	30.68	35.87	53.15	40.75	49.17	89.12	57.47	97.26	54.24	40.69	37.01	43.1	41.87	35.34	50.53	52.15	32.25	69.47	53.77	43.75	56.36	27.81	26.57	66.42	37.12	43.34	41.22	40.22	34.22	62.2	73.62	61.78	24.6	45.74	24.85	30.96
Clo1313_0279	356.84	24.25	332.84	442.32	415.82	119.54	186.39	214.95	261.27	78.89	376.29	133.83	133.14	189.21	99.84	16.42	312.47	150.76	287.12	363.91	388.07	99.89	439.08	531.36	158.53	51.27	504.88	213.05	304.98	285.12	247.45	234.84	172.5	296.16	419.93	118.41	382.33	519.43	183.82	278.36	364.12	94.31	127.97	113.87	380.02	120.22	79.61	251.95	85.71
Clo1313_0280	84.28	265.88	31.12	63.82	37.96	55.14	55.85	64.21	57.41	124.12	33.11	42.03	68.41	69.45	46.36	70.06	56.6	66.43	92.92	92.28	127.41	85.17	33.79	33.51	33.13	79.88	36.56	49.1	56.1	78.29	37.67	59.03	40.74	68.31	22.96	61.84	78.95	30.79	49.4	62.29	37.73	43.77	38.66	79.04	73.1	54.2	61.85	71.55	54.69
Clo1313_0281	69.81	118.41	36.62	71.75	47.73	43.02	70.46	82.08	72.95	105.38	34.44	57.12	93.56	87.56	42.95	138.28	75.89	276.55	85.39	85.71	85.09	78.71	38.67	54.52	39.72	138.36	51.9	177.23	71.83	74.13	43.37	64.36	155.98	59.53	43.48	44.8	83.99	50	39.97	72.24	48.98	50.86	267.28	101.25	69.59	61.8	42.21	86.92	47.58
Clo1313_0282	71.86	113.4	32.77	63.4	42.77	48.87	66.75	80.36	57.84	109.5	36.94	89.24	77.61	82.12	40.22	132.42	77.15	277.24	90.32	99.52	115.88	98.91	46.12	43.95	37.8	137.62	48.09	171.69	53.79	90.45	46.79	61.12	170.37	54.53	47.06	50.05	86.32	47.17	43.59	68.38	43.03	42.9	299.73	88.83	75.75	58.44	35.22	70.08	46.87
Clo1313_0283	82.83	121.31	44.9	70.69	49.93	49.43	70.16	84.36	74.13	119.35	40.45	97.22	89.56	83.23	45.17	138.99	80.86	223.7	89.1	95.05	106.95	86.41	46.53	49.76	45.59	140.92	55.86	163.06	64.6	85.68	54.93	68.18	153.21	56.76	52.1	55.42	97.93	49.63	50.19	72.08	49.13	48.75	212.63	96.76	76.09	69.62	46.97	78.94	57.3
Clo1313_0284	377.19	788.9	241.71	423.27	268.52	344.02	395.21	416.58	424.92	506.84	249.31	343.6	446.74	412.48	332.79	582.93	326.6	590.37	417.68	447.09	461.07	417.8	230.65	246.73	273.15	559.79	278.23	424.55	377.53	355.02	273.87	378.32	415.28	302.04	195.62	359.36	501.03	265.97	367	327.44	247.8	373.06	443.95	497.01	393.72	420.46	434.48	390.52	395.01
Clo1313_0285	227.93	512.86	169.74	260.92	169.69	221.06	260.01	281.85	253.19	373.81	158.36	236.07	292.26	246.42	188.12	346.31	205.26	399.29	224.71	298.94	302.84	273.84	167.72	171.07	165.88	357.68	182.83	291.91	206.5	220.57	191.44	239.64	293.38	209.34	137.33	232.36	284.08	173.21	219.34	235.12	177.94	221.43	295.25	296.23	253.13	244.03	248.34	227.77	253.34
Clo1313_0286	223.93	222.01	282.11	229.5	262.53	151.61	153.89	159.6	215.43	207.4	292.74	151.54	204.73	196.63	203.23	167	189.19	193.53	163.62	178.53	203.48	167.22	310.48	343.38	284.99	187.7	302	211.98	168.44	206.6	256.64	175.51	218.51	182.65	320.03	151.42	214.86	298.09	190.78	211.35	289.52	182.13	169.99	205.08	203.55	150.69	149.73	203.67	152.03
Clo1313_0287	90.18	160.88	99.35	108.36	83.22	64.96	79.24	79.23	97.81	123.23	89.32	70.67	87.02	99.82	78.95	110.81	78.88	100.7	109.27	92.54	115.11	87.13	102.28	128.5	95.1	102.74	110.05	97.1	75.21	101.91	85.79	98.56	124.77	63.65	94.81	58.89	102.21	99.98	78.57	89.61	95.42	69.53	97.84	78.76	98.81	74.9	71.3	104.35	56.69
Clo1313_0288	154.26	191.33	123.57	144.82	124.41	94.86	129.32	133	140.5	147.83	126.74	109.57	142.22	152.64	81.57	121.71	122.79	177.99	147.9	138.59	161.02	132.08	125.23	128.77	112.98	115.94	126.34	164.52	132.51	146.31	105.37	127.8	149.22	98.31	111.2	97.89	146.8	120.98	76.85	119.53	124.86	79.3	134.94	125.22	160.85	80.72	96.06	143.3	104.46
Clo1313_0289	1161	720.46	1490.45	912.95	1437.68	1321.75	826.56	719.36	1080.47	533.37	2078.63	439.66	962.87	1022.29	1448.15	726.37	1102.46	1931.42	635.66	417.59	474.68	849.81	1273.79	1166.76	1567.23	639	1276.7	1475.67	714.72	1081.26	1255.74	525.19	1449.5	948.13	1337.95	1377.86	846.9	1243.34	1274.19	858.67	1394.41	1291.78	1914.6	949.29	578.75	944.42	1898.78	1043.39	1350.67
Clo1313_0290	392.32	273.48	445.75	373.81	477.72	449.35	320.64	301.8	414.38	215.71	624.26	139.48	349.91	323.45	425.11	256.23	366.82	686.34	234.75	170.01	179.97	285.61	439.83	412.39	478.98	241.89	501.81	558.22	266.93	365.57	443.46	211.69	504.7	364.13	483.58	438.07	355.74	432.04	365.01	315.99	480.97	382.01	651.77	378.31	259.6	315.02	508.66	346.49	411.81
Clo1313_0291	526.05	310.72	621.38	471.83	557.7	618.81	425.78	389.6	556.21	279.27	702.13	260.02	460.98	471.21	537.38	323.88	547.37	921.21	351.66	244.37	253.4	354.82	588.26	565.4	695.2	316.42	583.93	656.46	345.85	521.54	592.12	336.07	809.82	419.46	565.84	555.02	457.99	574.07	550.21	414.81	598.08	531.65	793.66	441.73	334.09	440	667.58	484.7	551.27
Clo1313_0292	81.58	104.85	60.71	90.56	53.66	67.9	80.83	81.71	75.64	98.92	51.22	40.19	70.06	64.33	53.36	59.57	53.08	77.06	96.43	32.7	42.84	55.01	50.06	51.08	59	66.03	51.39	70.08	46.48	83.96	53.52	56.59	65.55	47.11	36.07	73.56	88.02	38.98	51.59	45.49	46.86	43.37	42.44	74.87	62.51	57.41	82.45	66.75	89.49
Clo1313_0293	130.65	210.06	76.11	152.62	77.87	106.2	132.95	146.8	135.37	142.11	79.05	34.52	128.06	92.45	61.85	97.46	79.09	146.89	93.86	62.69	75.89	93.55	77.22	76.63	71.48	120.61	86.45	115.19	74.81	121.14	77.15	84.83	81.61	95.96	54.1	116.11	159.13	73.79	77.95	91.18	68.98	66.91	82.14	144.03	87.11	88.06	122.68	91.92	108.75
Clo1313_0294	231.08	249.19	268.13	348.23	283.62	350.47	361.08	399.03	321.54	285.31	304.18	174.26	346.42	228	247.61	320.87	307.94	527.09	134.68	160.83	185.07	375.43	260.54	269.55	357.98	302.52	283.53	331.47	125.95	251.07	419.82	138.28	427.29	384.7	327.64	275.21	419.49	319.73	195.19	260.95	373.29	221.74	516.59	305.65	144.46	235.75	278.74	253.42	240.54
Clo1313_0295	813.96	524.75	732.98	794.31	703.68	830.19	570.25	606.17	727.01	639.04	719.3	557.12	911.93	787.49	947.4	829	788.47	737.52	522.01	530.35	538.36	957.48	695.83	732.28	816.02	704.68	737.81	695.57	477.35	780.34	764.76	641.95	701.46	731.8	735.86	686.14	844.95	726.37	963.19	776.71	884.99	907.39	699.13	809.01	570.63	890.79	785.2	868.08	585.64
Clo1313_0296	648.13	440.65	735.64	661.68	630.68	666.53	471.67	525.78	623.77	558.82	687.68	632.27	734.36	639.56	802.17	779.12	699.83	643.63	458.96	482.19	489.61	761.6	625.27	634	769.51	707.66	575.86	555.98	389.16	753.6	796.07	511.76	695.97	575.76	589.38	579.07	674.59	612.89	874.14	641.14	765.26	844.66	538	653.94	486.64	806.55	677.62	655.49	622.36
Clo1313_0297	299.23	368.74	194.05	291.49	236.44	273.49	409.15	528.74	278.1	340.79	174.51	229.94	246.7	299.79	224.93	236.75	232.87	224.88	234.85	257.84	288.53	201.82	228.08	245.14	205.01	238.06	248.44	224.74	201.74	316.42	172.73	262.67	270.84	179.61	148.09	227.18	349.81	246.5	264.41	211.06	235.65	235.87	106.23	265.39	250.12	268.96	276.76	301.38	278.77
Clo1313_0298	208.83	243.12	137.23	155.26	172.66	191.32	275.23	347.81	150.36	242.03	107.29	194.65	166.28	240.48	146.74	146.79	142.76	142.28	154.71	203.37	208.54	148.21	173.26	185.8	126.94	168.7	183.91	157.37	132.55	200.67	121.36	181.76	175.18	133.07	106.85	164.85	201.47	180.73	176.94	156.23	174.35	159.58	70.54	181.17	170.76	184.49	169.61	224.33	207.93
Clo1313_0299	243.72	245.34	146.82	159.87	170.52	229.45	296.77	370.73	152.45	259.27	117.93	221.55	172.52	257.41	192.16	151.12	160.96	142.1	153.18	213.7	239.45	164.63	191.75	200.36	151.74	168.68	196.1	157.1	136.6	248.98	124.08	197.51	176.26	145.02	113.56	201.83	210.51	200.97	192.69	170.83	174.13	176.21	82.86	181.48	178.22	203.92	171.96	238.7	218.56
Clo1313_0300	228.59	222.38	131	154.12	146.53	183.94	264.74	302.84	141.3	246.32	124.59	223.2	148.51	235.19	177.45	149.82	152.84	116.3	149.36	205.74	227.18	174.19	168.86	171.77	156.66	154.48	164.3	152.7	136.16	236.74	123.12	182.5	159.1	133.41	95.15	167.39	184.16	166.81	200.32	154.63	164.27	177.15	68.54	166.24	164.27	174.85	166.53	227.37	183.34
Clo1313_0301	13.45	5.6	8.58	13.44	13.77	8.82	9.46	6.28	11.5	4.54	10.84	3.16	14.98	11.2	5.22	3.42	8.18	6.15	38.15	5.98	6.53	4.63	11.75	13.51	8.43	3.39	12.33	9.14	8.35	8.78	8.85	6.07	9.01	10.9	8.28	9.8	12.47	14.17	8.52	9.05	11.42	6.23	5.62	8.67	8.34	6.1	7.68	10.22	7.12
Clo1313_0302	199.17	220.11	293.69	232.17	309.83	342.13	231.08	225.44	248.74	194.9	321.59	105.71	237.81	203.2	319.66	263.97	205.24	204.61	198.23	146.96	128.97	175.71	311.93	322.12	313.06	215.03	320.2	228.31	204.31	198.92	277.28	209.44	228.26	202.1	312.25	309.92	218.24	317.3	320.81	210.08	363.58	334.16	154.38	245.26	201.24	281.96	341.4	199.69	299.4
Clo1313_0303	216.8	218.01	343.45	215.46	316.53	274.27	219.23	236.3	235.3	231.69	343.33	169.66	283.94	209.66	285.11	310.51	212.05	170.5	217.26	160.93	151.39	170.87	312.66	337.85	280.94	252.18	280.5	229.99	201.45	204.54	297.52	213.25	164.1	195.93	314.21	277.05	224.1	293.85	348.32	230.48	370.99	325.1	127.22	275.12	221.19	266.37	333.28	197.85	322.9
Clo1313_0304	498.27	470.07	409.19	283.95	358.38	385.83	228.8	237.29	291.03	307.93	345.8	370.09	342.8	378.07	394.05	458.82	322.13	183.55	299.44	218.84	229.46	393.67	448.81	491.72	385.93	360.78	379.75	248.96	272.15	478.87	378.31	323.15	270.24	324.95	532.92	378.95	355.1	380.47	447.17	340.6	458.15	431.66	246.83	337.66	301.97	447.29	334.05	452.28	394.29
Clo1313_0305	484.07	515.72	421.66	265.55	358.1	350.55	211.95	214.7	265.63	331.01	357.16	455.14	321.73	392.71	424	455.47	321.79	173.14	291.12	254.59	251.92	396.82	442.56	482.76	378.53	378.94	354.23	240	293.36	454.9	385.05	305.41	237.68	350.14	529.76	343.23	332.97	375.77	485.31	327.79	446.21	429.56	230.02	315.76	301	407.92	312.58	441.33	368.78
Clo1313_0306	1032.93	1665.88	791.71	1523.6	1019.32	800.88	998.73	1085.4	1076.97	2500.96	677.63	518.82	843.47	1179.83	885.17	1838.96	990.25	1113.75	1178.91	855.59	691.88	604.24	1043.26	1530.61	889.84	1438.1	1337.41	1033.46	1201.7	1083.88	1005.59	1293.71	1290.98	498.42	804.86	645.46	1629.36	1233.41	952.21	711.52	1314.3	812.81	482.86	1205.36	1097.64	1080.29	997.67	1196.9	693
Clo1313_0307	1094.36	1531.11	947.19	1144.47	1087.04	1032.58	931.36	1069.95	822.38	2185.33	783.98	697.61	925.91	1457.06	936.59	1221.49	1121.1	1027.21	973.34	864.54	647.94	608.84	1217.5	1477.59	949.49	1355.47	1337.87	889.86	1104.98	1174.98	1244.58	1206.79	1192.6	455.64	830.5	810.33	1414.16	1372.56	1201.52	676.03	1222.39	1012.19	429.42	1055.89	1020.73	1386.24	1043.52	1325.94	844.84
Clo1313_0308	1090.49	1437.34	1100.16	1013.82	1220.48	1148.19	943.28	1080.16	714.73	2271.57	854.74	915.33	990.21	1494.7	1074.88	1272.69	1224.7	976.76	906.64	850.74	733.25	599.56	1234.36	1614.58	1044.21	1432.8	1440.99	899.3	958.58	1407.78	1394.83	1223.5	1186.52	458.35	1002.8	913.83	1376.38	1488.03	1333.26	678.46	1435.42	1132.27	411.48	1022.05	1002.87	1475.99	991.75	1425.1	1028.21
Clo1313_0309	2231.8	2204.63	2021.52	1676.88	2013.3	1935.58	1497.9	1443.29	1166.27	3143.38	1729.33	3240.56	1779.58	2549.09	2462.68	1771.57	2306.78	1376.29	1628.37	1786	1493.89	1000.92	2412.78	2940.1	2212.1	2254.4	2127.04	1519.52	1943.02	2772.71	2820.01	2145.01	1831.18	689.25	1701.61	1851.2	2388.35	2530.61	3271.21	1190.26	2477.2	2374.19	694.73	1725.22	2030.34	2577.51	1770.12	2492.56	1808.37
Clo1313_0310	2312.27	2433.53	2025.72	1544.1	2211.87	1924.65	1651.01	1715.81	1087.77	3840.84	1680	4330.29	1805.95	2847.64	2141.25	1758.68	2362.26	1510.97	2048.31	2250.17	1878.95	1063.52	2563.7	3032.01	1676.9	2109.88	2380.91	1767.54	2551.19	3190.18	2421.4	2581.91	1785.73	733.89	1674.11	1911.81	2229.93	2608.34	2586.56	1264.16	2622.48	2082.5	774.71	1879.66	2486.3	2399.37	1733.56	2595.35	2052.29
Clo1313_0311	2489.57	2180.93	2280.03	1862.36	2659.42	2278.55	1896.64	1806.27	1257.06	3086.44	2098.84	3461.19	2151.42	2969.7	2698.95	1703.74	2025.64	1470.47	1559.23	2444.34	1540.02	795.76	2583.47	3478.01	2019.48	2422.97	2430.58	2049.97	1968.03	3444.05	1604.79	2040.83	2059.99	264.69	1708.9	2198.62	3194.49	2914.14	3346.9	1135.7	3281.08	2749.39	809.43	2186.75	1621.65	2662.88	2209.5	2980.33	2184.81
Clo1313_0312	1618.3	1077.26	1389.41	1308.33	1376.38	1427.78	1055.38	988.06	921.9	1617.88	1348.28	2474.9	1342.5	1707.07	2355.66	1182.92	1245.09	830.9	1062.08	1603.71	902.27	557.43	1404.05	1752.86	1649.2	1499.23	1227.91	1071.37	1312.29	2128.31	1083.77	1369.43	1353.28	157.92	957.48	1308.15	2363.1	1500.98	2819.39	702.03	1935.38	2089.09	434.96	1353.3	971.85	1739.25	1896.74	1796.64	1201.4
Clo1313_0313	474.03	362.07	418.16	425.51	500.7	447	415.75	519.42	315.76	740.92	369.86	476.61	384.48	552.31	364.07	401.26	555.94	369.76	299.53	392.52	386.12	320.12	564.7	679.09	444.53	448.64	519.69	470.44	320.24	667.73	537.89	408.47	484.58	311.26	395.5	410.62	531.8	574.94	429.86	375.44	606.82	390.35	194.29	419.27	403.78	455.9	393.18	584.98	465.78
Clo1313_0314	394.4	230.49	361.35	334.3	377.66	379.78	279.13	274.59	222.07	431.7	327.71	518.15	329.22	514.23	324.36	230.15	528.41	297.27	240.34	319.42	347.61	283.18	406.02	506.29	413.58	278.4	371.92	366.08	230.64	551.41	442.9	296.7	362.88	239.86	267.65	331.38	439.41	414.1	337.58	323.45	497.76	313.01	175.57	338.07	336.92	303.24	304.94	511.44	320.88
Clo1313_0315	806.37	1337.47	922.36	1502.88	1479.71	900.41	897.69	984.68	1201.42	1530.25	931.24	547.19	1075.02	1335.66	949.29	1279.77	1048.29	1248.49	1152.73	1385.4	1474.05	1042.33	1127.89	1754.03	915.77	1286.86	1606.72	1150.26	1106.91	748.05	1049.98	1188.81	1326.25	748.37	938.01	849.56	1566.71	1510.14	1150.05	952.15	1484.06	1150.79	590.77	1179.23	1346.63	966.21	1261.81	1198.45	816.83
Clo1313_0316	1896.54	2361.77	2108.81	1999.78	2357.25	2181.48	1696.42	1678.3	1489.71	2881.14	1907.76	2746.73	2218.7	2579.31	1983.8	1779.4	2395.92	1817.38	1624.34	2753.4	3017.44	1696.5	2540.22	2996.16	2015.27	2150.8	2627.86	1821.43	1607.55	2413.86	2167.75	2513.13	2213.83	1404.76	1723.23	1918.84	2609.76	2808.4	2495.83	1831.2	2571.54	2166.4	821.61	2315.26	2358.45	2200.27	2006.29	2384.87	1939.81
Clo1313_0317	1593.85	1982.26	1669.83	1740.43	1980.18	1709.27	1422.26	1437.32	1229.95	2651.86	1427.18	2404.63	1796.56	2126.6	1749.07	1589.34	1938.86	1474.07	1306.73	2388.99	2405.45	1333.16	2168.28	2504.02	1692.84	2026.28	2177.5	1485.04	1384.33	2232.08	1916.7	2131.01	1904.26	1095.63	1429.39	1509.32	2388.95	2294.52	2008.15	1483.94	2257.56	1803.39	660.8	1997.89	1988.36	1828.99	1581.36	2093.47	1593.63
Clo1313_0318	1509.49	2017.87	1577.24	1488.32	1807.83	1656.11	1303.7	1297.49	1008.19	2716.22	1375.53	3104.78	1835.01	2030.56	1508.89	1441.66	1897.86	1274.71	1225.84	2535.97	2433.81	1513.77	2024.43	2443.76	1477.79	1802.43	1983.33	1405.09	1432.31	2195.33	1668.86	1946.24	1537.41	1197.38	1310.22	1576.81	2077.71	2086.2	1764.33	1563.15	2110.55	1424.18	552.26	2020.41	1954.47	1783.16	1477.47	1950.61	1577.72
Clo1313_0319	9729.34	11330.2	7827.83	10027.8	8529.53	9134.75	6688.04	6096.67	8560.81	10245	8706.27	15420.7	11603.9	9432.82	8613.31	6986.83	9276.93	6419.12	7698.18	14845.8	14734.7	10471.5	7572.56	8481.96	8086.08	8960.29	7757.57	7048.3	9884.77	10786.4	6075.88	11204	6686.47	6609.31	5640.07	9452.17	13748.8	8727.88	9136.36	8912.83	9828.83	8093.06	3394.83	11634.6	12632	7611.13	8874.57	9061.63	8249.56
Clo1313_0320	92.41	243.52	71.28	135.36	138.02	80.06	106.16	103.76	148.22	153.19	77.92	50.14	92.12	99.79	61.67	95.68	76.26	106.9	65.85	96.1	112.9	112.68	109.65	167.68	73.81	98.66	133.68	100.48	53.17	104.6	84.41	59.58	76.27	123.48	101.02	87.3	156.17	145.77	45.62	88.61	126.79	67.58	98.08	103.71	77.69	59.21	77.52	77.43	79.58
Clo1313_0321	91.35	188.61	83.54	117.04	112.79	75.84	87.99	95.5	134.07	125.56	88.59	49.19	90.15	80.39	51.1	82.18	72.61	84.52	71.09	94.22	111.49	107.74	104.86	140.07	72.57	83.66	111.85	86.11	56.62	88.41	75.97	52.44	76.28	127.53	91.85	83.58	112.54	128.24	58.46	75.24	115.63	56.85	74.23	95.19	83.65	56.43	79.11	72.9	75.48
Clo1313_0322	5.94	14.13	1.94	10.75	3.99	4.16	9.33	8.34	12.67	11.4	1.59	1.06	5.04	3.07	1.27	1.98	2.59	11.61	13.66	5.45	8.9	13.44	4.92	3.82	3.57	3.69	7.71	3.99	2.61	8.02	5.29	3.21	6.67	14	4.08	2.59	15.71	2.98	1.53	10.41	5.99	1.23	5.3	5	7.05	2.49	3.88	6.4	5.14
Clo1313_0323	8.93	19.93	4.13	13.37	8.2	7.84	9.91	12.78	17.98	19.34	4.6	3.7	10.88	11.24	4.63	5.7	7.05	13.21	33.85	5.72	10.19	15.78	6.74	8.64	6.66	7.05	7.8	8.01	4.25	9.66	7.42	5.44	12.5	12.18	7.19	6.53	19.35	7.57	5.8	10.62	7.93	3.62	10.55	9.4	8.23	3.52	6.93	9.22	4.36
Clo1313_0324	158.2	299.49	66.08	241.39	101.72	112.92	148.52	185.38	236.12	273.03	65.5	109.56	134.8	130.5	118.82	251.43	116.81	172.63	167.93	177.49	154.72	166.63	79.52	79.27	76.54	239.54	120.62	116.33	163.11	146.49	103.2	178.57	124.68	129.88	79.41	81.21	287.1	93.4	108.99	180.08	95.1	108.88	157.07	177.55	164.97	133.82	149.34	142.2	96.07
Clo1313_0325	252.54	512.96	216.25	321.23	235.02	307.07	319.19	356.9	305.4	402.29	253.09	185.96	302.82	253.51	231.94	300.19	279.32	408.79	175.59	197.78	204.27	323.86	237.85	255.93	259.13	313.36	242.45	247.7	156.1	269.97	338.62	163.94	313.07	317.27	284.86	295.59	386.4	276.39	194.67	232.66	253.42	201.38	395.85	292.62	184.39	230.23	259.6	268.99	241.15
Clo1313_0326	87.24	177.67	86.66	137.45	88.17	100.26	99.36	110.81	134.81	202.39	74.38	82.92	95.81	104.29	65.84	104	97.92	134.28	97.25	89.72	89.98	98.86	84.03	86.08	104.99	97.3	102.72	100.07	63.18	101.52	118.44	91.49	142.78	98.53	88.8	64.31	146.02	96.02	59.27	96.93	100.15	59.08	123.31	90.53	88.75	76	85.55	108.2	73.37
Clo1313_0327	55.9	98.38	44.36	75.46	48.38	49.67	52.1	64.37	71.82	110.16	44.39	46.29	53.86	54.64	31.52	48.06	59.78	78.37	61.15	51.38	52.14	49.44	42.42	41.29	49.28	43.23	42.73	62.47	37.4	54.45	62.97	50.1	64.73	46.14	43.62	35.97	73.79	48.7	27.39	43.33	60.18	26.29	67.69	46.94	49.56	35.19	71.63	58.23	44.67
Clo1313_0328	416.97	721.5	413.26	699.11	431.36	517.52	462.23	564.9	581.59	889.37	362.21	557.29	530.47	460.3	467.64	685.54	443.01	525.14	484.59	641.67	721.58	527.78	475.62	477.2	536.03	725.72	483.95	486.36	438.05	518.47	492.22	724.76	733.15	368.32	361.94	376.76	801.86	461.17	514.96	456.9	454.49	481.54	267.27	545.29	654.66	656.22	498.14	454.68	464.24
Clo1313_0329	846.43	1186.94	854.51	819.16	770.95	730.66	648.45	694.68	731.21	1034.41	838.02	921.13	727.61	799.31	885.6	957.6	676.91	615.08	711.41	945.13	1082.53	828.92	813.99	821.19	846.16	835.16	724.39	656.72	717.14	894.19	803.08	827.04	789.38	608.87	697.66	743.48	822.22	788.93	950.82	647.76	807.73	791.12	581.96	737.64	830.78	811.42	850.93	759.41	773.74
Clo1313_0330	884.46	1281.24	767.2	786.3	748.08	723.58	728	789.52	669.26	1356.64	674.5	927	673.83	798	817.15	973.47	665.97	630.96	695.68	1218.76	1204.54	796.08	823.58	878.55	696.17	893.95	751.95	708.36	768.07	1054.36	727.99	827.35	731.79	617.46	670.8	700.67	798.81	775.34	822.18	701.64	843.18	722.81	532.91	731.1	892.2	844.59	745.91	816.54	803.27
Clo1313_0331	5.61	3.85	3.47	2.91	5.48	1.55	3.33	2.33	3.43	3.51	2.61	1.76	8.97	4.46	1.28	1.58	3.82	3.21	52.39	2.92	3.63	2.39	4.16	5.24	2.32	2.52	4.02	2.93	2.07	6.09	1.8	2.44	2.98	1.33	2.59	2.48	3.85	4.79	5.92	2.83	3.92	1.37	1.46	1.91	2.43	1.67	1.49	5.27	1.96
Clo1313_0332	289.41	603.2	232.86	364.88	209.53	246.08	291.61	270.1	344.7	397.41	301.65	212.71	268.93	310.21	242.2	465	410.49	399.47	364.74	249.04	337.45	447.86	189.19	177.13	191.04	387.23	195.92	273.37	290.43	335.85	271.69	240	233.64	330.97	208.7	254.6	330.64	212.56	235.29	343.98	196.11	215.12	350.08	214.06	249.65	218.26	324.81	277.92	241.92
Clo1313_0333	1435.64	19	2076.58	1249.64	2232.56	943.79	685.99	475.84	1118.02	61.95	2426.96	714.73	1082.05	1283.33	1239.49	58.79	1657.83	478.53	1084.3	452.6	517.91	713.73	2294.34	2403.48	1734.61	199.7	2196.95	982.36	1172.01	1146.26	1750.44	1073.87	724.81	1764.39	2937.57	1117.27	960.01	2187.88	1257.17	1779.93	2328.41	1179.64	689.96	1028.58	1131.54	796.02	600.7	1364.93	751.64
Clo1313_0334	9.16	11.61	2.99	8.21	2.77	5.35	7.3	9.22	7	9.38	1.38	6.15	6.57	9.95	2.94	4.08	8.26	7.9	22.66	8.83	13.43	7.49	6.5	6.49	2.63	9.02	9.52	7.58	6.33	10.41	5.83	6.68	6.17	5.49	7.09	4.09	14.46	7.92	4.13	5.45	5.45	2.84	2.79	5.07	6.28	2.64	4.17	7.41	4.17
Clo1313_0335	119.57	98.48	74.22	85.03	80.78	89	63.05	67.78	91.54	92.78	101.59	45.37	88.82	83.36	94.59	138.7	111.55	73.4	98.8	68.99	65.29	84.43	70.48	67.14	84.14	94.54	72.01	53.76	75.71	137.76	99.87	59.99	45.64	75.02	102.96	98.56	95.85	75.81	75.25	69.68	95.57	84.13	83.32	90.99	57.22	74.89	145.18	99.58	84.14
Clo1313_0336	101.01	140.74	73.31	90.81	79.64	78.66	67.06	80.06	84.61	128.12	76.66	78.42	100.4	83.81	88.39	147.86	98.17	106.58	107.11	89.42	99.35	114.45	63.77	82.83	70.59	109.69	77.17	67.45	58.8	107.66	102.79	64.01	82.05	100.95	86.88	73.84	111.12	80.44	88.34	86.62	99.52	84.34	84.99	86.4	77.98	80.44	79.08	91.09	74.73
Clo1313_0337	530.75	439.78	708.7	550.87	702.08	453	377.9	376.89	559.85	390	791.43	179.88	703.77	496.48	673.2	794.8	563.02	395.26	418.3	238.64	208.68	241.89	724.34	851.47	614.09	477.8	736.03	564.28	393.01	590.7	626.63	402.85	406.41	264.71	681.01	449.32	471.71	780.15	838.69	350.88	727.49	716.24	294.02	645.63	352.33	555.12	564.99	579.85	405.21
Clo1313_0338	153.92	152.73	128.72	82.9	153.69	110.67	85.12	76.23	94.55	140.38	128.38	70.43	148.37	118.34	145.15	166.09	128.38	49.8	171.72	104.45	65.67	66.9	144.9	170.92	126.97	156.37	143.46	104.46	127.78	142.78	136.43	136.93	77.77	93.95	93.12	125.75	88.73	124.61	212.31	74.37	162.26	163.83	32.65	138.16	137.85	226.25	119.51	124.22	110.36
Clo1313_0339	79.1	83.63	74.57	69.61	84.11	63.69	48.85	50.11	80.66	51.49	95.48	21.3	62.14	59.18	49.1	53.8	71.59	55.61	69.31	41.34	38.38	47.74	65.02	68.32	61.25	61.05	64.73	61.98	65.56	82.09	72.58	38.85	34.77	57.75	65.81	75.37	55.09	60.19	57.62	43.53	75.54	56.75	63.96	60.89	54.86	62.02	112.12	60.5	65.51
Clo1313_0340	190.98	101.95	205.08	172.01	160.71	143.36	125.01	82.95	210.3	86.26	231.44	60.95	96.89	140.29	109.99	78.79	169.62	154.05	142.8	52.85	48.35	83.69	155.95	143.86	161.38	98.12	126.26	91.49	133.21	159.74	235.04	67.03	84.28	117.14	137.89	151.94	124.43	121.85	131.23	77.47	149.41	124.99	120.56	60.67	79.49	87.71	310.58	139.16	142.43
Clo1313_0341	63.95	50.62	34.37	69.73	39.44	38.82	41.54	43.02	65.86	59.48	36.7	39.27	64.53	42.44	34.52	36.77	42.31	71.84	71.67	45.11	41.38	43.66	29.96	32.35	34.86	45.84	42.54	53.26	52.14	55.97	50.35	63.64	50.92	53.59	29.96	32.46	77.27	37.2	34.93	43.83	46.26	30.37	30.89	70.86	60.47	36.6	45.17	48.89	38.37
Clo1313_0342	31.36	21.27	20.47	44.29	28.6	20.74	17.76	13.35	43.95	32.11	25.12	28.45	29.59	20	30.94	25.2	17.89	40.88	56.12	32.62	24.52	21.04	17.32	20.63	31.96	25.63	25.33	22.57	45.2	29.09	32.81	48.54	39.9	25.49	15.98	19.51	45.66	26.19	24.22	23.57	30.89	24.66	15.28	30.11	44.88	18.64	34.15	24.07	27.62
Clo1313_0343	74.29	65.01	42.45	72.48	49.03	50.13	62.39	63.56	68.34	79.76	49.33	47.15	67.46	53.16	48.4	52.99	48.4	83.82	88.01	56.15	58.57	55.07	42.81	43.84	43.06	59.74	58.05	55.28	58.19	65.71	61.25	75.63	60.2	60.82	42.36	48.59	85.04	51.67	43.04	55.63	58.75	42.16	56.12	72.09	64.11	45.18	56.67	58.11	47.47
Clo1313_0344	65.71	63.99	39.09	65.31	51.51	41.41	51.66	55.61	59.35	69.11	41.04	43.55	63.93	44.54	42.51	42	55.34	68.75	83.83	58.18	59.29	45.76	42.47	43.94	44.22	52.58	52.51	52.25	52.82	61.42	62.51	59.24	51.09	50.89	39.23	36.46	72.37	55.25	38.12	46.14	53.78	38.45	43.01	56.99	59.01	37.7	42.1	58.52	32.38
Clo1313_0345	0	0.56	0	0	0.73	0	0	0.26	0	0	0	0	2.89	0.84	0	0	0	0	36.91	0	0.27	0.34	0	0.35	0.89	0	0	0.39	0	0	0.35	0	0	0	0	0.32	0.78	0	2.45	0	0.29	0	0.33	0	0	0	0	0	0
Clo1313_0346	50.84	39.75	16.18	28	18.78	30.05	31.12	36.45	30.48	35.25	17.19	21.2	29.48	35.75	19.64	22.78	32.59	31.89	40.82	24.39	23.46	23.84	17.76	20.33	18.19	26.02	24.43	23.52	23.21	41.03	27.63	24.83	19.17	31.92	20.99	31	37.8	17.94	22.22	28.34	22.08	23.48	19.46	28.44	24.91	31.69	31.11	42.23	29.46
Clo1313_0347	30.04	13.1	11.26	16.62	6.97	12.76	13.2	17.64	14.84	19.15	5.18	6.18	6.72	20.53	11.08	12.8	16.34	11.25	23.17	17.43	7.31	18.09	13.27	9.63	9.42	16.1	8.96	13.25	11.75	23.31	17.57	5.59	16.79	12.42	10.55	13.02	13.76	6.06	11.11	18.74	9.95	4.29	13.32	12.12	16.56	16.9	20.14	23.67	13.46
Clo1313_0348	56.94	32.06	26.18	31.32	26.93	28.67	27.65	26.45	31.06	34.58	25.95	28.85	25.54	44.28	26.11	23.87	44.18	28.94	39.34	22.09	21.78	28.46	26.08	22.93	23.79	26.33	21.49	22.85	25.66	57.02	37.82	25.58	21.23	30.38	23.13	29.57	34.81	22.22	29.46	29.72	27.75	22.54	19.55	18.86	34.94	24.36	34.05	44.3	31.48
Clo1313_0349	44.74	214.97	32.28	74.64	59.55	57.95	211.17	298.21	77.23	135.16	36.84	113.66	36.93	39.94	42.13	94.44	50.37	146.83	102.52	107.14	129.67	80.86	41.31	37.21	40.27	151.06	53.82	72.93	70.8	62.65	50.63	52.53	82.11	52.43	44.99	58.7	124.63	59.93	29.43	40.85	46.37	60.35	121.97	44.14	65.19	61.27	42.53	43.01	50.45
Clo1313_0350	37.31	188.73	18.51	72.27	37	46.12	163.82	234.95	71.62	149.29	27.08	107.1	34.23	30.09	36.27	100.47	36.88	118.65	91.98	99.25	133.88	90.44	25.68	17.54	27.93	161.59	32.12	56.69	61.57	45.18	38.29	49.36	67.79	51.16	27.48	50.41	106.85	38.56	23.97	40.93	26.63	48.81	97.19	38.88	56.74	53.89	34.64	34.25	49.21
Clo1313_0351	15.41	35.47	13.27	28.91	14.63	13.27	29.62	32.2	30.48	31.31	14.66	10.49	20.49	13.68	13.24	27.34	13.82	25.01	22.02	17.34	21.95	18	14.96	16.14	12.63	26.44	18.72	24.43	14.26	16.69	12.64	12.94	19.31	16.56	12.27	14.34	27.27	15.85	11.35	18.27	13.07	13.98	21.22	19.7	15.35	16.18	14.45	12.55	15.49
Clo1313_0352	14.88	23.77	17.86	21.5	15.84	10.28	21.29	18.09	25.32	20.93	14.68	12.57	21.62	12.9	11.09	15.29	12.55	20.59	34.79	11.45	17.98	14.01	16.64	18.24	15.35	18.04	19.03	22.93	12.53	12.98	17.04	11.42	17.09	13.95	12.2	15.03	20.22	16.32	13.34	13.07	16.54	11.99	14.34	16.19	17.48	12.65	15.1	9.32	13.1
Clo1313_0353	11.26	24.34	9.04	14.41	11.53	8.05	10.72	12.19	14.53	15.57	9.69	8.22	18.89	9.2	11.55	14.78	12.52	11.95	29.16	12.49	12.98	9.25	12.15	15.14	8.8	16.76	13.69	11.68	8.16	10.21	8.58	8.62	11.84	11.13	12.09	9.06	12.8	15.17	9.66	12.83	11.78	10.13	11.92	13.57	12.43	12.77	5.75	9.61	6.32
Clo1313_0354	11.89	17.1	7.76	13.18	11.94	7.72	8.32	9.08	13.1	13.46	7.28	7.11	12.61	10.27	7.74	12.9	8.72	9.34	20.04	12.34	13.03	11.63	10.25	11.3	6.07	12.7	11.21	10.14	8.97	8.13	8.36	8.75	9.28	8.39	7	6.32	10.69	11.36	7.61	9.47	8.32	7.11	8.69	11.72	12.54	8.77	10.19	9.93	6.89
Clo1313_0355	8.93	8.96	5.38	7.5	9.15	4.33	6.7	6.81	9.46	8.31	4.64	5.65	9.52	7.68	5.96	6.54	4.73	6.4	45.18	7.66	7.86	5.06	8.23	5.18	8.61	8.65	7.23	7.57	6.69	8.35	6.3	6.01	6.94	5.56	3.55	3.32	5.92	5.11	9.16	7.36	4.01	4.61	4.9	7.82	7.63	8.44	4.76	7.73	1.61
Clo1313_0356	18.11	16.92	8.55	12.08	9.36	10.16	11.77	12.51	12.07	15.7	7.49	11.86	16.34	16.06	7.16	11.76	10.21	10.44	35.49	12.13	15.2	13.82	11.68	9.64	9.22	13.92	11.3	12.76	10.14	16.56	8.51	11.44	12.4	12.41	9.43	10.25	13.15	13.33	8.41	13.03	9.64	7.98	8.47	11.97	12.73	10.75	9.07	15.37	9.79
Clo1313_0357	19.28	23.36	11.28	15.13	12.46	12.2	12.05	13.03	14.41	22.54	8.93	16.14	18.99	17.14	10.48	15.08	13.65	12.94	54.08	16.42	20.79	15.83	12.7	15.14	11.03	14.66	14.9	15.82	11.77	19.04	11.53	12.88	13.97	12.81	9.9	9.64	14.13	12.98	10.31	15.01	12.56	8.29	11.45	13.71	15.06	11.83	9.43	18.58	10.7
Clo1313_0358	13.51	16.85	6.21	16.49	8.82	10.73	15.49	14.79	23.03	7.04	6.77	6.02	17.06	13.94	7.58	4.24	8.2	17.02	40.26	9.32	12.6	12.5	8.82	8.03	10.74	8.65	14.27	14.91	9.78	10.26	7.53	12.85	14.48	11.54	6.67	10.71	20.83	7.95	6.4	10.06	9.26	6.7	9.15	11.7	15.5	7.32	11.55	12.27	10.44
Clo1313_0359	7.44	15.73	4	12.06	6.98	6.69	9	10	14.41	8.19	3.93	4.6	11.4	6.65	3.81	3.63	4.61	15.41	24.16	5.65	11.32	10.32	4.82	4.97	4.74	4.44	8.46	10.16	6.96	6.82	5.14	9.19	7.72	8.9	3.25	6.11	13.91	5.81	4.27	9.98	5.54	5.24	4.7	11.06	11	3.93	6.17	6.12	6.9
Clo1313_0360	23.12	38.23	35.46	32.76	39.15	30.73	23.27	22.89	35.91	22.7	38.48	28.4	43.73	23.39	41.13	32.96	26.91	34.56	52.28	25	27.39	36.32	26.01	27.2	32.52	28.5	33.36	29.65	31.37	26.34	25.81	29.24	27.89	35.4	31.28	41.11	33.21	32.73	47.97	35.25	37.31	52.34	30.14	35.69	30.55	32.42	46.83	20.29	33.11
Clo1313_0361	4.51	4.2	2.47	10.22	5.47	3.77	6.7	7.33	10.96	6.88	3.23	2.05	6.85	4.82	2.94	8.91	7.05	10.04	11.41	2.8	5.26	5.86	2.12	3.08	3.92	7.18	5.59	4.65	2.44	3.82	4.11	2.52	4.29	8.31	4.93	2.99	14.4	3.59	2.46	5.69	4.26	2.52	8.59	4.16	3.44	2.38	4.85	4.22	3.42
Clo1313_0362	4.12	4.48	2.02	12.15	5.83	5.05	11.03	8.29	11.23	7.92	4.33	0.66	8.53	3.84	0.66	9.64	5.41	11.38	7.12	4.26	3.02	8.56	5.49	3.98	0	7.69	3.21	5.34	2.97	2.28	8.66	2	5.55	10.38	4.96	3.68	16.56	6.51	3.98	4.65	2.67	4.61	8.29	5.21	2.54	3.24	4.33	2.73	3.21
Clo1313_0363	26.91	30.93	10.65	42.88	24.27	31.88	34.81	33.08	42.35	31.67	23.74	6.09	28.45	24.79	25.37	30.4	36.6	48.02	65.82	29.09	36.26	33.06	19.21	14.6	27.01	34.18	16.06	19.29	12.38	21.52	46.57	11.69	18.52	39.56	24.22	20.88	52.75	25.57	15.26	17.43	16.72	19.2	42.07	27.7	13.42	16.22	18.04	24.24	14.73
Clo1313_0364	37.19	33.44	28.86	34.06	29.04	32.93	30.18	35.5	40.74	35.3	28.67	23.75	40.56	38.22	34.92	35.14	36.92	25.19	31.61	34.93	40.33	32.84	30.08	26.83	29.49	35.67	31.98	29.85	27.82	36.45	32.56	31.72	31.68	28.15	28.24	32.36	38.97	29.91	39.03	33.89	28.45	37.78	22.83	34.5	23.95	37.33	32.14	41	31.05
Clo1313_0365	21.76	17.19	11.13	19.36	13.28	14.31	15.16	17.37	16.29	17.74	10.97	13.33	16.86	15.31	15.76	16.95	18.23	12.68	26.38	17.48	19.99	17.98	12.62	13.54	13.19	18.79	13.75	10.34	13.07	19.42	13.76	14.22	12.22	18.79	12.72	15.13	21.03	13.53	17.65	19.54	12.94	14.23	8.4	16.82	13.02	19.11	16.36	22.82	13.95
Clo1313_0366	21.31	10.32	7.93	16.62	10.58	13.65	11	14.7	14.66	14.24	6.53	7.01	15.27	10.41	9.85	10.03	16.55	10.81	43.25	7.39	9.56	9.41	10.89	11.36	10.05	12.92	9.96	8.83	8.29	16.25	12.94	8.39	9.47	12.88	11.87	12.79	15.22	9.8	12.1	16.34	11.82	7.86	7.24	9.7	6.31	11.07	10.74	16.07	12.71
Clo1313_0367	27.93	14.45	14.32	17.98	11.81	18.63	18.81	16.82	20.59	12.77	14.78	8.15	19.48	17.95	16.22	11.1	22.67	12.39	23.87	15.38	10.92	14.55	22.66	16.44	9.8	13.64	12.43	12.06	9.59	27.93	30.47	9.7	13.44	22.49	15.55	19.49	17.56	13.2	12.33	13.5	12.51	14.37	8.75	13.87	11.48	11.3	17.32	21.11	21.26
Clo1313_0368	88	71.18	69.16	83.25	69.79	77.24	55.31	49.27	85.64	46.11	81.04	46.86	68.41	77.77	69.19	44.92	70.41	74.63	92.63	56.47	74.43	73.96	63.17	73.75	63.62	39.8	75.51	56.54	68.55	71.15	71.53	51.33	46.29	97.33	66.17	86.09	82.61	63.3	63.69	74.21	76.01	60.9	70.07	69.97	69.28	53.51	102.4	71.12	79.23
Clo1313_0369	35.17	24.82	21.27	22.22	23.11	24.46	19.69	17.7	23.64	24.06	18.49	13.58	26.83	21.79	15.95	12.86	29.39	20.88	51.21	24.39	21.85	20.38	27.23	27.81	17.87	14.66	35.06	20.22	22.71	27.33	25.02	19.43	14.31	34.33	20.43	28.44	26.87	25.18	20.86	28.69	23.94	16.23	14.22	30.17	26.35	19.5	29.5	24.13	21.19
Clo1313_0370	14.24	7.67	9.91	11.46	9.3	7.95	5.36	5.56	9.95	11.15	9.83	8.18	12.65	11.81	4.61	3.12	12.58	3.69	55.43	11.45	9.59	9.7	14.04	12.51	9.19	3.84	10.92	6.49	10.95	18.94	12.75	9.74	8.1	16.22	9.76	8.83	6.13	13.7	7.74	12.42	15.27	5.1	3.78	7.28	12.9	6.09	7.29	12.95	8.72
Clo1313_0371	2.55	124.67	5.48	1.59	5.55	2.67	0.58	0.44	2.19	1.76	3.21	0.98	5.35	2.13	2.45	2.55	1	0	31.1	0.63	1.34	1.73	4.07	2.36	1.5	1.9	2.38	0.66	0.55	3.38	2.33	0.74	0	1.1	3.15	0.55	1.31	2.07	10.03	0	2.48	0.57	0.56	0.97	1.88	0.48	1.28	2.02	1.79
Clo1313_0372	0.12	130.64	0.24	0.39	0.9	0.13	0.14	0	0.64	0.43	0.33	0.84	4.49	1.04	0.12	0.62	0	0.77	44.62	0.61	0.33	0.42	0.59	0.43	0.55	1.04	0.29	0.16	0.67	0.41	0.57	0.54	0.5	0.13	0.38	0.27	0.43	0.5	2.15	0.14	0.6	0.42	0.27	0.23	0.76	0.23	0	0.66	0.14
Clo1313_0373	0.81	151.53	0.58	0.15	0.62	0.46	0.17	0.32	0.44	2.04	0.27	1.35	6.13	0.51	0.21	0.81	1.38	0.92	40.82	0.73	1.69	0.83	0.82	0.94	0.98	1.24	0.69	0.48	0.56	0.9	1.27	0.86	0.89	0.48	0.68	0.47	0.63	1.2	1.79	0.66	0.22	0.41	0.73	0.42	0.73	0.56	0.28	0.88	0.17
Clo1313_0374	0.85	110.51	0.76	0.16	0.75	0.57	0.18	0.4	0.33	0.36	0.35	0.45	4.35	1.51	0.22	0.7	0.68	0.64	29.9	1.24	1.7	1.05	0.49	0.54	0.46	0.22	0.54	0.4	0.5	0.94	0.18	0.45	0.94	0.58	0.16	0.33	0.33	1.15	1.34	0.26	0.45	0.52	0.51	0.44	0.67	0.29	0.29	0.82	0.36
Clo1313_0375	1.03	83.29	0.63	0.87	2.08	0.26	0.73	0.3	1.1	2.04	0.49	1.19	4.37	0.89	0.28	0.79	0.15	0.66	39.61	0.91	2.12	1.61	0.79	1.08	0.87	1.42	1.03	0.83	0.48	0.82	1.3	0.65	0.89	0.64	0.81	0.53	0.85	1	2.79	0.72	1	0.44	0.92	0.42	1.15	0.28	0.31	1.3	0.58
Clo1313_0376	0.25	41.61	0.37	0.26	0.91	0.53	0.43	0.32	0.65	1.45	0.45	0.73	2.76	0.7	0.24	0.63	0.86	1.56	18.46	0.78	0.99	1.14	0.6	0.58	0.19	0.82	0.59	0.49	0.41	0.55	0.58	0.37	0.25	0.27	0.52	0.27	0.43	0.17	0.44	0.42	0.85	0.28	0.83	0.24	0.15	0.12	0	0.66	0.15
Clo1313_0377	1.6	51.97	0.67	0.87	1.84	0.88	0.26	0.59	1.44	2.11	0.62	1.33	5.89	1.38	0.29	0.76	0.9	1.02	34.06	1.42	2.34	1.12	0.85	1.41	0.45	1.28	0.89	0.59	0.58	1.85	0.35	1.11	1.23	0.82	0.79	0.49	1.38	1.75	5.47	0.94	0.81	0.51	0.58	0.72	1.22	0.65	0.58	2.11	0.27
Clo1313_0378	0.92	40.92	0.4	1.06	0.99	0.43	0.35	0.53	1.32	1.29	0.74	1.78	4.39	0.86	0.39	0.51	1.41	1.16	31.74	1.01	2.16	0.69	0.65	0.36	0.9	1.14	0.48	0.93	0.22	1.58	1.05	1.04	0.62	0.77	0.32	0.22	1.32	0.41	2.49	0.35	0.2	0.46	0.34	0.97	1.01	0.39	0.52	1.22	0.72
Clo1313_0379	2.09	56.01	1.15	1.51	2.75	0.48	0.73	0.78	1.4	3.66	0.41	1.32	5.29	1.9	0.96	1.45	1.43	0.66	50.35	1.46	4.79	1.64	1.3	1.58	1.34	2.03	2.33	0.94	1.18	1.9	0.73	1.72	2.02	0.59	1.12	0.88	0.94	1.23	4.1	0.82	0.79	1.01	0.9	0.95	0.78	0.43	0.91	0.96	0.74
Clo1313_0380	1.81	43.13	0.73	0.97	1.36	0.59	0.43	0.86	1.07	1.51	0.22	2.23	6.31	1.57	0.42	0.87	1.29	1.16	50.21	2.09	3.07	1.13	0.7	0.72	1.19	1.4	0.44	0.65	0.88	1.45	0.64	1.18	1.13	1.28	0.51	0.8	0.54	0.67	2.89	1.41	0.73	0	1.03	1.06	1.31	0.29	0.39	1.32	0.58
Clo1313_0381	30.93	74.17	19.55	36.77	16.69	11.74	9.92	9.58	35.43	73.13	26.73	24.88	21.76	17.96	15.23	21.19	21.43	23	69.3	29.18	48.47	44.32	17.86	11.16	21.14	16.46	13.8	24.86	29.56	20.59	19.49	26.86	20.74	23.37	15.38	12.36	23.06	12.84	18	29.64	14.3	12.73	27.13	13	27.83	5.64	28.71	18.5	12.58
Clo1313_0382	1.21	29.25	1.04	0.94	2.01	1.74	1.04	0.78	0.65	2.61	1.22	2.63	5.19	1.9	0.58	1.06	2.08	0.47	27.84	2.25	4.91	1.71	1.45	2.1	0.89	1.27	2.47	0.98	1.63	2.17	1.38	1.1	1.53	1.96	0.47	0.97	1.17	3.07	2.62	1.7	2.35	0.68	1.82	1.58	2.05	0.71	1.33	1	1.06
Clo1313_0383	0.79	15.01	0	1.1	2.56	0.83	0.61	0.91	0.91	0.91	1.19	0.51	3.28	1.48	0.76	0.53	0	1.37	27.64	2.95	2.79	1.5	1.27	1.22	1.17	0.74	1.85	1.71	0.57	2.34	0.3	2.31	3.2	1.14	1.09	0.28	1.37	1.43	2.45	0.89	2.31	0	1.74	1.25	1.96	1.25	0.33	1.4	0
Clo1313_0384	2.5	27.21	2.51	2.38	4.04	1.75	0.56	1.02	2.09	2.8	2.31	3.02	7.03	3	1.94	1.46	1.57	2.66	51.17	3.53	5.74	4.24	3.22	3.62	2.97	2.46	3.08	1.98	1.73	3.45	1.91	2.73	3.09	1.95	2.36	1.12	1.73	3.48	4.58	2.66	3.31	1.78	1.9	1.58	3	0.92	0.87	2.66	1.62
Clo1313_0385	153.72	634.17	131.88	222.91	185.52	123.23	121.09	120.61	164.92	148.37	137.7	103.5	213.56	152.38	117.28	301.64	174.87	206.44	118.66	127.67	161.78	193.28	210.96	305.61	110.02	216.71	272.26	187.73	83.64	124.43	180.87	73.39	175.48	156.98	195.61	112.04	218.21	282.17	105.56	85.37	221.41	85.34	196.62	194.12	100.12	115.43	94.29	178.3	78.23
Clo1313_0386	42.2	156.83	30.32	64.82	41.26	34.56	38.63	35.38	54.27	48.61	35.58	23.96	53.26	44.87	36.16	89.18	49.49	63.32	35.68	29.74	40.52	43.82	45.76	65.04	28.54	57.41	57.9	54.17	24.27	34.66	48.33	21.45	51.64	37.19	49.93	34.87	62.32	71.77	26.91	20.95	65.55	23.8	50.52	59.48	41.06	25.59	32.2	51.72	22.64
Clo1313_0387	282.22	709.47	180.53	273.7	241.15	173.45	124.61	119.05	230.8	134.14	174.73	218.49	214.42	247.81	153.82	313.66	217.28	153.26	210.44	286.43	261.54	151.16	227.15	307.19	167.51	232.93	248.85	165.72	180.17	246.85	226.83	155.26	179.33	140.86	251.67	170.8	261.77	297.56	166.76	107.61	289.99	146.34	148.81	251.03	197.25	164.73	194.21	263.38	157.42
Clo1313_0388	389.35	1052.01	270.43	334.09	350.96	262.82	209.52	206.92	282.19	307.25	270.52	277.33	327.13	383.61	245.69	425.32	339.68	236.98	214.46	313.93	372.18	259.29	375.66	496.56	232.97	350.94	420.94	251.77	196.88	381.64	306.95	214.16	290.09	242.55	348.46	254.21	369.79	463.74	247.69	181.69	388.13	197.88	262.08	311.53	249.82	275.59	244.19	405.2	252.99
Clo1313_0389	329.21	747.59	245.61	274.46	296.31	231.92	165.71	167.76	196.67	315.53	223.34	188.75	257.14	308.8	208.74	348.94	288.92	198.25	184.86	208.94	232.24	180.21	333.77	371.34	211.14	273.52	308.96	230.84	158.99	324.59	261.3	165.09	235.73	195.63	292.31	223.44	227.49	370.07	205.87	137.8	331.68	178.93	156.75	247.38	181.54	228	181.3	328.6	205.83
Clo1313_0390	24.74	851.89	25.19	22.92	25.65	17.68	3.9	3.74	15.75	12.51	25.51	15.01	25.75	14.64	11.12	33.85	19.09	6.36	61.12	12.74	12.9	8.53	27.61	28.19	20.59	17.46	25.75	6.79	10.58	21.37	23.74	6.57	5.96	6.76	34.4	16.82	9.2	27.61	17.51	5.4	29.18	7.83	6.06	17.09	7.83	12.8	23.13	15.88	13.7
Clo1313_0391	15.59	517.26	12.96	8.37	16.75	10.91	2.98	2.17	7.5	6.18	7.17	11.1	16.17	12.05	5.33	11.5	12.19	2.78	45.56	8.83	8.99	3.7	15.53	16.8	11.24	8.68	17.23	4.13	4.8	14.63	13.63	4.15	4.4	3.8	17.55	8.99	6.49	14.52	10.49	3.5	17.12	5.34	3.68	9.85	4.44	6.17	7.18	10.53	7.74
Clo1313_0392	18.71	661.99	16.46	16.05	19.72	15.1	4.73	5.92	10.27	11.69	14.86	15.54	20.4	14.76	10.89	18.42	17.26	7.22	48.82	11.53	12.09	8.5	23.31	20.21	14.96	13.7	19.27	7.67	7.31	19.98	19.13	7.55	7.91	7.76	26.94	14.28	9.28	19.03	16.66	6.91	24.07	6.62	6.26	15.34	6.91	12.38	13.19	17.48	9.77
Clo1313_0393	26.1	627.69	21.57	19.69	28.76	19.88	7.97	8.11	14.35	9.98	19.37	15.2	26.36	19.12	12.57	19.92	23.35	8.97	59.58	17.36	16.18	8.47	30.92	30.48	17.34	14.36	30.74	12.06	11.91	28.25	24.01	10.76	11.24	10.97	29.46	17.43	12.8	31.7	15.49	9.89	31.64	9.8	9.5	18.36	10.29	13.03	16.85	18.96	14.63
Clo1313_0394	12.83	3.38	9.12	13.43	13.62	7.51	6.92	6.67	11.24	5.48	11.95	5.53	13.33	8.69	6.81	4.76	9.85	6.68	30.74	9.15	10.64	9.93	15.69	13.35	8.09	8.26	18.25	8.16	7.98	10.3	10.01	6.99	7.11	13.02	16.95	10.65	13.35	15.01	7.93	12.42	11.02	6.52	5.81	10.67	11.06	7.63	6.04	11.05	6.37
Clo1313_0395	74.87	30.58	63.05	52.85	69.29	78.39	45.36	40.09	70.16	28.35	65.09	34.07	72.14	67.61	69.1	48.1	65.76	49.38	56.26	33.66	24.81	39.16	65.99	70.36	70.32	45.01	78.62	56.94	41.46	56.96	62.05	40.08	64.43	39.59	78.81	71.8	50.35	68.44	68.51	41.53	74.1	60.01	52.75	71.53	38.53	78.4	85.6	77.26	71.76
Clo1313_0396	135.84	39.43	145.67	93.94	159.13	179.48	100.32	89.25	127.62	47.77	146.53	51.31	113.24	158.74	107.41	56.25	126.15	109.96	78.31	43.31	37.52	62.95	162.05	161.08	139.95	65.2	190.67	129.07	78.5	108.25	109.92	89.31	125.39	99.12	179.92	156.65	92.39	161.25	109.25	89.12	148.26	99.97	116.38	118.81	74.07	120.4	180.11	158.99	165.08
Clo1313_0397	176.48	39.43	265.22	124.17	235.18	296.36	121.36	116.49	154.8	64.75	227.41	91.03	182.5	233.66	162.52	70.54	195.63	147.41	122.47	59.8	54.27	94.7	298.75	289.28	273.77	86.17	316.42	200.22	90.28	146.62	173.94	138.92	236.15	114.39	288.27	188.94	125.51	266.98	160.16	111.53	228.13	141.88	147.57	152.59	104.37	162.08	196.27	261.26	215
Clo1313_0398	23.68	62.88	15.18	30.34	19.01	19.89	28.24	33.7	27.8	51.15	15.07	167.61	37.17	24.6	19.14	53.36	22.96	48.79	773.25	635.38	611.23	32.66	18.84	19.33	13.65	51.14	20.31	31.53	753.25	28.61	19.11	186.34	34.37	22.72	17.16	18.14	34.62	20.09	22.05	33.48	19.11	19.11	38.02	31.59	218.05	25.33	20.78	25.61	20.88
Clo1313_0399	208.56	31.52	284.24	167.07	317.82	226.29	229.84	266.81	233.51	40.65	337.03	52.75	108.86	235.99	136.82	39.67	214.66	139.54	236.21	72.15	73.38	190.52	331.54	272.75	218.62	53.04	398.22	220.23	221.91	131.16	231.98	186.44	190.3	501.54	324.7	223.64	94.53	358.7	141.75	345.33	230.77	133.51	146.33	99.95	166.46	158.37	174.84	237.8	160.17
Clo1313_0400	734.64	333.06	1283.81	968.59	1191.68	1191.25	1637.88	1736.35	1395.24	202.08	1207.04	173.87	590.15	942.81	797.91	255.35	723.1	739.1	861.81	103.46	135.98	672.33	1295.25	1179.41	1238.43	388.7	1271.21	1382.18	863.88	456.06	742.87	687.14	1338.09	1281.95	1016.43	1214.74	568	1235.16	778.71	1025.38	937.72	977.93	835.64	599.04	569.81	983.32	730.29	931.31	1131.29
Clo1313_0401	11.49	9.82	11.48	12.44	15.93	12.69	13.32	15.32	15.08	10.78	10.03	7.79	14.38	13.57	10.27	8.42	11.3	12.63	53.12	9.84	10.63	8.45	14.19	15.92	12.58	10.83	14.4	12.43	8.97	9.43	9.5	15.55	15.08	12.28	12.35	11.05	12.34	14.59	12.49	13.09	13.6	9.53	14.68	10.22	13	10.4	10	16.3	10.11
Clo1313_0402	14.87	14.91	10.88	11.39	15.27	14.01	13.17	14.85	13.21	15.74	10.49	13.17	13.52	14.62	9.89	10.4	13	13.22	35.37	14.63	13.05	12.31	12.4	13.86	11.8	13.5	16.81	12.57	10.27	11.44	10.42	11.49	13.07	15.97	11.59	12.44	14.65	13.84	14.57	14.17	12.74	10.98	13.96	10.85	13.16	10.76	11.62	14.49	10.97
Clo1313_0403	1043.44	893.23	564.11	638.19	534.06	556.66	479.26	555.86	558.51	977.25	494.78	715.54	649.62	915.39	503.14	1019.1	729.52	454.49	496.44	699.7	789.98	685.92	587.74	664.81	490.5	850.26	535.43	473.62	486.19	1162.94	580.86	532.57	409.76	456.79	616.17	629.92	752.79	548.74	597.09	525.89	641.65	549.19	406.85	716.42	586.05	632.42	552.83	948.23	649.3
Clo1313_0404	267.18	94.11	212.51	168.99	245.26	220.78	113.12	86.08	188.06	113.62	289.56	162.99	277.66	212.79	270.15	107.28	234.5	124.28	217.23	134.74	106.3	192.63	184.03	191.56	211.54	116.86	193.65	175.44	264.82	220.68	332.43	177.4	104.56	360.38	209.36	236.22	138.49	180.51	280.53	269.79	258.02	290.02	118.79	217.74	225.33	245.06	245.55	216.54	236.34
Clo1313_0405	213.11	51.19	375.42	114.95	333.13	228.73	53.28	26.04	148.82	103.03	302.09	260.92	227.46	194.88	227.79	39.36	181.19	59.32	224.29	162.15	121.89	168.94	331.48	344.05	324.17	59.93	314.85	164.27	280.41	158.73	290	429	156.87	482.62	265.03	188.05	98.15	278.18	268.45	412.47	434.53	219.14	61.77	239.2	361.9	227.39	211.26	239.4	241.75
Clo1313_0406	185.98	32.56	310.7	95.19	272.55	209.33	45.64	25.39	121.64	89.69	237.73	233.88	201.72	176.76	185.86	28.53	170.14	51.58	188.19	131.44	103.03	129.41	308.45	335.06	261.94	44.93	311.28	147.29	203.48	136.57	249.21	357.04	142.61	375.59	276.12	154.79	89.9	265.37	223.4	335.54	383.49	193.12	60.53	187.31	293.96	185.39	160.57	210.31	193.18
Clo1313_0407	119.41	19.12	254.69	74.44	189.9	158.27	31.53	19.99	89.65	73.79	169.54	178.97	147.34	124.25	137.36	18.1	133.3	41.28	165.74	85.28	68.12	88.01	261.04	264.18	230.96	32.19	239.87	110.29	117.63	105.47	170.74	268.97	131.1	235.95	222.5	110.14	68.23	197.93	158.35	252.16	285.37	129.35	46.61	134.47	199.9	135.43	95.84	162.41	132.95
Clo1313_0408	56.16	9.3	63.99	27.66	62.27	50.37	16.22	9.12	34.27	26.43	53.01	49.72	46.29	48.05	34.37	10.79	46.18	19.76	53.34	48.03	38.09	33.35	68.55	78.02	65.15	13.65	64.93	37.02	43.18	48.63	74.07	69.92	36.57	77.58	58.66	35.2	26.9	63.42	39.29	76.47	94.19	31.38	14.75	41.45	54.14	39.31	44.11	59.77	44.75
Clo1313_0409	46.61	10.1	50.58	23.26	50.53	39.23	14.77	8.77	29.47	25.42	39.15	43.47	41.94	41.33	24.44	10.33	35.62	16.61	59.73	36.02	27.62	26.43	51.49	58.81	45.52	12.01	57.9	27.22	33.22	37.29	48.99	56.55	26.48	57.38	49.26	28.26	21	46.47	33.5	61.89	69.61	22.05	17.26	33.28	43.56	27.66	33.03	50	38.22
Clo1313_0410	359.49	247.65	203.92	319.57	252.05	275.2	246.84	242.1	319.44	248.99	210.78	173.45	313.13	275.08	173.87	154.38	282.34	257.31	294.31	305.4	300.31	208.44	235.42	242.88	218.86	210.92	275.1	258.92	322.63	326.4	265.65	310.88	192.48	365.39	230.85	262.84	355.58	229.28	182.27	401.45	256.65	176.65	195.51	297.52	352.18	229.26	238.17	306.67	207.02
Clo1313_0411	113.74	82.45	112.97	85.43	93.35	70.31	58.47	63.94	80.72	67.2	100.04	42.07	53.67	82.07	58.92	34.7	116.7	69.89	72.73	86.64	71.19	65.24	105.62	123.94	111.85	65.92	104.94	78.53	51.28	118.71	124.34	69.81	88.06	92.49	124.35	72.32	120.11	115.7	64.06	114.89	105.2	55.35	54.66	44.15	64.99	67.58	52.68	94.16	47.7
Clo1313_0412	20.25	16.62	21.56	30.26	20.44	10.81	9.59	12.89	27.51	34.07	12.75	13.37	15.66	19.75	10.84	18.67	18.49	11.98	53.43	24.1	17.25	14.01	21.57	27.19	33.41	26.23	26.67	13.74	12.69	23.45	34.43	21.09	34.11	17.35	26.54	5.52	40.41	19.79	16.76	29.9	25.03	16.53	7.76	12.04	14.67	13.36	10.33	29.55	4.32
Clo1313_0413	1067.84	1205.56	1174.43	1035.43	1296.99	1470.89	1906.48	1904.38	1203.77	1177.94	1251.15	971	839.49	1005.08	1503.72	1460.85	958.9	1362.81	1163.39	735.93	678.04	839.81	1305.16	1208.42	1183.11	1536.81	1291.64	1471.01	1204.08	887.6	979.6	1157.24	1395.99	1057.83	1104.9	1591.23	1052.68	1210.4	1243.92	770.64	1190.12	1492.74	1041.39	973.92	1119.43	1750.13	1287.53	920.23	1502.1
Clo1313_0414	156.34	257.51	104.77	146.47	150.09	182.48	151.03	138.95	163.25	168.88	115.26	111.43	179.22	127.61	161.08	162	99.79	145.68	119.93	113.24	110.44	133.63	119.15	131.07	131.43	162.24	143.57	168.17	118.35	118.65	110.6	138.22	152.17	140.48	86.53	191.57	146.32	107.93	148.62	128.2	128.47	162.52	113.22	205.42	161.24	195	166.25	117	160.03
Clo1313_0415	2575.26	7879.63	4697.54	3803.04	4715.05	5787.97	2267.6	2193.66	4079.49	4496.17	4776.53	6266.04	4068.19	3269.1	7528.43	4054.86	3992.67	2731.5	5360.27	5423.38	5168.23	5800.57	4291.04	4752.39	5698.93	5418.42	5393.65	2020.77	5719.95	3632.19	5084.88	5354.35	2033.98	4250.31	4215.37	5547.01	4855.61	4576.84	6452.01	4956.98	4275.16	6587.29	3622.17	4340.44	4829.78	6513.59	6442.48	2468.43	5444.44
Clo1313_0416	2958.93	1838.56	4595.82	2879.1	4305.91	3809.02	2746.61	2610.59	3296.23	1660.5	6006.99	1777.65	3220.55	2841.06	5170.95	2961.11	3159.99	3540.16	2477.98	1315.72	1399.14	2858.85	3982.81	3894.93	4522.85	1990.43	3831.82	3069.62	3013.96	2480.39	4805.86	2322.93	2938.52	3341.62	4249.89	3606.81	2767.38	4267.67	4951.41	2323.86	4354.93	5078.04	2643.11	2990.58	2262.07	3332.14	4494.81	2823.66	3710.51
Clo1313_0417	55.34	53.26	53.68	36.75	45.09	46.85	35.01	39.48	26.98	76.09	44.46	30.2	41.73	47.02	48.55	64.56	38.86	25.27	54.97	40.76	46.79	23.65	62.9	75.67	54.61	54.31	43.89	43.87	22.27	61.53	51.55	33.22	72.17	19.31	41.16	46.31	35.08	55.44	56.95	23.43	60.59	57.46	15.15	35.41	28.87	70.24	28.39	52.23	43.71
Clo1313_0418	57.65	39.93	33.66	31.27	35.39	46.41	28.24	33.45	28.64	54.52	25.49	41.73	35.58	46.04	45.71	36.46	32.75	26.46	46.24	56.67	61.06	30.37	39.94	43.37	47.57	40.16	32.12	32.57	31.39	61.07	41.69	42.47	39.72	28.66	26.91	42.65	37.15	35.93	48.1	44.95	41.49	43.09	23.04	39.9	40.03	65.38	43.69	49.51	48.54
Clo1313_0419	63.27	64.34	51.83	64.56	54.85	56.58	54.38	57.58	70.04	55.36	60.34	40.85	71.03	52.42	58.98	87.48	54.05	56.82	51.58	47.43	45.67	64.63	55.4	53.97	52.62	64.86	46.56	52.1	40.09	63.81	64.34	40.88	39.71	51.97	63.19	68.54	68.13	50.68	63.05	53.04	63.27	61.33	67.87	72.69	50.39	56.35	68.35	50.88	59.54
Clo1313_0420	21.74	12.15	9.93	12.28	18.08	19.45	17.79	17.03	14.04	12.55	12.63	16.4	15.18	22.41	12.3	12.74	19.95	21.56	68.1	11.11	12.13	8.02	11.58	12.13	9.26	19.33	15.56	12.31	13.29	19.64	10.21	12.68	13.78	7.47	9.53	25.67	14.51	18.38	10.7	6.23	12.59	18.06	14.25	8.1	13.18	11.91	13.19	24.14	19.34
Clo1313_0421	107.12	119.5	49.77	123.55	44.41	99.22	124.15	108.43	124.57	98.78	32.75	41.93	119.64	100.85	57.68	140.93	40.64	104.18	98.36	38.45	40.96	55.1	53.76	60.66	77.27	90.06	34.34	244.18	59.57	89.39	61.92	76.9	255.48	20.68	11.44	85.89	136.89	46.25	108.08	36.61	88.28	97.8	21.94	112.05	84.87	85.49	127.9	114.8	143.61
Clo1313_0422	74.5	55.02	45.65	85.36	32.51	74.61	68.06	70.43	75.66	61.41	23.73	43.1	81.48	69.77	49.35	93.14	27.41	54.65	89.38	30.88	26.21	39.84	45.55	51.49	76.31	61.69	28.22	165.08	39.71	66.43	49.14	74.72	231.54	16.08	7.69	57.84	81.71	43.28	91.97	27.37	80.99	87.27	12.96	72.36	62.09	62.34	77.05	80.53	96.88
Clo1313_0423	86.37	64.7	52.77	116.37	44.36	118.93	96.82	94.8	98.73	86.43	33.4	52.06	96.61	89.44	83.84	135.12	49.03	78.38	109.67	42.65	38.2	62.01	62.74	66.98	115.71	98.07	34.92	201.75	48.94	72.6	71.7	98.72	322.6	30.48	11.84	78.41	118.91	50.42	103.57	32.84	104.53	105.68	23.3	94.05	79.77	94.6	94.39	104.99	116.33
Clo1313_0424	103.74	87.56	53.67	159.89	51.19	145.72	162.46	152.69	119.31	127.63	43.81	48.35	126.11	118.88	88.55	201.68	74.08	124.6	87.69	44.88	39.39	60.24	68.25	76.47	122.13	149.09	38.29	310.79	60.18	95.79	95.77	112.42	359.29	33.96	12.56	99.34	142.63	57.5	107.87	36.26	119.8	123.82	35.93	126.63	83.38	111.05	127.56	119.1	143.79
Clo1313_0425	330.82	273.74	241.78	458.53	294.34	303.73	402.11	398.16	434.78	297.27	317.55	191.07	453.92	298.24	278.48	468.42	260.48	334.64	344.74	256.67	275.17	268.44	257.62	266.81	245.81	292.44	256.95	504.74	335.51	320.67	269.38	320.83	360.22	280.18	199.68	292.17	394.41	266.63	326.26	308	334.19	305.77	252.2	468.02	342.27	290.15	398.91	300.51	305.52
Clo1313_0426	510.31	396.72	455.02	563.47	422.04	518.21	546.41	521.61	502.1	423.57	456.13	521.31	656.24	492.19	468.66	661.45	491.98	431.46	391.91	483.19	490.21	406.28	446.08	458.72	462.9	525.47	381.94	661.54	386.71	509.73	480.69	492.89	684.67	417.06	349.65	513.33	520.32	441.05	601.2	412.32	538	538.98	288.44	597.61	431.72	506.89	499.66	455.4	570.62
Clo1313_0427	153.23	190.31	126.75	271.49	147.47	182.43	218.85	229.43	251.91	217.84	132.57	181.17	236.21	177.63	137.47	226.09	158.24	205.51	173.52	213.9	232.4	162.04	147.42	174.63	147.79	239.63	148.64	285.41	159.49	143.96	176.13	226.33	308.07	161.95	119.74	159.61	295.95	154.71	167.08	198.51	193.94	148.25	119.69	236.62	207.81	168.53	196.47	174.06	188.35
Clo1313_0428	132.12	155.2	92.15	210.07	117.63	141.08	198.56	192.18	211.16	205.69	86.89	184.15	183.16	154.65	106.99	202.31	124.35	159.02	166.11	175.45	200.61	129.16	129.33	136.89	110.33	189.78	118.76	243.9	130.72	139.12	136.78	210.16	271.21	135.75	103.07	107.86	239.01	108.77	107.98	152.47	157.89	105.71	84.47	193.42	195.13	132.4	131.14	148.79	149.91
Clo1313_0429	104.1	105.01	75.54	139.1	81.52	115.26	149.81	149.84	135.87	150.97	67.57	148.7	143.09	122.55	77.01	130.28	100.45	118.19	135.03	121.49	134.1	96.04	80.9	112.35	99.87	119.29	96.86	172.87	106.46	74.63	92.22	150.53	214.33	93.91	74.59	91.32	146.91	80.98	86.26	108.34	124.04	64.1	61.47	130.75	130.12	84.1	106.11	126.68	110.22
Clo1313_0430	92.53	104.47	64.05	144.22	77.27	100.07	142.65	134.69	157.45	155.61	62.42	116.18	127.38	100.21	74.62	142.26	91.23	107.64	100.46	125.14	130.94	85.74	86.03	90.5	91.13	129.1	96.5	165.17	99.23	88.8	96.16	145.44	228.99	76.65	56.72	72.82	162.64	85.5	69.75	98.72	117.03	61.99	55.92	125.38	122.4	87.97	96.56	111.71	95.41
Clo1313_0431	138.91	160.94	98.12	186.68	115.4	133.47	192.71	189.41	190.26	210.94	92.02	156.41	181.19	139.65	97.87	173.65	124.32	146.73	140.56	165.15	173.69	114.49	119	134.9	116.89	152.36	119.58	215.41	137.07	131.33	137.72	165.86	233.02	122.32	74.97	117.97	203.86	122.84	103.62	126.9	148.34	87.04	76.28	187.82	171.15	107.68	141.05	137.04	131.13
Clo1313_0432	415.47	1769.46	426.6	612.63	552.25	329.74	468.9	398.64	520.29	652.31	329.53	1122.47	470.47	628.24	393.43	674.61	499.85	599.96	466.78	776.57	744.83	380.58	575.89	820.67	429.52	626.83	616.67	599.03	497.03	495.32	423.54	564.46	601.11	288.25	366.29	285.42	761.66	639.37	355.34	293.58	693.14	300.72	394.69	567.45	519.54	438.25	330	491.02	323.8
Clo1313_0433	713.47	2591.63	694.71	711.95	833.83	602.62	729.39	678.26	585.03	937.35	554.7	1721.74	751.85	992.52	563.55	809.37	820.72	811.51	642.71	1167.6	1078.85	646.11	900.44	1163.92	633.08	828.92	977.65	845.75	752.87	827.65	589.36	773.23	890.23	476.82	556.06	542.1	900.42	994.54	496.21	462.84	967.44	465.25	550.22	795.01	761.09	734.62	455.71	779.41	567.24
Clo1313_0434	153.13	99.55	244.79	173.87	278.32	228.26	115.26	88.8	233.63	90.32	305.16	84.19	163.38	144.26	164.69	94.4	175.75	141.87	152.5	120.28	122.45	155.93	284.9	270.98	227.58	94.53	293.63	211.45	150.35	125.48	220.21	152.91	133.04	321.12	238.81	226.91	167.85	238.5	172.44	270.81	304.61	164.94	88.11	187.58	202.91	158.83	227.04	148.43	212.67
Clo1313_0435	208.4	225.6	380.25	272.45	370.32	335.69	195.21	201.1	292.21	256.19	395.71	141.9	231.45	235.92	231.2	254.61	271.33	229.41	201.97	184.93	183.15	235.03	380.29	394.59	332.41	244.62	353.12	260.55	230.34	201.83	309.5	234.58	249.82	369.09	295.78	330.36	253.86	361.03	289.32	328.63	383.36	290.35	121.76	222.24	263.72	247.39	337.21	239.51	371.91
Clo1313_0436	92.95	131.54	96.81	91.48	98.16	105.5	70.18	73.13	92.17	94.02	88.68	82.74	97.04	88.85	106.02	132.27	82.33	84.98	92.89	93.2	108.66	93.88	92.48	109.78	92.7	115.18	95.91	82.63	75.26	100.13	88.9	77.62	82.94	90.17	90.42	104.37	104.53	97.7	112.61	90.21	106.57	116.3	81.24	95.61	84.86	103.2	119.29	86.72	110.08
Clo1313_0437	188.86	82.99	155.46	287.2	247.79	114.39	110.14	113.8	245.82	65.22	197.98	70.88	175.98	153.4	125.86	81.29	179.16	149.17	170.6	92.76	108.94	124.65	190.27	235.45	155.84	90.85	288.26	183.77	162.03	138.8	216.43	120.49	115.29	240.79	213.59	110.94	234.16	227.85	123.08	270.82	251.39	106.26	132.03	162.96	171.84	85.7	128.11	176.19	100.77
Clo1313_0438	4682.09	4259.9	2632.19	4417.16	3345.99	2710.99	3114.32	3320.79	4476.52	3943.18	3682.24	1588.25	3733.04	2488.29	3527.51	5433.09	2884.41	2818.88	2964.89	2409.76	2521.26	3147.8	2956.66	3226.2	2646.52	3449.46	3289.72	3123.38	3492.51	3838.41	3204.25	2303.47	1570.32	3549.93	3051.2	3478.74	4014.54	2871.5	3789.93	3775.68	3446.71	3905.47	3265.99	3786.78	2734.14	3202.65	4391	2811.82	2962.56
Clo1313_0439	559.67	299.61	423.65	359.63	476.2	473.21	309.55	296.12	370.79	288.91	423.16	290.34	335.38	479.95	522.1	442.04	416.98	249.87	275.41	335.41	351.8	314.7	449.54	499.25	489.72	391.6	442.31	276.75	297.72	565.6	453.67	334.36	314.25	289.61	414.06	510.3	370.48	450.6	575.66	320.81	508.17	599.16	255.77	371.15	297.66	507.01	522.92	531.52	451.84
Clo1313_0440	367.6	197.55	261.92	209.04	267.58	330.36	210.09	212.57	206.79	209.33	262.04	170.02	205.27	308.22	297.84	270.67	263.25	152.7	169.69	251.42	222.74	183.84	265.79	335.01	284.57	263.59	238.31	167.19	177.16	358.5	247.06	189.99	202.27	189.78	247.23	336.35	222.35	259.8	346.91	201.79	325.24	311.87	155.08	245.75	192.78	325.14	291.94	333.88	301.55
Clo1313_0441	261.06	152.07	172.21	141.8	187.63	194.22	150.52	155.77	138.09	170.09	154.87	113.88	148.01	218	180.58	189.66	182.67	116.97	109.01	187.4	181.64	124.21	198.19	236.4	196.04	186.84	178.24	133.16	119.33	259.59	166.63	137.5	145.79	136.03	181.37	194.66	156.56	198.47	223.3	149.07	235	195	105.79	168.67	114.02	226.73	191.42	239.56	196.29
Clo1313_0442	473.9	413.27	448.94	392.9	374.91	566.07	426.79	578.41	393.7	508.4	482.87	312.9	569.93	457.66	558.43	479.01	520.96	707.66	192.76	295.27	269.26	621.43	492.38	482.11	718.76	495.54	459.4	309.45	187.31	526.69	842.03	204.26	629.05	693.61	495.42	536.82	560.38	506.12	517.89	489.42	446.75	394.04	572.48	462.02	187.26	479.02	400.64	494.47	355.79
Clo1313_0443	347.47	423.08	402.64	1105.66	422.08	297.97	441.95	426.58	714.06	1073.05	402.35	276.82	396.38	364.26	532.4	1228.43	331.97	455.83	633.69	508.33	483.95	298.82	463.11	518.58	531.36	1039.41	555.1	362.84	580.29	565.71	778.18	571.68	614.19	164.57	336.04	286.39	1182.2	508.81	676.59	265.46	482.44	625.38	124.55	473.15	410.62	494.63	651.65	411.6	301.41
Clo1313_0444	1009.32	1274.46	1028.3	1504.31	1225.3	1139.85	1286.48	1410.76	988.72	2658.1	890.9	1267.35	1457.94	1360.68	993.15	1716.09	1077.69	1327.29	1347.86	1063.4	832.17	919.37	1329.49	1570.96	967.82	1700.02	1527.47	1151.22	1354.34	1363.78	1180.03	1558.79	1324.65	561.97	891.98	1018.52	1668.39	1477.81	1106.66	768.18	1326.75	1023.46	411.25	1611.92	1260.45	1409.36	1081.54	1290.7	1136.13
Clo1313_0445	795.94	925.84	825.76	995.79	1013.84	996.79	941.47	1036.07	628.8	2171.85	661.97	1263.18	946.6	1119.54	869.92	1191.91	843.28	895.35	797.35	875.01	656.57	564.44	1127.18	1371.26	848.46	1322.17	1316.7	790.15	838.17	1163.62	1079.61	1209.3	1229.14	348.49	735.1	742.36	1264.52	1283.16	993.22	573.81	1142.79	880.45	265.04	1025.44	856.06	1186.06	786.83	1068.54	968.81
Clo1313_0446	762.64	847.17	774.36	703.83	926.53	849.42	775.62	886.72	431.37	1923.28	541.56	1312.79	767.32	1074.12	731.42	817.32	751.7	695.46	665.66	921.91	652.95	535.79	1130.27	1336.7	788.7	1048.44	1172.55	673.39	692.13	1106.39	946.47	1056.4	1166.01	330.04	678.74	690.99	988.37	1143.81	805.15	534.23	1084.43	722.1	281.22	843.26	708.63	1056.87	644.76	1015.58	846.17
Clo1313_0447	654.31	687.88	631.03	574.13	747.88	712.23	633.18	660.55	363.39	1528.01	417.89	1238.85	537.22	929.6	685.09	692.43	642.91	536.56	558.63	852.37	608.87	455.9	913.88	1078.78	699.5	893.08	915.64	587.29	599.1	934.5	763.88	841.29	876.56	284.86	531.39	578.97	871.48	900.26	713.58	447.51	903.24	631.03	239.85	679.96	598.4	877.23	640.86	874.13	702.24
Clo1313_0448	737.94	788.05	657.46	535.98	814.62	820.63	671.97	751.06	329.4	1730.72	441.5	1338.09	615.59	1077.45	694.08	611.93	759.39	610.46	555.22	898.28	658.15	494.56	1000.82	1154.03	697.52	902.51	1026.39	642.69	635.33	1068.72	783.21	903.35	990.03	303.88	560.94	650.44	900.61	978.94	682.62	496.17	957.62	600.23	266.79	733.19	625.28	928.21	634.84	1008.67	774.69
Clo1313_0449	576.34	572.04	510.17	485.35	621.98	598.69	521.33	535.84	287.39	1337.63	337.35	1030.42	438.13	879.93	624.42	537.84	594.58	481.65	458.99	700.92	486.29	388.11	707.15	872.97	679.47	806.01	764.08	494.07	522.99	826.91	736.39	744.6	797.58	217.04	445.4	454.82	827.17	726.68	559.49	378.4	751.14	531.91	199.25	606.96	491	697.53	526.55	794.51	521.05
Clo1313_0450	615.07	687.75	511.64	574.76	666.83	712.88	567.46	576.97	327.96	1484.51	346.89	1164.96	541.72	1029.77	679.74	547.3	709.83	555.51	477.95	812.73	584.9	456.34	741.47	933.61	734.98	903.34	831.84	534.18	582.54	934.45	784.12	862.05	859.45	261.78	463.75	454.89	1057.94	788.83	627.11	477.71	810.45	579.21	237.15	680.54	560.93	748.48	530.95	915.12	565.43
Clo1313_0451	650.83	743.23	529.79	592.36	682.21	789.18	623.29	608.96	335.21	1535.58	381.22	1215.95	592.99	1108.99	640.54	521	811.15	616.37	524.99	828.85	635.57	455.89	796.34	969.61	742.05	862.09	842.15	575.12	631.88	949.07	772.39	882.59	923.3	266.88	455.51	523.24	1146.51	813.55	609.15	509.35	826.89	552.39	266.76	757.79	623.62	813.56	539.61	952.51	593.01
Clo1313_0452	529.01	608.73	427.25	475.97	546.99	602.53	464.89	432.42	262.29	1138.02	321.12	1056.78	475.74	905.37	495.32	419.73	635.12	470.69	412.31	725.53	524.72	435.6	625.24	749.3	580.61	684.41	623.45	450.76	520.02	721.37	609.19	709.05	718.72	229.21	374.51	400.31	920.38	641.75	479.01	448.71	717.01	431.11	193.03	623.12	494.78	626.68	462.2	789.66	437.67
Clo1313_0453	434.12	428.76	322.53	371.19	423.95	460.24	355.59	291.7	217.96	940.66	230.19	775.09	368.03	680.13	385.77	333.19	470.18	368.25	336.53	552.98	376.48	292.84	443.6	536.26	479.1	509.3	495	343.55	448.79	526.25	476.42	535.16	565.3	145.72	256.08	320.74	775.28	480.26	351.72	341.8	578.58	346.49	138.3	517.13	383.35	476.37	389.71	562.48	337.97
Clo1313_0454	636.02	704.82	428.38	564.4	639.85	658.33	526.04	506.22	289.98	1402.13	317.65	1171.63	560.32	1015.76	547.57	465.12	726.89	573.08	512.98	857.05	617.86	464.18	639.73	820.64	609.7	762.78	764.12	558.19	610.21	863.29	683.49	843.96	763.49	257.35	380.22	466.09	1136.05	676.87	525.84	521.06	801.44	462.21	226.41	754.14	610.18	652.52	572.79	847.22	466.44
Clo1313_0455	557.77	620.79	412.19	497.11	555.9	645.25	450.84	417.52	262.14	1208.71	330.83	1145.92	500.44	901.17	526.61	403.32	652.81	512.2	434.34	793.91	542.26	421.94	547.25	725.77	578.82	638.16	622.52	436.61	547.44	777.22	555.44	699.89	717.18	223.11	317.73	419.81	1036.7	615.09	469.93	485.5	754.54	429.81	194.33	684.11	513.17	584.75	501.88	688.14	410.02
Clo1313_0456	517.54	580.43	390.32	487.42	495.93	567.3	434.89	343.73	239.01	1049.57	307.15	1013.4	477.84	801.41	465.61	383.29	581.65	472.56	408.2	750.49	589.28	405.55	515.64	651.93	540.28	628.6	598.99	383.82	514.31	722.05	494.86	666.59	717.87	196.52	306.87	368.04	978.83	586.86	438.77	455.31	657.45	406.69	181.62	649.9	509.93	523.56	443.82	683.96	343.68
Clo1313_0457	782.06	997.31	606.45	751.43	819.73	955.93	593.58	580.55	369.86	1616.88	480.84	1637.76	807.53	1267.42	712.36	555.91	927.42	745.03	603.53	1275.85	946.95	627.62	836.44	1009.98	862.13	986.86	920.96	645.74	832.86	1140.93	807.44	1061.51	1006.65	347.98	490.74	578.06	1542.08	960.51	670.18	804.01	1050.04	627.61	299.75	1058.54	821.44	853.25	731.68	1044.74	589.58
Clo1313_0458	558.59	710.95	507.39	621.5	572.9	661.24	399.66	361.6	337.42	1104.73	402.27	1153.61	587.04	846.86	572.96	396.96	588.05	564.98	530.69	1082.23	848.06	510.88	535.4	683.19	732.64	768.63	684.84	433.09	633.61	755.03	623.07	758.89	740.07	278.02	346.27	406.44	1104.48	653.92	581.45	561.81	829.99	482.08	198.35	799.26	633.14	628.81	607.9	663.82	397.64
Clo1313_0459	909.94	1497.55	803.27	1240.99	1145.85	1102.09	534.75	549.88	842.1	2316.12	697.2	2181.07	1249.43	1165.86	888.45	1057.09	858.75	813.02	907.37	1593.15	1427.94	853.19	1066.34	1260.99	973.41	1605.73	1328.2	703.67	1131.87	1174.22	804.14	1596.78	1215.41	539.82	691.73	618.93	2070.68	1358.9	878.53	1358.88	1465.8	727.08	344.92	1413.72	1183.65	1028.29	841.29	932.46	603.46
Clo1313_0460	794.26	1374.33	736.82	1156.31	1104.16	1030.73	518.97	571.73	768.76	2271.85	591.31	2148.27	1168.29	1142.88	848.35	887.22	895.4	760.41	800.5	1544.19	1387.94	780.73	1062.86	1220.61	914.36	1625.43	1259.94	682.62	929.42	1222.7	790.86	1471.55	1193.41	483.39	687.12	547.81	2046.11	1275.36	759.81	1259.62	1388.75	706.02	354.32	1305.78	1138.55	943.87	626.56	962.89	560.4
Clo1313_0461	711.73	1170.62	634.26	1032.1	911.53	882.8	449.3	469.93	722.8	1967.65	504.2	1881.91	999.17	1014.76	774.74	793.2	776.52	745.4	738.86	1309.24	1113.61	661.24	891.01	1063.15	765.61	1438.87	1027.79	609.45	799.9	980.73	696.48	1367.86	1063.57	379.41	643.29	487.14	1812.54	1119.5	673.44	1079.59	1245.53	592.39	322.98	1206.31	1011.17	814.34	597.07	881.75	488.41
Clo1313_0462	786.56	1283.09	731.74	1062.11	1009.04	976.25	481.38	480.36	753.46	1973.71	623.48	2150.02	1092.7	1099.72	831.84	785.16	818.57	769.32	789.28	1412.78	1261.42	735.57	980.18	1148.24	866.71	1396.86	1084.71	667.03	871.89	1091.6	696.41	1387.36	1073.74	435.42	648.72	592.28	1808.65	1184.69	799.4	1146.05	1319.2	685.74	344.37	1284.33	1032.59	924	723.11	959.67	557.01
Clo1313_0463	543.31	659.99	488.88	782.76	613.08	617.36	336.27	271.75	559.84	1176.91	449.11	1366.15	681.89	745.23	647.64	609.78	462.61	512.68	511.85	840.72	734.91	443.9	613.25	750.55	638.2	898.92	706.6	434.46	525.47	676.41	511.09	863.01	782.33	270.96	416.42	405.25	1208.33	730.89	598.18	692.1	864.79	499.18	238.62	793.32	614.7	617.32	573.89	599.9	333.75
Clo1313_0464	859.55	1284.75	872.12	1093.63	1178.26	1061.75	529.71	509.12	852.27	2056.98	761.55	2218.16	1282.64	1195.82	896.21	853.04	875.88	825.79	842.25	1549.39	1394.56	742.3	1045.13	1304.03	953.76	1462.39	1197.77	715.87	895.31	1175.43	720.06	1450.16	1187.71	523.73	754.92	694.52	1748.08	1328.16	845.77	1323.27	1526.7	683.75	369.28	1379.27	1045.33	951.54	865.56	1009.12	607.43
Clo1313_0465	1228.91	1791.35	1218.14	1371.23	1659.88	1526.59	697.61	742.97	1104.65	2702.17	1098.6	3065.7	1775.2	1684.37	1207.99	1067.53	1259.33	1107.31	1093.47	2151.84	1880.54	1035.72	1515.65	1789.66	1203.32	1832.1	1682.16	1012.94	1243.06	1548.41	920.24	1911.84	1390.82	698.51	1054.89	1030.18	2159.87	1837.18	1191.86	1817.59	2048.44	984.43	558.46	1869.06	1434.2	1414	1100.99	1432.4	877.47
Clo1313_0466	895.7	1238.07	840.4	1062.12	1145.88	998.57	487.2	537.68	887.09	2065.54	740.06	2292	1242.42	1120.8	955.61	829.16	847.62	764.91	846.82	1681.76	1401.69	762.3	1060.84	1308.25	850.38	1394.15	1205.17	720.4	871.43	1126.76	628.81	1446.48	1100.29	473.19	782.25	648.27	1615.85	1307.48	892.14	1301.13	1488.94	739.08	396.54	1339.24	1061.9	1015.02	710.62	971.99	535.07
Clo1313_0467	768.54	1000.09	779.46	1029.74	1001.01	826.03	415.72	435.61	886.21	1782.28	689.53	1798.68	1164.54	982.67	876.92	783.03	708.26	684.93	761.28	1313.37	1180.32	696.26	948.89	1087.17	776.83	1240.04	1039.28	613.44	730.17	1021.85	571.97	1251.3	940.45	401.15	643.79	596.23	1341.73	1148.72	906.69	1108.63	1304.51	720.15	362.63	1134.9	888.09	846.95	666.27	886.88	444.75
Clo1313_0468	328.63	367.08	304	407.11	397.28	344.87	177.37	173.44	374.32	842.8	271.08	653.37	381.2	411.65	408.98	333.08	302.94	310.2	324.03	543.09	412.83	254.39	403.38	486.47	339.75	515.79	453.89	249.28	275.93	441.31	230.07	582.23	456	123.24	239.04	185.91	619.89	509.7	375.16	441.68	634.26	294.02	129.18	359.5	352.77	355.68	198.33	399.94	155.06
Clo1313_0469	512.45	594.7	488.45	626.53	643.44	582.96	288.05	291.85	604.56	1268.37	447.5	914.97	772.34	664.57	586.34	519.29	499.81	431.12	469.04	752.12	657.35	385.73	621.33	771.77	521.78	798.54	698.68	426.37	412.35	682.04	414.46	878.97	877.38	212.96	381.5	310.48	866.41	734.74	616.86	644.41	951.5	454.04	214.29	739.17	557.7	584.54	293.26	582.22	274.31
Clo1313_0470	431.82	418.99	474.48	753	524.74	482.45	269.63	263.18	712.88	1053.3	439.94	627.4	586.02	571.67	668.03	628.83	438.12	519.69	542.28	637.28	531.21	281.67	541.92	679.7	634.47	907.33	576.44	437.65	394.9	557.19	438.29	725.62	837.63	164.73	369.43	279.22	885.45	587.3	693.92	477.07	882.62	530.3	172.12	600.24	388.05	508.19	461.28	614.26	263.06
Clo1313_0471	1015.21	1401.67	727.24	1353.89	1035.46	986.5	618.81	701.41	1260.46	2206.13	660.92	1903.18	1202.46	1328.79	1110.69	1170	918.9	825.67	907.58	1426.68	1306.41	836.07	976.96	1272.38	843.42	1518.02	1090.99	756.75	881.16	1362.83	667	1446.03	1185.81	464.63	593.05	658.63	1806.7	1168.96	1051.96	1101.88	1421.85	832.62	392.08	1297.07	1232.38	1063.15	821.61	1226.49	651.67
Clo1313_0472	714.64	895.91	542.8	821.78	762.45	685.2	442.29	453.26	792.67	1406.19	496.81	1356.51	773.02	926.55	739.99	766.13	628.22	537.28	596.02	1042.75	829.82	508.66	640.41	820.26	598.21	972.79	702.32	537.08	585.29	834.6	448.7	952.96	813.91	289.64	435.7	500.61	1077.93	770.09	745.21	675.57	955.72	563.85	245.15	821.99	787.96	739.65	655.88	851.04	466.19
Clo1313_0473	1317.1	1598.43	1013.98	1207.97	1250.98	1154.15	764.3	778.2	1168.8	2137.67	914.6	2454.03	1353.34	1558.01	1233.34	1222.88	1091.02	849.45	990.87	1694.7	1527.75	1054.32	1113.46	1377.08	1009.53	1454.67	1222.03	870.36	1029.24	1564.67	677.73	1562.07	1196.58	571.78	738.86	981.35	1581.05	1375.35	1223.88	1212	1613.33	1004.6	424.43	1412.13	1310.21	1247.63	1111.01	1435.7	871.09
Clo1313_0474	1474.77	1730.26	1173.34	1216.87	1398.15	1268.95	828.24	840.71	1170.47	2247.07	1079.8	2725.34	1561.23	1671.03	1422.28	1251.37	1298.56	894.1	1113.45	1863.07	1712.42	1161.77	1286.54	1600.16	1048.16	1539.46	1366.25	984.51	1183.17	1788.34	784	1699.88	1147.38	619.08	888.59	1174.72	1623.76	1607.88	1474.81	1317.25	1788.85	1219.89	481.21	1563.22	1448.85	1403.19	1194.25	1514.03	1038.95
Clo1313_0475	3090.39	3531.87	3133.78	2755.31	2710.7	2394.15	1762.18	1673.54	2681.27	4126.14	2874.11	5066.69	3488.54	3035.83	3405.61	3002.9	3118.56	1942.79	2714.66	3580.99	3521.62	3017.03	2379.57	2540.19	2507.43	3041	2310.68	1958.04	3011.63	4254.26	1989.23	3076.37	2064.55	1259.94	1817.16	2315.07	3499.53	2965.44	4034.31	2838.63	3379	2997.95	996.38	3019.8	2633.06	2641.14	3035.57	2729.54	2096.26
Clo1313_0476	160.11	184.37	102.47	90.35	125.71	98.42	80.03	76.32	88.11	171.62	84.17	96.19	102.93	195.13	69.14	98.47	119.92	74.22	117.13	118.38	144.79	61.03	136.02	174.83	82.74	112.67	134.31	104.97	87.48	170.48	59.22	93.47	114.98	45.85	70.6	87.59	126.67	141.76	71.04	74.76	164.31	60.9	53.96	93.24	91.86	104.37	65.04	164.37	72.83
Clo1313_0477	33.63	9.88	33.88	34.82	44.95	33.12	19.52	16.84	29.4	13.34	25.9	13.09	38.92	46.95	23.65	10.34	36.77	13.58	43.63	13.31	13.87	14.06	33.43	41.71	33.94	15.88	41.09	26.57	23.53	17.58	32.76	31.33	23.12	32.23	54.42	34.71	27.15	37.2	19.56	34.14	35.98	18.09	14.69	33.61	27.88	23.85	18.82	51.49	26.6
Clo1313_0478	79.59	27.88	68.87	64.61	74.6	61.51	40.06	34.03	55.03	33.13	60.62	34.79	75.66	79.63	41.4	30.05	70.62	33.56	102.96	36	38.42	40.2	85.94	79.88	62.47	32.36	83	53.04	50.5	56.64	59.19	64.83	44.2	81.22	96.9	60.42	55.42	71.3	44.55	83.33	73.69	35.72	36.55	71.11	71.54	49.6	37.03	90.33	45.85
Clo1313_0479	139.49	52.84	125.81	99.98	129.12	103.58	65.65	53.26	85.66	55.09	104.88	87.48	112.96	138.19	74.23	49.67	122.04	48.7	151.33	69.52	77.76	87.57	150.62	146.27	105.27	48.3	137.58	87.29	88.46	103.58	89.18	119.1	72.87	140.08	176.59	106.35	89.52	127.02	85.53	162.3	132.08	65.95	63.7	116.03	119.96	92.18	60.89	150.87	78.12
Clo1313_0480	209.19	70.72	198.55	152.82	201.55	148.33	96.04	75.35	142.93	80.43	188.33	131.4	166.61	204.76	124.04	78.71	180.83	76.66	178.12	106.33	111.58	164.6	225.24	234.78	170.59	70	210.93	126.75	137.86	150.14	159.29	176.69	107.36	215.9	259.7	155.87	128.47	206.13	127.33	223.48	198.02	111.8	88.64	158.79	183.18	132.94	101.59	215.58	122.24
Clo1313_0481	106.99	49.82	112.27	93.75	115.62	81.03	51.53	46.12	82.35	51.41	127.83	74.88	95.72	92.44	95.07	64.53	88.93	49.57	137.72	71.78	69.92	63.57	135.97	141.43	99.34	48.24	145.74	78.12	80.52	70.88	84.97	80.16	79.44	83.9	147.29	79.86	81.16	125.99	97.94	105.3	128.27	79.93	52.83	79.6	79.46	70.33	77.1	113.37	76.38
Clo1313_0482	73.15	131.47	86.19	78.19	82.09	71.49	56.24	54.27	74.62	110.83	71.41	114.93	86.9	77.1	79.69	115.33	85.64	60.74	124.25	115.03	137.57	221.76	100.03	103.55	72.59	76.79	91.51	69.33	55.83	71.45	65.95	79.8	64.26	131.05	88.6	76.12	74.21	91.34	89.09	129.55	82.37	67.12	64.38	83.52	88.36	85.01	67.9	77.34	68.52
Clo1313_0483	0.31	1.15	0	0	1.5	0	0	0	0.53	0	0	0	2.66	0.43	0.89	0.62	0.3	0.32	45.73	1.15	1.63	0.7	0.49	0	0	0.29	0	1.6	1.67	0.34	0	0.45	0	0.33	0.32	0	0.27	0.84	1.79	0.35	0.3	0.35	0.34	0	1.9	0	0.39	0	0
Clo1313_0484	1.29	1.8	0.63	0.22	0.26	0.23	0.49	0	0.55	0.74	0.97	0.42	3.9	0.6	0	0.22	0.42	1.56	38.47	0.53	1.51	0.49	0	1.24	0	1.2	1	0.28	0.7	0.71	0.74	0.94	1.3	0.93	0	0.46	1.66	0.29	3.23	0.24	1.04	0.72	0.94	0.2	0	0.2	0	0.57	0.75
Clo1313_0485	147.36	208.33	178.89	174.89	207.83	183.53	128.82	118.87	181.69	148.76	198.02	139.24	183.16	128.66	158.34	161.42	144.1	174.61	198.52	150.87	160.05	353.29	182.62	195	153.15	145.07	202.78	153.13	152.43	158.03	160.21	180.44	123.6	264.65	190.92	205.31	167.14	190.46	159.16	207.42	180.72	159.95	121.73	211.56	214.33	154.5	190.21	110.89	195.12
Clo1313_0486	50.53	62.76	73.07	63.95	73.54	55.36	39.61	32.2	56.08	48.64	76.13	48.77	51.55	43.17	56.15	55.78	41.42	45.16	101.44	46.63	51.41	75.24	74.47	85.08	66.87	45.77	71.24	52.45	48.88	48.58	50.91	60.15	43.54	60.69	73.37	62.16	49.82	78.57	61.12	54.9	72.43	55.66	36.82	55.25	67.32	50.77	61.86	43.45	59.6
Clo1313_0487	56.63	115.73	44.66	73.29	52.53	55.18	56.9	61.94	69.57	100.16	39.43	42.22	59.13	57.84	40.36	86.49	47.92	54.59	78.62	72.35	75.18	56.27	54.34	53.76	38.65	84.09	59.23	48.11	46.47	61.51	49.46	60.97	49.05	47.24	45.76	47.03	83.99	49.46	41.22	50.11	53.68	40.96	38.48	56.66	64.91	47.77	57.49	61.24	47.64
Clo1313_0488	59.96	107.51	45.25	57.7	54.37	51.54	53.48	62.06	48.94	92.18	39.99	51.58	59.33	60.84	35.2	58.12	44.64	58.6	70.95	74.3	72.61	54.28	53.18	54.38	41.87	65.04	53.29	46.69	40.28	51.42	48.51	56.55	45.26	44.06	43.7	53.16	72.74	52.76	42.46	46.25	48.94	35.72	37.06	55.9	61.77	49.89	57.86	62.21	52.02
Clo1313_0489	344.7	335.5	337.23	392.55	321.9	355.26	294.54	301.97	370.33	348.32	349.46	286.77	399.43	290.87	383.15	492.33	302.65	309.07	279.34	287.05	307.35	314.47	363.14	345.62	343.54	351.95	356.33	315.58	237.44	393.19	304.24	310.54	364.39	225.21	251.05	346.63	373.46	345.52	398.88	272.38	352.66	380.7	205.78	397.41	284.41	400.03	398.16	288.69	358.73
Clo1313_0490	61.7	50.36	67.77	50.05	57.47	56.56	42.33	46.82	38.59	54.67	52.87	49.47	49.3	62.35	65.69	60.68	51.41	33.22	78.65	73.96	77.95	51.18	66.31	72.8	68.47	52.32	55.85	43.02	32.87	71.29	51.92	54.96	71.19	31	53.71	51.61	48.68	61.64	75.65	33.9	65.39	66.45	41.34	46.39	36.53	72.89	48.64	61.29	55.23
Clo1313_0491	380.48	217.34	1139.05	650.27	1027.78	881.75	802.41	649.55	815.75	239.19	1276.83	170.67	354.43	455.02	804.77	459.52	652.72	828.43	296.62	217.64	231.86	298.03	970.67	961.65	1342.54	447.56	880.32	699.69	316.78	323.65	1264.1	240.21	890.89	379.34	1007.05	891.79	566.4	902.29	820.4	281.24	981.02	814.14	658.18	363.14	243.9	626.7	967.78	426.69	832.48
Clo1313_0492	34.53	23.98	21.48	25.1	21.4	27.17	25.43	29.57	27.71	38.05	17.17	14.63	29.79	34.51	22.8	45.11	32.36	24.99	53.58	16.6	16.35	16.21	24.54	28.9	19.58	36.3	25.1	27.53	22.85	37.91	23.81	23.58	35.94	16.33	24.79	16.47	32.01	26.72	24.09	23.57	26.63	24.27	19.88	24.53	20.65	33.7	16.74	39.57	22.42
Clo1313_0493	34.03	21.64	23.07	25.98	28.01	24.17	24.64	26.99	23.45	29.03	21.13	23.41	24.38	38.38	19.12	37.03	26.17	21.12	57.72	17.57	16.79	16.05	29.27	27.3	24.44	29.5	29.57	19.93	14.62	34.96	21.74	19.88	24.69	17.54	25.55	19.77	26.76	33.36	24.14	18.08	27.7	24.87	16.15	21.52	19.51	28.84	18.01	32.32	19.77
Clo1313_0494	53.69	22.51	33.27	24.99	35.09	32.5	31.68	34.32	28.35	36.66	28.61	29.33	30.92	55.96	27.9	35.19	41.14	25.51	48.86	23.32	21.38	16.94	46.07	42.99	31.74	37.5	32.12	29.3	23.71	52.9	34.51	24.28	31.06	22.87	34.86	33.54	29.66	39.67	34.98	25.04	39.26	26.1	22.12	24.21	24.88	35.16	28.33	56.33	36.18
Clo1313_0495	123.71	35.03	149.54	115.24	209.47	136	64.09	53.43	131.01	69.25	190.64	47.93	110.55	120.54	106.71	29.99	139.06	111.75	96.58	40.93	37.48	54.26	167.07	169.03	147.95	48.85	232.42	114.72	104.81	101.18	208.42	87.44	97.6	141.77	227.73	116.38	111.54	196.18	94.12	106.54	193.32	99.62	65.16	114.74	105.67	85.08	103.69	129.09	98.77
Clo1313_0496	68.16	15.35	128.05	76.77	134.13	90.92	38.78	33.72	96.12	30.33	144.39	27.79	64.35	65.32	61.95	13.16	70.22	82.05	75.56	20.92	20.81	28.85	105.25	122.85	99.76	19.03	156.69	86.69	69.21	42.05	108.43	62.88	58.34	85.44	131.78	89.71	70.37	112.61	60.49	62.88	135.2	63.28	53.25	68.82	75.71	45.48	94.21	69.47	75.96
Clo1313_0497	189.25	427.33	85.02	237.6	104.96	137.73	195.98	185.67	229.16	256.75	92.13	159.3	107.38	177.24	132.52	233.39	153.9	232.36	235.68	184.4	246.21	244.16	97.05	91.49	89.3	246.22	114.15	143.81	195.14	146.86	124.73	177.67	118.53	219.77	81.29	167.83	262.99	94.77	129.01	184.95	93.87	123.27	202.93	112.74	204.04	136.23	175.19	163.49	154.78
Clo1313_0498	285.32	172.39	208.52	227.44	189.45	215.6	186.9	180.12	222.28	165.02	163	292	194.64	300.35	259.62	222.88	185.18	158.96	215.13	146.05	166.18	129.07	209.5	231.66	240.86	171.34	201.68	243.81	163.88	270.59	155.55	203.26	289.09	65.76	132.74	180.23	213.54	201.49	216.37	95.19	216.3	192.73	112.57	169.23	199.31	236.14	121.4	264.66	196.56
Clo1313_0499	9.59	10.57	3.06	6.41	5.21	4.73	4.26	4.81	4.54	8.56	3.35	4.54	10	8.06	5.93	11.76	6.73	4.35	53.99	6.55	7.74	31.23	3.13	4.31	4.76	11.4	2.97	5.2	2.96	8.65	3.7	2.28	4.55	7.28	4.34	6.08	5.89	3.97	9.52	6.29	3.14	4.48	6.44	3.8	4.46	5.73	5.18	5.95	6.18
Clo1313_0500	4.79	7.35	2.46	5.54	4.98	4.98	4.44	3.96	6.66	5.69	4.23	4.49	6.47	3.51	3.45	3.34	4.81	5.51	29.26	2.82	4.51	5.86	2.32	2.75	4.21	4.06	4.64	4.64	2.67	5.78	3.44	4.37	5.48	6.16	4.29	6.85	6.25	4.32	3.59	5.18	4.71	4.54	5.68	2.85	4.54	2.38	5.73	3.71	5.72
Clo1313_0501	8.86	30.35	4.65	11.79	11.88	10.56	10.74	10.68	16.1	14.32	6.83	7.9	11.07	5.05	7.54	11.06	8.86	10.66	45.59	8.1	8.71	13.51	4.67	6.66	6.13	13.12	10.76	6.99	7.01	9.74	9.93	6.21	6.51	12.13	9.56	13.12	13.17	9.25	6.31	10.44	8	10.9	10.7	7.98	7.94	6.59	7.49	7.6	11.41
Clo1313_0502	3	4.49	0.38	2.57	2.52	0.41	1.34	2.13	2.24	1.8	1.76	2.14	3.61	1.82	1	2.74	1.54	1.08	21.85	13.56	14.89	2.65	3.54	2.42	0.58	1.82	1.52	1.35	3.1	2.45	1.19	1.33	0.53	3.37	0.67	1.54	2.47	1.06	1.51	2.06	0.51	0.87	1.29	1.73	4.18	1.48	1.48	0.69	1.37
Clo1313_0503	10.79	13.33	7.34	8.86	10.87	7.04	8.08	8.32	10.84	7.85	7.16	5.49	11.39	8.25	5.47	7.62	8.6	11.29	26.11	8.73	8.09	6.56	5.62	5.92	4.02	8.79	12.48	8.83	8.84	6.78	5.98	6.62	5.74	8.83	6.21	7.55	11.44	8.91	7.24	6.79	5.86	6.09	7.35	8.94	6.02	8.37	9.73	9.62	8.63
Clo1313_0504	4.28	5.8	3.41	7.59	4.22	3.8	6.29	6.92	6.79	5.17	3.44	2.07	6.01	2.8	2.64	6.1	4.41	6.17	12.68	4.89	5.06	4.55	1.39	2.09	1.97	3.87	3.91	4.94	4.85	3.85	1.53	3.32	4.06	4.7	2.07	3.88	8.3	2.54	3.72	4	3.26	2.62	6.31	5.71	4.54	3.16	6.66	3.19	5.17
Clo1313_0505	85.14	119.9	49.03	84.77	61.41	68.2	80.99	72.59	105.83	52.23	63.06	25.97	73.35	65.51	62.37	83.38	69.43	111.53	111.07	48.15	57.1	91.02	40.88	37.16	48.67	63.64	53.16	74.91	77.88	75.6	58.99	55.97	44.7	83.21	32.6	77.41	75.34	47.67	66.07	65.72	42.73	64.61	73.79	74.46	63.51	62.8	119.05	61.43	67.61
Clo1313_0506	122.5	102.59	277.29	155.79	188.38	164.38	169.45	144.39	191.66	88.47	341.45	85.05	96.15	117.54	113.68	88.47	216.34	155.67	250.5	93.56	100.8	173.6	164.82	123.24	230.15	90.73	136.45	124.97	229.52	132.64	243.93	121.01	116.2	179.4	179.24	179.91	118.67	151.57	122.54	129.77	146.24	128.35	128.24	75.73	101.3	88.06	283.09	118.47	181.4
Clo1313_0507	0	0	0	0	0	0	0	0	0	0	0	0	0	0	0	0	0	0	0	0	0	0	0	0	0	0	0	0	0	0	0	0	0	0	0	0	0	0	0	0	0	0	0	0	0	0	0	0	0
Clo1313_0508	0.86	2.53	1.75	0.82	2.17	1.8	1.23	1.54	0.86	1.48	1.16	0.55	2.53	1	0.55	1.29	1.27	0.96	7.78	0.71	0.57	1.05	0.8	0.58	0.53	1.6	1	2.23	1.78	0.87	0.74	0.94	0.58	1.39	0.74	2.69	1.36	0.77	1.08	1.29	1.6	1.44	1.49	1.36	1.24	1.76	1.71	1.7	1.59
Clo1313_0509	38.63	63.88	11.88	39.4	18.59	21.07	28.69	32.45	31.3	48.78	18.74	22.51	38.56	26.97	21.46	55.55	36.52	42.56	34.87	31.91	36.59	65.87	15.03	16.07	16.79	47.57	16.2	25.99	21.42	35.58	38.57	18.78	20.52	35.55	14.05	18.06	63.1	18.1	20.66	33.5	17.35	18.27	43.99	39.69	21.99	21.51	26.53	21.95	21.14
Clo1313_0510	646.63	383.77	283.5	213.7	233.64	324.67	107.72	85.53	163.72	591.6	214.04	652.51	473.41	548.03	309.15	362.35	533.35	95.03	219.45	399.99	269.44	365.05	274.71	310.08	312.5	320.67	216.18	181.94	218.92	746.05	328.08	263.83	176.49	192.29	265.86	307.73	231.12	227.09	315.06	287.31	452.21	253.4	75.35	477.05	272.57	290.26	255.21	631.83	359.09
Clo1313_0511	571.76	409.11	284.17	296.02	282.72	433.32	226.19	207.48	261.75	475.82	255.83	346.69	386.63	479.26	342.65	486.94	484.11	197.2	223.88	247.95	210.17	393.69	317.85	350.88	288.02	408.81	290.84	251.15	223.95	559.2	314.19	262.2	224.3	263.12	336.19	502.24	281.18	259.07	304.82	322.54	357.44	274.41	204.4	430.15	267.04	335.69	458.21	534.13	479.89
Clo1313_0512	451.94	323.56	231.56	253.39	233.61	363.14	181.81	195.6	222.86	437.9	209.83	288.45	323.18	386.41	319.13	461.75	347.68	169.89	187.06	210.29	179.92	315.82	270.44	313.5	209.78	373.03	226.63	227.75	191.62	463.73	239.05	217.89	174.02	238.39	282.85	413.49	254.7	211.32	275.34	272.87	316.85	220.1	188.58	400.47	226.39	291.56	381.57	419.35	463.46
Clo1313_0513	718.23	507.8	451.9	393.86	429.45	567.41	288.03	303.3	372.3	608.85	388.04	427	540.42	640.59	508.2	693.79	588.44	264.02	286.24	354.92	286.94	492.88	446.94	524.5	385.06	561.49	413.89	352.88	297.83	720	440.59	373.11	295.58	371.44	512.82	634.93	399.36	410.21	475.98	431.65	507.94	388.69	300.98	596.89	372.21	486.38	548.95	679.95	662.31
Clo1313_0514	1357.08	780.14	792.55	838.26	805.54	1107.32	521.5	510.91	789.12	830.2	871.91	598.46	1077.69	1082.52	1012.49	1196.81	1109.85	526.43	561.67	499.18	437.66	765.54	762.83	869.82	861.99	904.29	751.44	668.99	574.73	1315.61	786.89	670.52	509.69	570.81	805.04	1281.5	753.34	754.3	1009.88	642.33	950.35	941.7	552.33	1119.38	651.56	898.85	1084.79	1192.96	1191.48
Clo1313_0515	3.97	2.26	1.84	3.9	1.2	1.62	1.77	2.86	2.28	3.05	1.49	1.92	2.32	2.77	1.49	4.98	2.17	2.17	14.97	3.69	3.5	2.75	0.88	1.15	1.3	2.68	1.03	2.43	2.86	3.54	1.77	1.45	0.67	1.67	1.37	1.89	2.76	0.75	1.92	1.12	0.75	0.99	2.06	2.2	1.91	2.4	1.11	4.82	0.9
Clo1313_0516	122.18	54.52	77.45	53.1	60.9	70.89	43.16	40.16	46.43	82.99	68.88	24.28	77.04	95.32	57.66	81.47	72.83	32.94	69.74	34.67	34.75	27.71	73.74	80.96	69.91	67.12	50.67	61.62	32.59	116.64	62.33	37.53	49.9	21.21	39.4	82.94	41.06	52.91	88.33	32.88	79.29	68.16	17.26	62.35	31.05	73.71	56.94	99.36	87.76
Clo1313_0517	75.59	58.68	24.22	37.38	26.63	32.31	24.86	27.16	31.28	59.68	24.58	35.88	44.64	58.6	32.38	57.39	41.27	23.75	32.18	59.34	65.74	46.07	22.8	27.07	28.21	47.23	23.97	24.52	25.26	87.86	27.73	30.21	17.95	28.07	22.14	42.06	35.95	21.32	31.85	28.01	33.43	31.07	27.59	42.51	39.9	32.25	41.7	56.91	42.77
Clo1313_0518	101.37	54.06	85.04	58.31	96.14	97.93	53.47	43.23	80.37	36.99	94.71	55.92	50	118.83	103.13	62.77	90.16	70.57	76.05	35.7	45.45	73.18	90.63	107.26	79.1	52.29	117.68	69.51	50.87	70.23	111.07	63.8	62.22	92.09	109.58	112	71.93	97.9	117.19	56.77	101.63	101.49	75.23	57.14	66.98	92.4	115.01	115.47	96.69
Clo1313_0519	106.65	44.07	82.34	59.79	102.8	113.35	55.39	50.74	69.42	37.69	83.11	60.46	58.53	110.28	105.88	55.83	85.27	51.5	86.09	44.25	47.07	70.66	90.29	106.09	90.6	51	97.26	70.85	50.75	74.34	87.25	54.75	62.2	90.88	101.26	119.97	68.4	87.88	122	55.32	92.2	99.62	70.9	64.53	56.82	105.65	116.12	114.07	108.88
Clo1313_0520	121.8	43.67	94.71	62.5	95.3	117.18	61.04	49.72	62.69	44.86	96.64	44.95	63.2	110.82	124.57	56.27	89.43	51.05	67.81	47.42	47.4	66.04	79.21	95.39	92.76	53.91	93.21	53.24	53.6	71.77	108.03	55.6	59.63	100.35	100.51	129.74	62.4	88.8	141.28	62.74	93.09	123.33	69.3	65.81	54.34	107.64	131.43	105.69	112.97
Clo1313_0521	87.6	407.35	89.19	292.79	190.59	228.69	667.47	759.99	310.37	345.73	131.84	228.33	54.4	95.45	134.4	219.43	129.88	552.39	357.4	149.54	193.33	113.45	100.53	69	123.58	412.66	151.01	218.2	303.72	112.72	125.89	236.48	292.85	117.98	111.82	305.29	294.22	163.14	69.47	82.5	105.3	191.32	375.58	87.39	230.1	183.4	146.62	108.97	190.74
Clo1313_0522	59.83	333.27	64.1	211.33	133.45	171.02	499.04	562.66	206.35	262.31	90.36	236.83	45.93	75.25	99.76	160.67	106.99	442.62	228.07	131.41	166.58	93.55	72.29	55.84	92.72	309.74	106.17	171.92	222.61	85.23	109.51	155.85	222.32	101.31	90.28	232.18	238.79	117.03	53.82	65.29	78.37	143.73	302.53	69.04	155.13	139.7	108.01	91.85	137.2
Clo1313_0523	195.1	1016.57	158.93	404.47	202.58	261.57	306.23	313.45	318.92	758.62	190.73	204.57	437.44	184.85	287.33	696.94	278.24	420.63	195.95	271.46	322.43	759.11	165.69	195.31	220.96	537.78	189.42	268.61	179.18	207.19	312.01	178.64	291.28	539.22	176.58	246.74	435.93	199.17	225.24	386.97	234.2	264.91	368.01	429.11	195.86	286.74	249.45	211	218.27
Clo1313_0524	5.23	12.96	2.86	5.65	6.16	4.21	16.74	24.93	7.3	7.98	3.06	5.91	6.16	4.26	1.83	3.81	3.74	8.85	30.71	5.8	6.8	4.46	3.58	3.46	1.8	6.14	4.76	3.52	4.11	6.3	2.72	3.27	7.13	3.44	3.01	5.39	10.05	3.95	5.11	3.21	4.09	2.58	5.88	4.51	4.1	2.82	3.16	3.95	4.76
Clo1313_0525	1.29	9.13	0.74	3.7	2.74	2.15	20.89	31.41	4.45	2.36	1.85	3.13	1.65	0.9	1.35	1.08	1.8	7.36	9.38	2.94	2.56	2.68	1.03	1.75	1.75	2.41	1.26	3.07	3.96	2.03	3.58	2.36	2.61	3.49	2	3.24	8.35	3.35	1.37	3.16	2.62	3.25	3.78	2.76	2.92	1.73	1.9	1.43	2.02
Clo1313_0526	0.54	2.18	0.53	1.88	1.09	0.25	12.55	31.01	2.64	1.25	0.49	2.5	1.55	0.5	1.8	0.78	0.41	1	18.31	2.68	2.43	0.75	0.38	0.49	1.51	2.64	0.7	0.16	4.81	0.8	1.24	3.51	2.8	0.45	0.74	0.13	5.23	0.41	1.05	0.75	0.53	2.15	0.66	0.68	1.48	0.8	1.21	1.19	0.21
Clo1313_0527	43.79	87.96	36.83	55.96	34.7	47.59	49.16	58.04	53.99	74.33	32.74	44.15	58.31	39.68	45.99	81.07	41.8	50.64	99.86	66.68	59.72	62.1	26.05	29.69	27.64	68.43	33.75	30.33	61.32	50.72	39.62	46.19	41.9	49.28	28.48	42.21	50.83	37.2	51.95	58.43	38.08	50.76	47	55.34	42.37	48.83	46.97	35.9	46.85
Clo1313_0528	4.58	3.88	5.3	93.12	2.02	4.37	6.21	3.95	85.24	45.58	6.38	29.4	13.53	4.07	5.21	27.53	0	4.31	31.05	83.09	62.63	148.03	4.66	4.83	4.91	10.49	3.89	2.7	8.55	2.76	9.06	6.68	14.31	43.6	3.01	2.23	30.12	1.13	7.72	27.7	5.67	5.12	0	6.71	19	5.51	16.8	1.1	1.95
Clo1313_0529	5.16	5.85	6.69	70.67	4.9	4.54	6.24	3.61	59.64	27.97	5.66	24.82	18.8	3.31	4.17	13.56	1.51	7.66	53.17	94.92	76.57	182.58	4.46	2.91	3.7	5.99	3.91	5.97	7.09	1.85	4	9.97	10.15	64.61	3.17	3.74	22.7	2.83	6.63	24.85	2.58	2.96	1.99	8.2	13.25	4.35	7.39	1.48	3.59
Clo1313_0530	5.95	11.98	8.5	10.36	10.51	9.79	8.3	7.62	8.29	7.96	9.12	6.37	16.28	7.41	12.23	10.95	8.06	16.64	52.26	4.58	6.36	13.65	7.7	5.77	14.22	9.14	9.39	7.71	4.52	7.64	13.81	3.75	9.75	12.67	9.62	7.76	10.24	11.09	12.11	6.89	9.85	9.88	10.75	8.69	4.16	7.13	8.1	6.17	7.33
Clo1313_0531	62.25	1.41	60.2	48.33	76.87	28.77	27.41	19.06	43.46	7.18	69.71	18.18	33.21	52.89	23.92	1.89	43.47	16.92	33.65	28.56	23.18	37.21	79.06	83.83	39.82	4.67	72.85	48.46	39.11	31.42	45.01	27.27	30.54	57.3	74.94	34.03	35.13	63.78	24.3	43.66	59.93	21.32	22.58	39.5	45.9	15.79	21.07	54.6	20.21
Clo1313_0532	66.82	2.88	59.48	53.6	73.03	33.84	27.58	21.98	49.38	3.67	71.21	12.66	41.39	53.33	20.52	3.69	43.58	17.58	56.56	22.03	19.66	28.52	71.11	76.85	48.74	6.69	80.53	47.22	50.33	42.76	45.29	36.01	28.58	64.44	81.38	39.83	40.85	66.44	24.46	56.08	63.42	23.6	20.31	41.56	51.09	23.56	20.96	59.21	25.33
Clo1313_0533	10.5	22.01	7.2	18.03	8.11	11.03	12.8	15.96	21.12	18.76	9.58	5.97	22.33	12.1	11.76	28.01	13.94	14.14	41.2	15.29	20.56	20.21	10.7	10.8	10.07	23.39	11.05	8.68	11.64	15.24	16.24	7.47	9.29	13.61	7.86	11.83	21.93	9.24	12.02	12.44	9.71	11.89	13.82	16.69	8.58	12.9	12.08	10.77	6.3
Clo1313_0534	4.46	0.66	2.53	1.95	3.13	2.22	0.81	1.42	2.02	0.27	0.85	0.91	3.59	3.94	1.13	1.65	1.85	1.46	26.27	2.04	3.31	3.99	3	1.63	3.12	1.31	2.75	1.83	2.54	3.63	2.69	2.06	1.42	2.79	1.21	3.02	3.24	1.91	1.09	1.59	2.97	0.79	1.8	0.89	2.32	0.89	0.89	1.24	2.47
Clo1313_0535	4.53	1.57	4.12	3.61	4.59	1.66	2.66	3.18	4.71	1.82	4.08	1.43	3.22	6.76	1.12	2	4.76	4.8	5.67	2.22	4.26	8.46	4.88	4.76	3.88	1.77	5.66	3.55	1.94	4.31	3.86	1.07	2.34	4.21	3.37	2.94	3.99	2.85	1.71	2.85	6.05	0.82	2.43	2.5	3.9	0.6	3.58	3.9	3.69
Clo1313_0536	1.16	1.52	0	1.7	1.13	0.49	0	0	1	0.54	0.63	0.23	1.56	0.65	0.45	0.7	0.92	1.21	4.58	0.87	1.02	1.32	1.12	0.27	2.4	0.87	0.54	0.3	0.76	1.03	0.27	1.02	0.47	1.51	0.96	0.5	1.4	0.63	1.35	1.58	0.45	0	0.26	0.44	0.29	0.66	1.17	1.23	0.54
Clo1313_0537	0.7	1.74	0.46	0.48	1.69	0.73	0	0.2	0.2	0.27	0.63	0	4.45	1.63	0.45	0.7	0.92	0.72	28.94	1.15	1.02	1.05	0	0.54	0	1.96	1.09	1.21	0.5	1.03	0.27	0	0	1.01	0.48	0.5	0	0.32	2.16	1.84	0.45	0.26	0	0.88	0.29	0.88	0.59	1.85	0.82
Clo1313_0538	3.3	1.79	1.61	0.29	2.33	1.15	0.95	1.18	2.13	1.58	1.24	0.53	5.25	1.92	3.44	1.93	1.35	1.99	15.65	3.07	4.83	2.18	1.76	1.27	2.03	1.28	1.28	1.07	2.67	0.61	1.57	1.2	1.67	4.45	1.99	1.77	1.18	3.35	4.14	4.34	0.53	2.76	1.81	3.39	2.03	2.08	0.69	2.18	1.29
Clo1313_0539	693.21	1788.97	657.6	979.13	648.25	721.1	986.06	1130.13	893.1	1534.26	580.1	1049.74	1017.64	682.56	938.26	1664.25	617.69	933.46	871.35	1300.1	1289.87	1204.46	651.18	701.72	584.98	1562.93	633.5	836.64	899.61	726.94	654.89	951.33	730.61	999.24	544.77	761.06	1045.62	646.9	1018.96	1012.9	635.74	1057.93	666.32	1068.37	1028.52	1043.64	745.02	659.65	836.69
Clo1313_0540	1.11	1.04	0.36	1.55	0.9	0.78	0	0.64	2.24	2.14	0.67	0.36	6.74	1.04	1.79	1.86	0.73	1.15	51.16	2.3	0.98	4.2	0	0.86	0.55	1.39	0.87	0.96	0	0.41	1.28	0	3	0.4	0	0.8	0.64	0.5	3.01	0	1.45	0.42	0.81	0.35	1.37	0.35	0.47	1.47	0
Clo1313_0541	36.05	52.74	17.58	33.33	23.75	24.08	26.61	30.49	24.35	78.29	17.55	23.24	42.49	36.26	28.47	73.04	40.06	27.03	48.2	28.41	27.94	47.22	25.37	26.41	22.4	57.97	23.24	28.1	13.44	48.39	31.8	14.7	30.15	33.99	23.8	28.58	39.71	24.3	17.44	24.92	24.33	22.69	36.81	40.61	21.97	31.7	19.5	42.02	21.64
Clo1313_0542	27.27	33.01	19.79	30.27	22.36	17.79	17.76	18.75	23.64	48.72	15.6	26.17	37.44	28.58	16.39	37.46	27.57	22.24	65.21	27.15	27.99	35.35	21.68	23.02	16.69	31.19	25.46	23.65	16.84	34.7	23.3	18.92	22.01	32.97	21.2	14.46	31.13	24.13	14.94	32.19	29.02	15.79	25.38	28.45	22.98	15.51	11.21	32.47	15.03
Clo1313_0543	1527.29	219.55	736.12	1694.38	1072.3	1374.75	2032.76	3872.92	1868.51	153.99	488.55	3977.26	1671.19	1911.81	1913.13	3985.94	1438.9	2997.27	3031.48	6499.85	6592.91	4790.37	677.44	641.33	1195.48	3170.2	536.65	3549.59	4005.66	2478.12	700.56	2819.41	1571.58	3243.61	448.74	1231.8	1866.18	603.42	550.67	2695.2	880.17	1648.44	5213.91	2850.59	5412.37	644.15	5072.28	1200.43	3415.22
Clo1313_0544	7735.11	679.62	4780.45	4723.55	4622.54	6809.58	9078.97	14089.4	5629.87	495.95	2539.51	24954.1	9336.79	9384.98	9572.8	14090.9	6657.83	9950.49	12951.8	36462.7	33456	20775.3	2298.45	1965.08	6420.75	17859.5	1640.7	13833.6	16366.3	11631.4	3267.9	13772.5	9712.61	10997.7	1577.44	7019.23	5036.33	2011.33	3006.62	8988.81	3307.3	9733.09	17492.2	11768.1	19931.8	2977.95	21044.7	4892.16	21976.5
Clo1313_0545	278.81	94.39	175.06	116.5	199.49	154.66	187.1	299.13	116.13	85.43	86.34	527.64	159.62	534.09	140.9	344.22	222.1	154.59	271.72	924.97	1023.07	227.57	162.17	151.64	160.34	379.7	112.77	264.16	305.7	469.03	98.88	282.44	215.2	152.03	85.21	165.62	146.7	134.23	77.75	141.91	165.07	163.65	188.84	207.19	418.39	97.71	230.99	282.19	355.05
Clo1313_0546	254.78	74.82	174.23	109.94	184.37	112.52	149.95	206.91	108.49	70.23	74.94	452.86	124.9	534.38	153.05	304.23	181.56	142.28	251.42	859.36	928.24	242.13	123.84	119.23	152.73	323.06	80.71	213.21	281.92	387.51	106.96	248.17	207.96	145.3	85.44	140.56	137.42	113.02	84.92	140.64	158.08	172.5	150.71	154.73	330.3	68.22	264.7	252.17	278.57
Clo1313_0547	40.59	16.84	20.22	28.14	18.8	22.14	30.71	47.4	28.29	20.02	12.96	79.87	36.33	49.92	20.71	37.23	39.49	30.22	113.85	146.83	204.42	70.93	18.2	13.53	26.45	53.79	16.97	42.81	65.9	70.99	19.9	56.07	31.66	39.66	14.11	21.99	27.95	14.26	19.8	53.31	17.74	21.33	15.93	28.23	92.04	15.73	40.92	28.07	48.96
Clo1313_0548	15.96	11.32	7.45	25.51	13.44	10.1	12.25	15.4	25.46	14.01	12.76	7.97	19.8	12.55	5.19	7.73	15.07	15.21	28.46	18.73	25.85	12.92	8.61	9.06	7.64	8.38	18.28	12.74	12	15.89	13.32	12.02	11.54	16.43	6.76	8.96	24.12	12.45	9.19	16.93	10.39	6.38	9.51	16.74	14.21	8.59	14.79	12.03	6.18
Clo1313_0549	174.6	163.23	39.99	81.93	39.36	60.25	58.13	64.23	69.89	191.2	35.04	80.24	79.6	208.56	51.47	218.56	143.11	62.2	84.3	75.87	77.06	122.35	41.47	44.45	37.07	150.56	45.39	46	47	144.82	57.01	51.35	50.92	80.25	51.3	55.82	86.76	43.01	57.89	99.1	45.97	46.29	73.63	69.6	53.38	75.52	46.13	198.33	52.9
Clo1313_0550	60.15	40.74	19.87	34.87	26.14	34.46	25.91	28.41	27.97	48.91	20.62	13.22	33.82	48.83	18.29	48.57	45.56	19.96	34.42	18.55	18.1	25.58	16.32	19.84	19.31	47.24	23.54	19.02	21	51.85	28.52	15.53	14.54	25.78	25.69	42.44	40.01	24.54	22.84	33.26	31.37	20.26	28.72	36.58	20.77	27.18	34.82	48.54	25.75
Clo1313_0551	494.91	970.01	520.81	711.3	531.21	520.91	578.51	582.07	683.9	760.43	597.8	369.68	739.4	413.99	444.87	742.43	430.58	671.67	505.75	552.63	553.81	591.71	543.79	547.86	448.5	642.55	590.02	602.86	439.98	546.11	490.73	508.45	550.91	473.42	422.66	521.95	642.98	592.16	564.53	560.46	526.77	488.7	394.58	718.53	501.82	571.7	476.59	373.21	492.95
Clo1313_0552	478.5	863.42	497.2	657.6	467.65	534.81	574.43	615.26	596.76	766.83	507.49	372.62	665.09	406.88	471.89	684.26	391.63	614.67	392.45	500.91	502.21	515.48	539.77	513.85	448.46	649.62	523.16	534.69	393.02	563.3	496.63	478.43	620.13	432.04	365.82	525.7	620.33	539.51	534.19	539.78	491.84	470.82	339.96	646.92	468.23	542.08	492.47	399.76	532.98
Clo1313_0553	460.66	848.91	438.22	756.65	471.69	423.6	666.17	639.22	680.86	877.99	463.94	310.81	621.2	359.06	462.29	778.64	376.01	658.06	420.71	510.72	496.31	449.88	457.08	502.78	381.07	712.31	468.96	648.8	458.72	450.02	520.43	486.19	493.27	347.1	337.38	468.51	619.22	494.32	553.22	454.68	465.93	488.14	316.4	645.13	485.33	491.18	525.68	358.41	496.55
Clo1313_0554	511.12	1610.04	603.17	585.06	648.65	670.94	251.44	280.18	492.03	958.29	625.29	1156.53	505.34	396.46	803.96	567.78	463.8	310.56	985.86	842.95	951.47	785.11	702.61	747.29	656.47	681.3	811.06	254.36	783.95	544.34	523.31	1000.48	234.18	733.2	575.81	634.23	698.71	704.55	725.3	560.67	698.3	661.06	330.09	558.05	992.85	865.6	575.71	393.68	634.75
Clo1313_0555	16.6	5.13	31.73	19.28	27.95	20.5	11.08	10.28	27.37	5.45	33.41	18.05	34.99	20.55	26.1	9.41	15.74	22.82	43.83	12.29	11.23	17.02	30.03	33.05	34.98	10.22	31.66	29.48	19.69	13.25	20.79	21.55	22.8	22.46	22.07	17.45	20.76	28.95	37.63	15.86	32.42	33.83	14.08	26.44	20.63	19.96	11.52	19.21	14.86
Clo1313_0556	0.85	0.18	0.28	0.39	0.34	0.2	0.11	0.49	0.24	0.11	0.09	0.37	5.43	0.4	0.09	0.28	0.19	0.1	43.09	1.06	1	0.32	0.3	0.66	0.42	0.35	0	0.61	0.1	0.63	0.43	0.55	0.19	0.31	0.2	0	0.08	0.77	1.65	0.32	0.37	0.21	0.1	0.09	0.82	0.18	0	0.25	0.33
Clo1313_0557	1.9	0.66	0.23	1.61	0.86	1	0.96	0.72	0.41	0.55	0.75	1.27	2.39	1	0.11	0.24	0.12	0.86	19.47	1.47	1.36	1.21	1.14	0.55	0.88	0.78	0.28	1.39	1.29	1.18	0.27	0.35	0.96	0.13	0.25	0.89	0.41	0.64	1.24	0.54	0.46	0.13	1.44	0.45	1.03	0.56	0.15	0.31	0.14
Clo1313_0558	8.59	1.6	4.45	6.25	5.05	2.84	2.11	1.27	6.54	1.13	3.98	2.85	7.39	5.65	1.89	1.35	5.43	1.14	49.05	4.41	6.04	3.06	6.86	6.54	3.8	0.92	6.88	3.18	4.51	9.49	5.34	3.76	1.98	3.71	6.33	2.89	4.96	3.99	4.83	5.53	5.85	1.92	1.61	3.14	4.84	1.62	1.7	8.6	1.72
Clo1313_0559	12.06	0	3.3	5.25	5.1	2.36	1.29	1.93	3.62	0.32	3.03	0.54	4.82	7.05	1.08	0.28	4.14	0.87	6.39	3.13	2.47	1.27	2.69	2.6	3.31	0.26	1.97	2.91	5.15	6.2	2.89	4.09	1.13	3.63	3.76	3.01	2.41	3.8	2.6	2.21	5.46	1.25	0.62	3.72	4.5	1.59	2.47	8.9	0.98
Clo1313_0560	6.53	1.92	1.7	4.75	3.43	3.2	2.99	2.34	4.68	3.13	2.25	2.52	4.16	4.56	2.62	1.96	3.53	3.15	18.47	4.99	4.4	2.96	2.26	3.66	2.73	2.84	4.32	2.82	2.59	7.21	4.24	2.38	2.42	3.87	2.92	3.85	5.9	3.83	3.28	3.56	4.23	2.8	2.98	4.54	5.23	2.16	2.74	5.18	1.53
Clo1313_0561	4.36	0	0.78	1.24	0.96	2.08	0.91	1.03	1.7	1.37	0.71	1.92	1.52	0.55	1.15	1.19	1.17	0.41	9.44	0.98	2.44	0	0.63	1.84	0	0.37	0.93	1.03	0.86	1.75	0.45	1.16	0	2.57	0.82	0.43	2.73	2.15	1.84	1.34	1.16	0	1.3	1.13	2.93	0.75	1	1.57	0.46
Clo1313_0562	8.8	3	2.1	4.91	6.5	4.96	3.69	2.22	6.65	3.46	4.45	1.87	4.92	6.3	3.1	5.16	5.49	5.56	34.24	5.06	5.67	5.1	3.77	5.23	3.48	3.4	6.52	4.73	3.25	5.46	6.64	1.57	2.6	5.33	4.65	3.68	8.13	4.65	5.97	3.87	5.01	2.88	3.06	5.7	5.3	2.84	3.79	3.69	2.26
Clo1313_0563	50.49	41.54	53.91	47.25	72.07	68.31	57.31	62.76	62.15	31.77	68.06	67.48	50.02	47.87	60.07	35.73	56.84	61.78	98.24	59.65	66.24	53.5	53.23	54.21	61.71	40.91	79.81	45.54	50.01	54.4	53.79	54.18	51.41	55.34	63.91	70.11	57.49	83.65	54.71	46.75	59.3	71.37	51.92	41.52	53.67	51.62	55.78	57.16	66.22
Clo1313_0564	32.97	65.8	22.7	35.42	24.3	22.49	31.04	26.03	32.05	82.37	23.02	44.35	38.91	29.43	18.84	42.56	27.44	34.48	62.69	36.05	45.16	47.24	22.36	20.61	21.13	41.83	25.62	29.93	24.79	34.01	25.4	25.33	31.18	35.58	16.62	26.67	46.31	21.68	21.1	28.23	28.8	17.06	22.56	34.78	33.27	18.95	24.65	25.87	25.64
Clo1313_0565	25.21	51.56	16.53	30.95	20.73	24.17	21.71	20.79	25.53	57.81	14.15	30.38	27.39	21.16	15.66	31.62	22.08	23.5	47.74	30.26	37.92	32	15.31	19.84	17.83	30.62	17.07	20.35	19.61	24.82	21.23	18.21	23.33	22.21	15.4	21.56	42.39	18.07	18.2	21.78	23.92	13.08	19.63	24.88	28.38	18.1	23.75	20.15	21.4
Clo1313_0566	21.34	28.97	14.52	27.83	14.45	13.3	21.16	15.28	16.17	46.67	12.06	24.48	20.73	14.65	12.19	25.36	18.85	24.34	32.58	22.41	24.49	27.02	15.6	18.86	17.06	26.31	15.21	18.74	16.03	17.19	16.16	19.51	16.08	21.86	10.82	16.68	31.13	13.7	16.76	24.47	19.71	15.76	14.67	18.18	23.19	10.25	15.95	18.18	20.72
Clo1313_0567	42.14	103.41	23.56	58.5	18.01	17.5	28.1	23.57	50.44	114.74	23.12	49.21	39.63	30.85	25.56	76.49	33.62	37.44	66.36	49.55	69.25	125.49	16.89	17.74	20.8	46.41	13.8	31.79	36.89	41.09	28.02	33.7	25.2	46.19	14.03	18.25	53.16	15.19	27.75	46.69	23.98	25.67	29.9	34.47	43.03	19.04	39.19	35.78	20.29
Clo1313_0568	82.71	168.5	40.61	72.91	39.55	49.8	64.79	55.22	50.31	217.88	42.15	75.59	66.37	73.42	45.17	111.13	64.72	62	60.32	87.34	93.26	81.93	42.9	36.52	44.42	89.84	34.48	49.17	55.48	85.28	57.62	52.58	56.57	55.66	24.59	52.86	97.47	34.98	45.29	50.46	50.55	51.86	41.89	73.18	63.29	46.79	49.42	73.72	51.61
Clo1313_0569	60.32	132.06	24.53	59.45	26.81	26.57	39.06	37.75	38.07	179.35	23.01	59.27	43.92	60.8	35.37	85.27	38.03	50.87	45.59	70.83	68.89	63.05	21.37	26.21	21.52	72.82	19.9	41.6	40.76	56.45	32.6	38.66	34.9	46.21	18.32	39.65	77.9	34.89	22.55	38.12	32.43	29.9	40.01	45.21	39.3	26.65	39.24	54.7	43.24
Clo1313_0570	78.41	211.33	38.8	77.34	35.61	48.57	69.89	66.69	58.45	250.87	35.13	83.24	74.71	77.36	41.86	125.48	67.88	82.28	90.02	101.39	112.63	95.51	31.31	38.27	37.38	101.54	31.37	72.6	59.89	80.07	50.03	52.82	53.4	70.14	29.46	47.52	120.33	34.6	38.76	57.17	46.65	47.63	58.65	86.29	75.16	47.69	54.78	78.35	53.07
Clo1313_0571	102.23	326.87	46.72	106.88	51.78	64.56	90.29	98.35	70.32	343.31	45.82	105.28	99.57	97.76	55.73	178.63	86.71	112.48	96.06	131.13	139.61	125.15	44.03	50.78	49.3	149.68	44.25	76.57	70.24	108.94	68.91	64.46	77.31	88.34	37.34	69.43	135.2	56.21	52.1	78.08	62.56	61.44	68.15	109.48	79.85	76.79	64.38	99.18	72.05
Clo1313_0572	154.38	310.37	52.03	136.73	62.97	78.19	104.56	108.62	94.75	287.89	62.54	75.09	131.08	121.22	78.75	250.29	120.72	137.77	70.92	120.91	115.43	143.39	49.4	60.51	63.48	234.56	56.74	81.02	76.52	157.46	78.97	66.46	84.71	93.21	49.39	90.88	175.1	56.72	82.27	83.93	61.96	81.4	91.43	132.51	81.64	89.12	92.09	148.76	76.07
Clo1313_0573	27.11	73.81	8.85	21.93	17.33	15.03	21.38	25.32	11.98	112.57	10.18	30.04	22.66	26.55	10.7	23.19	22.03	20.07	46.59	49.69	56.13	15.56	11.73	18.32	11.66	26.34	12.32	21.71	24.83	49.1	14.88	22.23	9.51	14.43	6.02	16.35	32.09	11.72	14.4	15.92	15.75	8.84	7.64	21.6	26.7	14.22	14.24	24.65	14.53
Clo1313_0574	46.59	103.62	16.31	30.05	23.14	24.03	39.73	42.69	20.81	170.15	15.18	43.69	34.89	42.72	19.22	30.26	30.17	30.5	55.07	72.09	74.35	23.34	18.8	25.63	15.68	51.36	23.32	30.61	31.75	52.02	20.27	40.35	28.54	22.05	10.78	24.33	43.84	24.2	17.45	25.05	21.16	15.36	13.01	38.92	45.16	27.2	16.25	42.96	30.38
Clo1313_0575	103.47	337.23	95.94	89.53	137.91	57.56	97.6	106.37	60.64	376.96	82.39	63.05	67.77	231.55	43.09	113.01	114.05	133.43	123.72	182.06	181.33	55.29	120.35	191.89	45.1	122.3	136.84	157.82	110.05	112.26	53.38	89.4	131.85	43.17	83.08	68.34	115	141.95	57.24	48.55	129.49	46.05	69.18	83.81	107.39	81.41	54.71	171.12	61.51
Clo1313_0576	96.46	12.56	151.82	23.19	32.66	51.75	71.38	33.98	42.37	14.94	52.81	9.03	18.33	99.21	38.96	62.33	16.32	10.2	34.37	10.92	11.86	6.46	130.07	134.6	133.03	28.05	15.76	77.27	34.76	34.96	20.2	15.88	91.19	10.08	17.66	72.29	14.73	32.98	80.52	11.69	72.16	95.05	5.12	26.07	10.87	69.05	29.41	109.76	73.99
Clo1313_0577	137.43	24.64	208.26	35.33	60.38	62.76	85.57	39.6	71.8	22.62	74.92	8.75	33.93	208.12	59.85	80.02	35.76	18.03	45.61	15.65	20.42	15.85	194.45	218.98	168.38	28.66	31.92	117.9	52.79	51.32	29.14	26.14	91.09	14.19	28.54	103.06	26.01	49.21	124.62	14.63	107.98	129.55	14.04	32.38	20.42	101.41	43.68	186.76	103.22
Clo1313_0578	1203.92	808.42	1210.15	845.36	1244.6	1468.19	647.48	676.17	859.88	652.92	1393.08	893.91	1139.87	893.76	1809.02	1207.02	1021.81	617.8	775.4	688.21	643.93	1102.14	1213.19	1299.28	1353.95	1006.14	1306.8	599.01	817.34	1107.49	1281.88	857.33	600.11	1124.26	1342.61	1531.57	849.34	1205.97	1844.93	996.95	1345.67	1759.56	693.31	1144.06	769.36	1936.36	1651.34	922.15	1382.42
Clo1313_0579	9.92	3.27	5.19	8.24	5.17	3.91	5.45	3.86	7.7	3.65	7.76	3.4	9.15	6.35	3.05	2.69	6.91	4.56	25.61	8.11	8.97	6.16	8.58	7.34	3.96	3.85	6.12	5	6.18	7.16	6.47	3.21	3.34	7.58	6.04	5.1	6.82	6.81	3.59	6.45	5.43	3.39	2.04	6.21	3.99	5.2	2.87	6.83	3.14
Clo1313_0580	13.91	15.45	14.28	13.6	14.21	9.86	5.57	7.08	11.53	15.06	15.1	4.86	10.57	13.81	6.46	7.39	17.3	8.68	18.22	7.27	8.7	9.68	14.73	19.42	8.89	8.28	13.71	7.82	5.62	14.45	13.25	5.62	9.82	12.3	14.35	7.91	11.25	21.77	7.18	10.2	12.39	4.68	8.82	9.7	7.44	5.38	6.34	13.08	6.47
Clo1313_0581	15.81	7.38	11.18	12.94	12.55	6.79	7.64	6.69	11.52	8.52	11.71	6.54	12.96	12.39	5.47	5.45	11.81	10.25	40.01	8.26	8.47	8.67	12.97	13.99	7.78	4	13.65	9.79	9.7	15.1	10.39	8.42	8.4	15.35	11.2	8.39	13.41	14.11	6.19	12.13	12.71	5.05	9.55	8.79	10.91	4.39	6.24	13.57	6.1
Clo1313_0582	0	0.18	0	0.21	2.39	0.21	0	0	0.68	0.23	1.25	0	4.53	0	0	0	0	0.41	42.8	0.49	0.17	0	0.32	0.46	0	0.18	1.85	0	0	0	0	0	1.2	0.21	0.2	0	0	0.27	3.44	0.45	1.35	0	0.43	0	0.49	0	0	0.26	0.23
Clo1313_0583	545.17	567.56	488.84	503.1	499.8	392.45	454.18	417.42	448.64	520.85	591.68	540.93	567.04	520.92	609.55	737.79	501.39	429.58	573.76	528.76	541.01	426.16	424.24	396.89	407.72	569.62	365.48	428.32	655.38	428.01	461.4	449.7	301.5	359.9	287.71	458.15	404.37	418.39	690.08	449.88	449.7	705.89	217.64	543.28	660.21	495.31	528.94	424.76	490.12
Clo1313_0584	166.29	133.11	118.21	104.54	97.25	102.08	85.79	84.81	94.22	172.35	126.14	83.53	126.8	144.75	156.36	222.99	140.15	59.76	111.82	126.75	124.84	69.56	129.22	116.47	140.38	182.19	82.13	79.36	114.4	164.04	142.8	108.5	97.21	56.58	95.01	117.47	96.34	103.88	168.33	82.34	119.21	158.64	32.29	126.99	113.56	173.72	86.6	140.76	88.39
Clo1313_0585	104.85	77.47	62.2	52.25	50.49	49.9	51.57	49.28	44.15	133.79	54.78	75.16	81.56	85.15	61.88	136.01	85.02	26.95	74.27	91.13	87.41	38.33	54.67	66.65	60.38	125.46	40.84	51.18	69.27	92.14	67.76	73.79	46.72	38.31	50.71	56.21	48.89	51.98	70.44	52.33	70.5	70.79	15.37	82.86	67.35	80.27	35.1	85.24	55.77
Clo1313_0586	1375.22	1121.13	1687.06	671.83	1637.63	1491.28	267.73	251.32	636.79	602.21	1938.02	557.75	598.09	832.73	1556.01	490.12	1064.31	301.76	643.23	453.99	418.62	382.1	1643.42	1662.84	1719.24	598.36	1581.66	259.82	616.67	1282.45	1308.5	545.24	250.26	778.7	1736.77	1649.29	698.45	1498.92	1511.16	511.96	1629.66	1528.56	464.34	707.48	544.02	1540.21	1277.93	905.24	1349.83
Clo1313_0587	229.52	15.78	313.17	238.95	330.44	174.44	135.16	101.35	204.38	36.32	369.81	100.96	247.88	192.11	202.86	22.32	217.68	88.95	209.31	103.43	96.11	111.49	325.27	316.69	328.42	47.05	334.91	166.96	248.81	226.37	294.27	220.53	145.44	243.58	365.55	168.84	188.38	319.39	193.98	300.02	319.69	199.64	94.49	234.88	227.08	170.06	114.54	226.81	117.43
Clo1313_0588	159.88	77.51	191.28	243.71	206.14	109.38	111.45	108.15	183.23	97.67	233.6	103.45	191.59	143.61	166.28	103.14	148.2	95.65	183.74	112.09	104.53	97.14	212.33	216.51	190.24	113.97	225.88	132.92	187.36	191.11	228.96	169.91	132.75	175.5	236.73	100.18	193.85	210.77	174.78	242.97	227.15	150.42	75.99	194.47	205.46	121.62	129.62	157.55	94.92
Clo1313_0589	67.55	27.88	61.46	28.22	78.43	26.67	19.37	15.56	33.05	26.97	52.68	12.73	25.59	100.67	21.42	31.15	58.18	36.65	33.53	30.31	28.17	19.12	104.37	149.66	52.02	29.11	115.68	41.65	23.04	51.75	41.76	18.85	55.79	18.98	79.31	24.1	35.79	118.52	38.19	22.72	68	24.99	24.9	17.89	22.55	34.75	18.2	70.71	19.2
Clo1313_0590	61.39	45.34	72.58	62.14	84.36	45.45	42.92	50.54	55.3	45.8	61.86	34.18	55.81	68.12	40.19	34.83	54.12	55.8	94.32	48.77	52.05	40.5	87.76	109.96	65.76	40.51	100.81	58.27	49.82	57.72	60.71	47.34	71.23	52.87	72.8	41.7	77.4	98.33	54.59	55	91.43	40.36	35.31	55.5	58.44	50.87	37.04	58.92	35.74
Clo1313_0591	46.82	36.01	56.05	55.2	60.84	26.08	33.7	38.74	44.02	36.47	51.41	28.05	45.46	39.18	36.51	32.28	32.06	51.61	66.54	39.93	50.85	37.98	62.68	85	36.89	32.71	70	51.82	42.42	45.04	47.55	35.38	42.52	42.76	45.57	24.39	63.64	72.34	36.24	44.88	69.72	31.35	33.05	44.04	53.77	32.04	32.73	39.62	25.94
Clo1313_0592	72.44	69.62	78.3	80.59	87.32	53.96	66.39	64.16	82.4	60.08	83.48	30.55	72.07	55.96	51.54	58.49	54.73	72.34	82.46	56.87	60.55	55.93	72.91	95.74	55.67	48.47	86.65	80.54	60.45	56.97	72.68	41.83	54.68	56.93	62.55	62.99	77.91	82.04	68.95	60.53	90.65	57.9	46.39	76.9	69.91	51.83	71.23	48.36	59.58
Clo1313_0593	732.09	410.87	713.13	631.7	877.67	746.22	714.96	590.57	731.41	468.86	1003.07	238.24	774.67	577.96	727.16	482.37	573.58	792.91	654.63	389.58	341.89	559.38	731.53	737.73	764.42	454.03	733.8	716.79	874.12	482.16	895.91	530.37	595.64	1005.89	809.61	891.94	595.87	763.73	662.38	704.84	872.17	737.69	410.76	802.1	655.95	607.5	660.46	624.98	648.6
Clo1313_0594	93.04	66.58	126.59	74.75	130.66	119.55	94.87	84.78	62.48	136.77	175.81	31.45	125.26	56.4	96.44	80.26	90.98	40.75	107.84	49.09	26.22	32.58	149.45	136.06	168.17	93.63	108.57	86.77	125.14	94.27	235.91	109.88	128.57	117.14	157.38	121.77	67.21	138.3	102.12	118.72	175.04	119.99	10.05	90.81	100.74	151.35	65.7	81.25	97.79
Clo1313_0595	164.81	69.32	153.5	113.2	159.92	135.35	109.46	94.04	120.56	117.54	150.39	108.55	113.55	158.9	114.56	125.75	120.11	81.27	121.25	125.07	101.53	105.91	173	196.69	144.58	84.39	155.45	106.69	114.35	116.77	125.68	131.29	120.88	134.69	153.94	121.08	96.92	173.48	149.42	168.46	187.33	134.92	76.32	102.39	133.7	149.61	73.16	151.1	102.99
Clo1313_0596	40.86	17.06	31.22	25.35	27.3	22.33	13.66	19.12	25.37	30.61	31.54	21.26	16.46	38.38	22.24	41.48	27.93	10.43	27.51	30.43	32.07	16.8	34.83	38.01	31.34	28.88	34.26	21.13	19.22	32.4	27.08	27.79	25.18	21.76	26.66	17.68	22.24	33.97	25.9	28.92	38.16	22.94	10.05	18.59	27.34	29.59	17.78	41.45	18
Clo1313_0597	34.5	10.41	25.77	15.21	25.1	18.22	14.83	12.55	19.73	20.89	22.72	15.14	18.69	31.58	14.08	22.39	22.3	8.21	38.22	21.5	17.83	13.24	29.58	33.13	27.49	18.12	24.6	16.33	13.21	22.12	19.2	20.75	16.94	16.13	27.09	19.23	12.47	25.06	19.42	20.37	30.98	15.4	8.19	14.36	19.07	20.68	11.79	34.98	17.17
Clo1313_0598	28.95	10.11	23.94	14.2	19.93	15.32	10.91	10.11	14.1	18.09	17.93	19.02	15.33	25.34	13.38	20.63	22.21	8.04	62	14.17	16.42	16.78	30.76	25.76	23.92	14.7	16.91	14.97	12.11	25.41	17.78	15.06	15.45	14.99	20.95	14.77	11.66	17.77	19.54	20	27.65	15.46	6.53	10.35	17.71	15.38	11.03	30.57	15.01
Clo1313_0599	34.67	12.8	24.61	16.35	23.54	14.57	11.22	7.69	19.06	25.25	21.75	22.15	23.54	30.26	14.43	26.17	29.1	9.23	73.46	19.79	23.3	20.32	30.06	33	24.64	15.82	28.36	13.64	16.6	27.78	17.87	16.79	15.51	19.64	24.91	12.75	14.39	25.47	22.24	25.96	30.36	12.32	6.38	13.15	21.68	24.79	9.99	31.44	16.94
Clo1313_0600	19.18	9.51	8.5	13.57	11.42	12.19	7.19	7.49	11.42	11.71	7.7	15.71	15.44	15.82	8.72	5.21	13.51	7.11	17.55	20.19	19.68	12.51	9.57	12.43	8.15	11.04	12.48	7.46	8.23	15.96	9.57	12.66	7.04	17.54	12.6	14.34	14.91	11.5	8.88	15.55	10.93	9.39	6.98	14.8	19.58	11.22	10.36	16.4	10.64
Clo1313_0601	11.29	3.38	5.43	15.27	8.73	7.02	6.54	7.1	14.12	5.09	5.44	1.13	14.39	11.86	2.25	4.12	12.03	7.31	50.4	2.62	2.49	6.8	6.63	6.61	5.45	5.56	12.97	8.27	1.96	11.35	7.87	2.7	7.78	13.37	6.43	5.75	12.81	9.4	5.51	11.41	5.66	3.08	5.13	8.92	2.47	3.42	5.23	12.34	3.71
Clo1313_0602	0.81	1.63	0.86	0.56	0.82	2.12	0.46	0.99	0.52	0.93	1.03	0.72	1.67	0.66	0.71	0.27	1.26	0.98	1.67	0.25	0.06	0.23	0.32	1.33	0.7	0.57	0.63	0.87	0.66	0.97	0.69	0.29	0.41	0.44	0.97	2.53	0.64	0.91	0.78	0.61	1.05	0.83	0.44	1.02	0.66	1.21	1.27	0.89	1.58
Clo1313_0603	92.97	51.03	68.57	74.42	80.16	81.45	66.79	64.12	79.45	58.6	68.79	19.28	42.75	68.17	27.36	30.95	66.94	71.85	48.45	25.56	29.11	33.74	73.66	78.92	53.97	29.64	88.3	67.43	41.79	78.01	64.82	34.78	49.95	42.6	79.7	87.96	64.8	73.37	31.01	36.77	74.06	27.54	56.15	45.11	41.79	31.26	93.6	70.85	83.25
Clo1313_0604	154.57	85.32	115.31	103.74	100.94	99.96	94.41	87.66	92.52	86.48	107.86	52.3	72.14	120.51	60.91	64.83	106.8	102.04	72.99	56.77	60.44	58.05	97.02	109.41	94.77	56.51	100.5	94.58	81	128.04	107.15	63.78	74.07	60.77	79.74	112.35	91.34	98.99	75.16	58.81	101.66	61.11	58.34	69.23	73.63	59.59	142.85	111.22	112.5
Clo1313_0605	5.5	4.73	7.25	6.6	7.43	8	4.37	4.01	8.73	4.87	9.72	5.52	6.06	10.92	11.4	8.05	4.78	3.72	17.08	5.76	5.39	3.59	12.16	10.29	11.53	6.7	11.86	3.84	3.66	7.24	6.54	6.47	10.26	5.48	7.85	4.99	6.19	11.16	11.51	5.48	11.11	9.69	4.41	3.01	5.74	10.18	9.06	10.07	6.92
Clo1313_0606	2.39	0	6.44	6.21	6.51	5.65	1.37	2.06	2.57	4.13	5.38	4.62	2.85	2.5	6.91	7.18	3.53	3.09	27.84	1.48	0	2.71	11.45	14.54	8.81	7.8	4.19	3.87	1.94	2.64	4.11	8.71	3.62	4.51	9.25	2.56	4.63	5.66	11.77	2.02	5.23	8.01	2.62	1.13	4.42	7.34	4.52	4.74	2.8
Clo1313_0607	0	0	0	0	0	0	0	0	0	0	0	0	0.37	0	0	0.39	0	0	4.01	0	0	0	0	0	0	0.36	0	0.5	0	0	0	0	0	0	0	0	0	0	0	0	0	0	0	0	0	0	0	0	0
Clo1313_0608	27.25	13.19	21.66	25.55	27.4	22.84	26.54	25.33	31	13.86	24.39	6.22	25.15	21.26	17.38	14.74	19.47	22.08	35.12	23.11	21.81	17.13	24.25	27.72	23.47	14.76	31.79	22.42	19.66	21.79	24.43	17.47	21.6	31.92	23.63	23.32	26.05	23.04	17.1	22.54	23.41	17.22	22.07	27.95	19.86	23.9	20.76	26.07	20.13
Clo1313_0609	65.45	83.51	11.44	44.49	25.8	25.62	29.36	36.14	46.98	40.57	14.09	15.45	42.51	46.3	15.72	27.53	33.11	36.81	36.65	41.09	40.04	42.78	12.9	14.73	11.4	26.6	22.48	28.93	27.86	41.01	13.77	23.8	11.11	37.64	9.22	30.95	53.68	14.18	19.51	38.74	18.89	18.43	35.23	57.51	24.15	25.96	44.17	47.04	30.74
Clo1313_0610	58.48	49.06	72.81	56.69	67.69	82.76	62.88	52.27	62.12	39.41	69.21	32.04	68.42	46.91	60.73	52.31	51.05	52.8	72.9	35.57	40.83	47.36	65.86	68.65	63.48	52.12	65.66	53.42	50.68	47.59	57.37	36.07	47.83	50.76	54.99	80.4	53.77	60.55	62.28	52.51	68.05	69.29	47.72	67.34	41.24	69.07	86.8	44.64	63.21
Clo1313_0611	57.35	39.5	48.51	44.11	50.55	71.29	59.16	60.86	59.24	44.18	52.9	14.44	52.2	49.75	41.18	42.48	50.38	49.18	54.82	44.15	37.01	44.94	53.67	51.11	48.02	46.52	53.93	59.35	37.05	50.25	54.8	30.18	48.01	50.54	45.52	70.95	46.45	53.27	46.39	36.73	52.17	48.92	40.19	60.18	33.06	60.88	79.12	49.82	58.73
Clo1313_0612	19.97	30.32	13.66	22.94	17.76	20.17	18.94	20.36	22.2	34.28	16.06	5.77	22.27	18.57	13.32	25.68	20.4	22.28	26.36	10.42	11.64	23.42	16.38	19.27	20.57	22.63	15.33	15.6	7.67	25.44	23.77	7.65	19.4	22.07	16.49	19.63	25.92	17.83	12.23	13.04	19.96	13.06	17.85	17.81	9.19	17.51	13.53	19.64	18.62
Clo1313_0613	11.22	14.99	9.47	9.26	10.06	10.16	6.87	7.53	7.51	24.66	6.4	6.21	11.29	11.24	4.12	11.49	10.1	7.53	42.83	7.11	8.59	7.37	9.99	11.71	6.44	9.5	7	8.43	4.07	12.3	8.93	4.12	10.21	8.87	8.13	8.81	8.77	9.15	7.44	7.43	10.67	3.35	7.79	6.17	4.86	8.41	7.55	12.01	7.71
Clo1313_0614	110.2	288.78	71.9	179.03	71.92	98.41	156.1	178.8	165.47	239.74	73.01	64.41	160.3	92.95	76.5	229.07	75.48	164.73	149.53	152.25	156.82	154.35	71.6	72.43	64.79	194.03	87.85	126.83	127.57	102.75	80.82	117.92	104.05	140.37	51.01	104.81	182.45	79.67	92.45	147.43	74.05	87.57	86.99	187.77	143.18	118.69	118.98	82.89	100.69
Clo1313_0615	232.9	290.23	137.41	185.94	213.73	178.18	494.28	542.27	240.04	327.29	137.77	250.19	157.18	244.19	147.76	258.4	149.89	228.26	215.39	294.86	280.46	168.8	295.58	459.95	220.81	238.27	480.07	183.39	213.89	304.58	177.88	225.46	247.02	136.3	504.73	198.98	242.22	833.4	131.85	166.47	209.51	220.07	179.83	179.45	224.03	215.49	169.44	246.51	206.52
Clo1313_0616	177.18	233.55	115.87	170.69	157.23	131.71	269.4	280.47	199.75	229.25	137.75	180.45	130.65	158.12	129.84	197.71	127.09	180.14	183.59	233.64	257.63	164.44	185.25	258.34	144.33	201.37	263.05	162.9	167.12	214.78	149.09	155.67	142.09	149.69	290.28	156.13	181.38	423.91	112.52	140.73	161.47	157.78	142.11	144.66	171.17	139.43	159.46	158.2	158.06
Clo1313_0617	233.47	292.59	148.92	180.85	185.81	163.33	319.9	338.67	195.61	285.24	174.36	219.51	166.66	195.88	142.69	251.05	157.74	199.76	192.89	263.93	329.49	192.51	215.17	300.33	178.07	246.54	281.26	180.61	195.34	243.38	173.98	185.22	149.17	171.51	309.93	214.18	177.7	453.46	141.09	158.65	195.11	176.23	141.46	178.01	209.33	168.87	174.03	183.96	222.05
Clo1313_0618	26.34	48.42	13.74	35.2	18.52	19.37	44	55.05	35.46	57.92	12.95	19.38	23.2	29.19	13.57	38.31	19.82	40.96	35.46	34.41	50.01	23.85	24.33	29.13	21.61	33.49	29.17	33.16	21.92	32.97	19.28	27.3	32.17	18.17	24.82	19.77	37.51	42.39	15.79	22.6	21.23	16.13	22.86	21.99	32.2	21.47	18.48	27.87	21.63
Clo1313_0619	37.01	71.92	25.75	51.23	30.84	35.25	58.41	66.17	51.78	78	25.41	37.74	40.24	41.7	27.96	69.72	36.15	67.01	60.87	44.09	53.48	42.16	34.02	38.6	32.45	60.7	37.54	55.04	34.73	43.27	35.57	36.43	51.46	28	31.68	23.6	59.1	49.92	23.44	33.67	34.85	26.06	46.06	36	41.97	30.68	28.49	44.7	32.84
Clo1313_0620	303.18	289.37	363.77	514.68	373.79	308.79	367.1	352.23	569.24	293.35	481.39	145.71	344.71	222.88	376.09	440.89	266.42	340.17	383.88	199.17	219.78	306.25	238.04	257.69	323.96	316.07	346.29	277.84	370.77	238.24	364.38	222.56	233.2	299.09	243.58	330.79	361.77	289.45	368.25	330.97	336.56	355.68	273.11	354.36	262.07	224.25	611.23	199.69	319.31
Clo1313_0621	3.73	6.07	5.93	10.17	6.21	4.4	4.27	8.03	6.81	8.05	5.88	4.5	9.35	3.25	5.38	9.8	5.5	5.31	33.77	10.39	8.6	20.57	14.14	7.56	7.55	4.78	2.18	10.26	3.02	5.66	3.74	2.72	3.77	4.02	3.85	5.99	5.21	5.67	5.4	4.73	4.53	3.64	5.11	4.42	5.75	3.08	5.28	3.7	6.54
Clo1313_0622	26.51	59.06	23.63	33.09	25.29	31.6	31.4	35.73	37.69	57.85	25.84	36	44.25	23.27	35.85	48.01	25.22	33.38	50.43	60.07	66.15	39.32	22.99	20.94	22.49	55.41	23.27	29.86	32.76	26.07	20.82	29.82	22.31	38.43	19.76	39.92	44.25	22.41	31.6	33.06	21.27	36.16	32.51	48.13	33.1	34.95	34.64	27.2	38.98
Clo1313_0623	123.2	85.59	43.61	73.12	42.95	71.28	49.4	59.35	53.82	106.87	40.36	48.17	61.9	109.83	47.15	114.05	73.36	42.43	70.01	67.51	65.94	58.9	43.12	46.07	41.97	93.84	45.88	39.59	42.85	126.66	44.56	50.1	43.15	38.94	38.11	59.87	72.36	43.17	52.46	52.57	55.28	40.04	33.64	69.01	37.98	60.37	70.52	118.33	65
Clo1313_0624	76.55	56.03	31.29	36.41	35.02	42.41	34.2	36.2	28.95	76.43	23.96	45.89	39.26	57.26	37.33	60.8	48.24	21.87	37.83	57.36	68.98	43.28	31.89	37.45	28.51	56.95	28.46	24.24	25.46	88.96	29.64	25.98	26.42	37.5	30.58	41.67	41.93	30.17	37.14	42.3	37.72	23.71	18.16	43.13	30.14	42.87	35.32	64.78	45.13
Clo1313_0625	48.85	42.5	14.23	22.91	22.05	21.64	16.79	24.97	18.77	62.98	12.04	25.74	25.04	29.91	16.01	35.96	29.13	14.83	42.24	37.28	44.63	25.63	19.55	21.51	15.41	35.34	20.86	15.79	16.93	58.56	19.74	14.95	14.84	24.99	19.2	23.4	24.23	17.87	20.86	28.4	22.08	11.74	11.91	23.46	22.45	24.27	22.3	34.2	24.57
Clo1313_0626	135.65	132.26	148.23	200.63	163.43	150.85	201.22	188.05	239.24	130.34	166.42	95.22	194.3	114.07	147.28	138.09	106.35	205.07	155.26	143.04	142.58	155.93	142.01	136.11	168.1	126.98	166.78	203.51	167.95	119.33	132.95	131.58	148.35	200.45	115.41	157.9	195.5	150.42	158.86	186.58	146.39	160.86	175.67	194.57	159.11	147.61	186.55	111.01	134.09
Clo1313_0627	2182.76	3695.23	1352.77	2445.08	1548.51	3418.71	9456.5	10389.4	3044.53	4218.89	1154.44	2260.99	2342.49	3453.95	2434.81	1615.3	2019.14	4500.25	5211.2	1220.91	1329.61	2223.03	1779.53	1186.85	1743.65	2681.52	1371.61	5017.95	5867.63	1418.46	1228.87	5090.23	6523.29	2003.46	979.04	3436	1987.98	1638.83	1817.37	1571.28	921.3	2807.73	4185.15	3147.17	3924.56	4265.73	2646.08	2856.52	3607.76
Clo1313_0628	379.41	557.81	374.8	471.89	339.4	613.28	1887.67	1644.8	523.32	755.33	290.78	345.23	351	632.19	535.85	260.47	384.51	855.5	1349.46	195.05	243.38	532.7	397.27	238.5	467.57	407.7	297.57	1050.88	1118.42	234.84	264.61	1106.7	1699.25	387.53	206.21	588.93	313.21	351.95	407.7	359.35	192.55	637.31	809.58	397.24	634.13	844.82	661.79	496.43	649.56
Clo1313_0629	705.15	1497.99	938.47	652.4	946.74	1525.55	1956.91	1974.12	889.06	1835.88	794.88	422.91	972.58	817.42	968.61	625.06	597.29	1305.16	1056.41	411.64	420.27	723.85	1135.81	902.14	1022.25	710.07	869.01	1259.28	1122.08	580.75	730.02	1023	1657.54	1082.63	623.8	1366.75	699.45	889.29	884.44	715.86	770.2	1078.49	618.27	1021.47	811.85	1426.38	1192.89	720.72	1437.66
Clo1313_0630	563.65	1309.37	907.18	577.41	790.43	1068.29	1777.51	1600.36	767.08	1527.84	878.34	488.19	610.64	678.81	932.93	509.79	494.96	1088.39	1072.57	329.22	359.91	691.84	946.98	706.01	872.47	455.39	647.26	1057.9	1031.98	389.8	708.31	846.85	1335.93	895.15	486.96	1049.27	535.1	784.86	908.27	523.21	606.88	1052	586.94	661.74	697.36	1185.6	1141.45	557.51	1142.44
Clo1313_0631	535.93	29.15	1283.57	481.37	1332.05	1679.86	194.54	107.78	325.47	62.32	1484.7	672.04	421.66	793.71	1880.91	186.73	703.56	98.63	161.25	675.75	408.47	600.59	1277.09	1389.3	1374.1	172.33	1269.19	300.48	184.11	426.69	862.72	187.7	206.78	1289.12	1098.78	1631.72	255.4	1167.49	1608.98	1919.91	1363.19	1817.31	112.09	304.74	246.7	732.31	1903.92	609.28	1489.55
Clo1313_0632	6.47	11.67	2.77	4.62	7.34	2.97	8.81	10.46	4.17	16.3	4.73	5.08	7.34	4.52	2.72	7.69	7.95	5.86	19.67	6.51	5.69	3.2	3.23	5.15	7.15	3.02	7.56	4.71	11.36	9.83	8.8	8.25	8.17	6.11	6.26	3.9	8	9.3	4.21	6.84	7.87	3.61	3.1	5.37	8.47	9.16	4.58	6.95	3.31
Clo1313_0633	16.08	13.62	9.45	14.6	15.94	14.13	13.08	12.86	14.84	14.82	12.38	7.35	14.81	13.07	12.39	9.37	17.25	11.2	40.27	12.68	17.49	18.54	9.81	17.96	14.23	12.27	19.82	10.99	13.28	18.42	20.1	14.92	8.86	16.1	15.69	17.24	22.4	14.25	19.99	15.82	15.08	11.44	9.62	14.42	14.42	16.84	10.32	14.7	11.97
Clo1313_0634	30.75	28.77	37.28	40.35	47.78	41.67	26.87	24.89	31.56	44.87	44.96	23	47.6	27.24	35.9	27.82	53.84	27.1	42.06	54.55	60.66	31.44	48.19	43.36	36.67	42.07	52.54	27.44	21.4	36.23	45.94	36.17	26.09	50.33	55.82	33.83	34.4	56.14	30.92	46.03	42.62	32.42	18.61	43.06	47.23	43.35	29.43	29.74	31.63
Clo1313_0635	104.25	66.11	89.09	107.03	129.17	93.53	79.37	69.18	111.77	74.91	119.91	67.52	113.45	85.95	113.33	84.28	108.89	88.13	102.98	134.48	129.79	100.59	113.82	121.41	85.63	77.98	134.29	85.63	65.68	96.34	89.25	83.14	75.68	149.87	123.54	108.93	94.19	129.04	102.44	133.49	118.67	104.78	92.47	122.49	110.25	95.84	91.26	92.6	83.43
Clo1313_0636	294.05	421.82	506.1	449.41	510.57	561.42	382.32	425.12	504.1	412.63	450.66	388.65	509.29	317.55	667.63	694.14	386.53	444.48	442.11	351.37	311.76	457.84	445.92	469.83	613.36	568.62	535.25	435.41	412.09	292.53	444.34	486.04	540.17	402.61	429.01	415.89	459.51	459.86	612.97	473.54	516.69	603.28	389.06	459.07	413.9	557.5	567.09	273.46	477.97
Clo1313_0637	327.39	477.16	545.59	429.63	524.37	438.52	406.8	414.73	510.15	358.17	609.27	372.79	464.22	331.07	652.35	625.63	356.25	454.87	425.67	365.33	388.05	468.33	583.98	582.46	497.21	572.79	583.84	457.02	433.63	405.49	468.06	411.17	497.27	437.76	451.77	482.92	395.07	560.28	593.17	395.4	485.09	629.96	477.35	477.32	411.43	653.51	587.23	290.73	463.81
Clo1313_0638	9361.12	3880.24	9163.94	11269.8	8763.77	7598.72	8071.2	6575.89	9911.42	4126.19	11004.4	7480.51	9095.7	8932.76	11867.4	11373.2	8574.77	9634.08	8282.23	7857.91	7188.02	7602.4	7461.04	9026.47	10075.6	8756.17	6975.25	7409.59	8726.69	9995.91	9812.99	6724.35	6845.3	5906.45	7372.11	9218.66	11525.9	7852.71	12304.1	6823.74	8362.46	12591.9	7105.46	8452.65	8217.12	7387.31	12522.8	10358.8	8871.42
Clo1313_0639	629.37	163.49	545.28	492.21	636.38	523.89	364.5	234.57	515.21	144.92	705.41	209.91	398.31	463.93	356.09	156.54	464.98	407.31	422.99	233.7	232.92	285.48	547.09	533.74	496.01	140.71	602.98	477.51	566.77	514.2	524.19	329.98	312.21	522.11	545.05	605.17	364.26	537.03	348.68	474.79	640.15	286.78	360.59	448.28	391.44	303.14	682.71	432.58	548.3
Clo1313_0640	88.52	47	86.09	128.07	93	118.87	75.06	88.13	109.11	90.94	71.92	76.24	132.7	91.92	138.66	124.32	112.82	82.43	101.19	90.06	72.95	77.84	85.47	89.99	110.46	121.6	108.81	70.97	73.6	122.48	109.8	106.54	94.3	88.26	99.92	84.22	135.74	92.39	129.54	131.35	102.51	130.31	78.3	116.89	84.69	128.49	112.06	100.15	78.58
Clo1313_0641	1163.73	1419.15	836.98	1331.22	829.55	1064.81	910.85	1059.44	1109.61	1656.83	1017.98	469.56	1298.75	1038.14	1533.86	2672.12	1245.55	1299.47	424.49	540.57	489.08	1198.07	1014.84	1223.41	1321.28	2063.04	1042.64	888.76	517.63	1225.07	1742.78	466.28	1460.42	1020.03	1316.31	1042.17	1442.49	1186.86	1225.75	835.05	1078.46	1292.32	1201.92	1097.35	478.59	1277.85	1150.99	1216.03	754.32
Clo1313_0642	3195.96	4451.36	4311.55	5243.97	3107	3285.02	2573.67	2559.47	4745.49	5310.21	4270.34	2776.53	4084.78	2895.26	6843.94	8799.42	3737.89	3318.58	2552.12	3577.8	3091.55	5362.95	3782.46	3254.03	6748.77	6233.67	3025.64	2509.86	2779.48	3900.23	7694.34	2815.32	4418.22	3158.97	3225.66	2642.32	4716.26	3789.1	7564.69	3447.91	4104.53	6998.92	2643.25	3536.86	2059.47	4309.45	5432.66	3272.21	2645.49
Clo1313_0643	277.32	299.34	381.31	504.58	446.31	396.25	248.87	290.18	375.16	310.85	302.22	324.01	348.49	369.27	499.82	356.59	376.59	260.85	420.57	718.71	639.12	323.3	453.65	481.99	284.31	378.97	601.41	281.88	335.12	416.28	236.91	470.28	350.03	207.26	279.86	339.18	375.86	562.75	394.3	615.2	370.67	322.72	186.17	354.82	389.08	448.95	461.1	325.77	331.87
Clo1313_0644	5.36	33.49	10.15	9.89	10.26	3.45	7.73	11.18	8.33	30.87	8.1	2.17	9.91	10.14	3.83	11.43	11.22	10.2	31.15	20.35	42.42	6.85	12.7	15.62	3.31	12.74	12.93	16.8	5.23	7.83	6.73	9.07	19.56	4.48	9.28	7.23	10.86	13.33	5.21	4.48	9.42	7.92	6.82	4.59	9.81	3.59	3.05	8.69	4.85
Clo1313_0645	401.13	135.15	467.91	328.07	438.7	314.38	274.03	217.15	302.57	194.77	448.32	263.42	209.76	318.39	274.07	146.88	267.02	178.96	261.5	192.62	204.03	167.63	460.43	468.12	471.66	181.73	464.48	314.15	302.37	323.41	349.32	287.45	278.09	300.69	406.47	344.34	283.8	418.19	272.9	339.84	433.28	262	153.95	236.53	286.63	254.29	331.06	318.61	304.22
Clo1313_0646	192.52	139.06	252.11	151.75	233.64	216.76	144.71	145.47	157.37	195.52	216.13	154.76	108.13	185.21	154.18	118.75	156.55	143.78	127.89	161.09	177.38	127.7	291.59	253.27	239.57	158.78	285.45	170.6	102.73	190.98	200.18	177.52	189.64	150.36	216.05	192.53	157.97	266.97	166.56	188.97	240.02	153.15	109.65	94.48	150.22	178.48	207.28	181.71	196.51
Clo1313_0647	637.03	488.65	808.53	580.96	723.51	799.97	457.73	405.23	628.84	510.1	833.98	448.43	412.25	521.46	641.4	560.73	562.97	455.47	375.39	457.3	439.87	454.25	762.06	764.66	813.79	570.95	691.57	486.35	402.97	690.22	710.91	465.52	546.42	516.62	758.09	831.01	551.43	731.63	640.81	530.79	706.11	617.52	382.08	420.92	474.69	681.18	783.76	506.45	845.09
Clo1313_0648	575.16	454.47	615.6	521.99	695.56	631.31	434.01	400.45	598.23	434.86	806.93	258.19	545.18	444.24	682.23	628.47	477.75	454.32	424.64	314.05	315.32	524.02	616.62	650.11	617.5	454.34	636.98	498.57	388.06	499.63	490.34	366.43	401.96	584.05	571.17	722.73	422.68	604.25	658.79	548.67	682.35	661.78	437.33	580.04	417.42	609.56	740.27	434.26	588.75
Clo1313_0649	0.47	0.22	0.46	0	0.85	0.49	0	0.41	0	0.27	0	0	0.9	0	0.68	0	0.46	0.24	8.76	0.58	0.41	0.27	0.38	0.54	0.35	0.66	0	0	0	0	0.27	0	0.47	0.25	0.24	0.5	0.2	0	1.09	0.53	0.23	0	0.26	0.22	0.58	0.22	0.59	0.31	0.27
Clo1313_0650	1.3	1.21	1.39	0.86	1.43	0.99	0.81	0.51	0.91	0.82	1.17	1.14	2.7	1.48	1.02	0.71	1.74	0.37	20.89	2.19	1.25	2.54	1.7	0.68	0.17	1.1	1.1	1.38	0.38	1.43	1.22	1.03	1.67	0.51	1.58	1.77	0.71	0.32	2.19	0.4	1.15	1.05	0.78	1.23	1.02	1.34	2.08	1.72	0.83
Clo1313_0651	13.3	172.26	89.26	43.44	129.01	95.45	19.97	20.16	69.65	57.47	76.33	595.05	31.59	47.67	209.69	27.73	265.94	90.94	243.4	651.26	560.92	156.9	77.35	67.44	190.06	91.32	272.03	25.22	193.52	26.81	545.19	175.14	31.83	95.55	591.93	73.21	242.77	151.83	157.19	463.85	94.8	221.37	571.72	28.66	157.07	122.11	107.38	25.75	84.99
Clo1313_0652	26.68	285.43	139.14	44.58	222.66	144.57	37.35	33.9	92.08	53.7	124.5	793.16	53.48	87.69	309.01	45.35	469.18	98.04	261.77	896.67	841.11	214.32	132.58	118.33	232.48	161.35	469.51	40.81	244.09	38.51	648.75	180.01	37.84	147.69	858.33	148.23	246	238.2	176.74	858.88	122.08	231.47	924.11	50.49	257.33	193.88	131.99	34.68	147.03
Clo1313_0653	22.46	178.94	112.21	45.81	187.89	110.86	33.55	32.51	75.92	51.15	110.82	571.36	45.2	61.88	270.05	43.85	423.33	90.84	220.49	644.74	541.06	130.24	108.5	110.14	193.38	161.78	383.57	35.16	206.1	35.25	619.68	139.24	28.67	71.6	692.1	125.45	210.45	206.24	149.13	624.95	100.81	210.89	617.7	40.02	206.76	166.14	105.03	26.34	109.92
Clo1313_0654	64.58	149.31	59.96	94.1	93.29	86.35	70.81	83.2	95.56	138.02	55.93	167.55	74.31	77.7	93.81	145.76	133.16	85.89	104.16	220.41	181.05	85.78	71.53	79.18	90.4	127.24	131.21	63.43	98.45	69.62	176.94	89.17	68.89	61.14	181.37	62.35	142.12	90.67	88.57	154.29	85.2	87.67	135.31	87	104.38	88.83	99.08	66.86	76.79
Clo1313_0655	93.03	224.47	107.64	143.81	121.38	119.37	121.62	128.16	130.01	175.5	106.12	233.69	129.89	104.22	119.93	183.81	157.59	167.34	130.38	190.08	183.17	131.64	104.7	133.64	118.29	145.03	149.97	130.81	97.49	103.87	195.44	97.27	140.16	103.95	190.12	116.42	195.12	147.78	110.24	158.88	133.94	109.88	204.26	134.65	120.6	122.09	130.44	98.03	117.69
Clo1313_0656	314.18	366.86	268.62	270.6	295.57	329.75	241.46	247.61	268.18	285.84	261.89	426.33	289.8	302.57	316.46	281.34	371.46	309.57	220.17	334.03	306.68	278.36	264.04	295.49	315.99	273.13	330.4	238.74	202.81	311.13	421.99	217.28	258.82	222.31	384.83	331.6	381.35	310.24	319.89	296.28	316.27	297.54	311.68	284.4	240.03	321.6	342.53	287.93	330.94
Clo1313_0657	311.15	326.77	287.19	240.97	292.32	341.26	221.91	211.25	238.42	260.01	259.28	405.12	258.7	307.05	301.93	265.62	358.1	291	193.46	353.11	298.78	263.01	260.36	274.69	325.75	259.75	345.77	210.05	200.35	275.77	463.65	200.39	275.58	208.6	370.23	323.74	351.6	323.72	306.77	284.47	313.22	277.67	300.71	263.93	226.96	291.6	349.12	257.63	325.45
Clo1313_0658	124.27	174.09	114.02	118.41	132.05	129.58	102.05	107.6	108	155.33	99.66	187.69	106.66	123.15	127.58	134.65	162.54	143.63	90.92	184.18	165.1	115.76	116.33	136.3	132.89	126.11	154.96	114.6	92.53	140.23	183.38	96.87	112.15	101.38	160.35	125.3	163.05	141.38	127.54	141.14	148.31	123.75	134.14	121.2	95.11	130.76	159.91	125.1	137.1
Clo1313_0659	80.58	108.99	76.62	81.09	73.41	84.49	75.5	74.34	81.61	109.66	55.01	105.62	78.92	81.61	74.54	87.08	96.44	90.91	83.59	122.62	110.69	75.66	77.42	77.61	82.53	80.14	92.97	71.79	58.02	88.57	118.64	68.98	80.11	56.06	92.39	66.7	111.58	83.98	71.57	84	95.58	68.55	85.35	75.18	69.76	82.1	88.43	87.07	75.96
Clo1313_0660	83.74	124.01	76.55	78.2	89.69	93.49	85.59	93.69	79.12	115.18	70.19	102.46	77.42	87.5	77.77	91.43	110.07	95.54	86.42	121.77	111.6	80.77	76.67	83.33	80.2	81.15	111.5	85.25	64.67	84.99	118.1	62.71	72.53	60.72	96.1	84.45	109.36	84.8	68.97	101.64	94.65	65.42	104.79	82.12	72.36	85	115.23	81.95	98.09
Clo1313_0661	105.53	169.95	107.54	157.5	98.69	103.94	99.89	96	153.05	139.45	123.93	103.08	154.88	88.65	132.97	216.89	107.47	155.56	171.44	132.63	138.89	199.62	95.56	81.18	109.01	163.26	101.77	112.56	111.05	99.95	111.24	115.2	108.7	141.24	82.08	93.97	150.32	101.81	136	136.35	105.52	130.95	131.08	139.64	131.34	106.67	107.46	89.97	96.55
Clo1313_0662	3.11	7.24	2.71	2.88	2.3	1.63	2.38	2.68	2.38	8.36	1.87	1.17	2.64	2.66	0.67	6.06	1.19	1.25	7.52	4.71	4.56	1.57	3.87	2.8	1.27	6.45	0.81	2.46	1.87	4.01	1.39	3.53	2.79	0.75	1.43	0.56	2.53	1.64	3.2	1.36	2.52	2.13	0.95	3.28	2.35	2.78	0.22	1.83	1.21
Clo1313_0663	78.34	103.51	92.17	102.73	89.46	71.28	56.15	58.65	79.04	97.77	111.92	39.2	87.81	65.49	83.05	128.53	68.58	50.15	99.97	75.36	97.91	78.17	70.8	80.42	80.79	96.29	68.25	50.3	54.79	91.51	75.56	54.36	61.8	56.92	59.56	82.52	76.16	74.62	111.06	69.15	78.73	92.73	29.95	71.03	57.84	81.92	93.96	68.63	77.95
Clo1313_0664	11.4	11.24	15.1	13.94	15.43	5.63	8.46	8.67	10.95	12.36	14.5	1.94	11.53	6.55	14.2	24.17	12.52	3.47	18.05	10.8	14.15	9.11	5.35	8.54	10.87	15.01	3.13	2.61	5.07	8.89	9.21	0.98	8.13	4.34	6.23	5.75	7.5	7.26	24.08	9.07	10.44	11.99	1.47	6.36	7.44	12.03	15.21	15.08	8.62
Clo1313_0665	65.6	42.53	64.39	38.52	64.57	34.54	32.67	27.49	45.13	38.17	51.85	37.5	36.1	90.44	21.67	63.04	60.91	47.2	64.84	38.59	45.28	31.02	72.96	90.93	41.99	33.61	73.75	67.57	30.43	52.4	44.51	27.36	51.19	31.64	53.29	39	41.75	73.6	31.27	24.06	75.39	21.25	46.99	35.75	34.62	29.01	43.12	68.76	36.12
Clo1313_0666	81.51	45.02	58.38	39.76	58.64	47.12	32.43	31.39	42.59	42.95	46.97	74.7	45.96	78.86	30.12	59.41	64.38	38.27	52.43	52.17	54.88	37.55	65.86	82	47.16	37.86	61.84	46.46	32.02	73.06	56	37.89	44.7	39.22	57.54	41.41	46.3	63.17	40.81	31.79	74.32	31.07	37.76	43.3	41.4	39.16	35.64	64.57	39.81
Clo1313_0667	118.92	83.06	91.85	66.65	100.38	76.01	55.65	55.98	70.73	64.3	78.72	107.94	75.97	116.02	65.37	90.52	93.08	64.1	75.88	94.36	95.59	70.48	111.11	124.14	82.9	66.64	95.04	76.22	67.39	115.54	77.67	62.16	70.43	67.43	90.58	82.7	76.36	98.59	76.29	60.63	112.51	62.14	54.98	75.87	70.13	74.23	73.97	100.91	76.91
Clo1313_0668	72.21	70.81	79.54	80.26	61.36	44.25	43.37	32.53	69.73	54.06	89.03	59.29	89.97	70.4	52.94	89.43	74.68	54.39	82.95	57.54	68.88	56.71	78.72	75.19	71.09	57.18	54.54	53	49.5	65.88	74.15	40.31	51.11	52.4	53.45	50.49	58.1	65.59	66.99	43.09	82.37	39.35	39.68	73.42	41.82	48.92	63.13	68.31	42.79
Clo1313_0669	3.4	4.36	2.96	2.51	4.02	1.51	1.82	1.37	1.82	5.57	3.2	1.75	5.84	3.06	2.47	5.67	3.64	0.94	19.47	2.81	3.39	1.88	5.55	6.04	4.68	4.01	3.71	1.86	2.53	4.59	4.41	1.98	5.19	2.77	3.43	2.43	2.34	3.78	5.16	2.21	5.66	1.6	0.33	3.72	2.7	2.85	1.9	3.2	2.38
Clo1313_0670	334.31	583.05	403.02	582.14	406.74	249.99	555.45	651.15	519.58	763.87	434.41	209.26	432.77	361.88	344.85	786.77	429.53	577.24	272.88	522.8	565.23	532.03	435.77	486.19	402.64	600.79	426.97	500.83	220.86	326.08	530.1	233.63	537.42	435.13	440.82	246.66	570.7	498.01	331.35	397.08	424.43	317.18	518.74	379.01	309.12	298.19	283.32	434.85	192.6
Clo1313_0671	390.94	487.53	326.86	547.74	417.4	277.16	493.49	446.27	524.04	687.63	363.12	336.53	349.46	438.43	271.42	562.23	330.97	500.6	245.65	483.65	538.72	372.65	342.15	404.47	367.49	400.1	352.31	481.31	288.93	350.51	420.43	272.22	415.77	329.08	367.59	273.42	606.11	400	279.76	324.2	419.71	261.34	458.15	410.26	372.63	258.16	319.5	462.86	286.57
Clo1313_0672	260.19	331.03	207.86	347.68	207.87	158.73	302.7	278.27	319.71	455.5	191.75	208.42	216.5	256.16	155.47	312.29	204.23	316.1	161.11	344.3	417.2	264.97	208.41	237.92	204.62	272.01	208.41	304.23	162.83	226.39	256.43	166.48	286.8	236.27	199.16	160.57	385.76	221.32	169.9	215.66	243.74	149.01	284.91	250.41	252.48	154.33	158.47	283.79	179.77
Clo1313_0673	532.26	1645.27	328.85	781.31	365.39	577.47	804.19	815.15	627.76	1815.72	320.01	599.45	693.62	541.94	453.15	1409.94	520.28	1022.59	308.44	671.15	876.15	1596.41	360.79	367.2	391.91	1203.26	310.09	754.69	302.87	580.17	499.78	333.5	705.76	858.93	346.98	569.14	922.77	363.26	364.77	642.79	441.88	442.96	924.84	730.18	459.45	503.6	507.51	570.35	674.29
Clo1313_0674	1.96	1.37	0	2.04	2.97	0.52	1.13	0	3.38	0	0	1.42	7.5	0.69	0.47	0.98	0	0.51	62.52	1.82	0.43	1.11	0.78	0.57	0.72	1.83	3.44	0	1.06	0.54	0	0.72	0.99	1.59	1.01	0.53	1.27	0.66	1.71	1.11	0.48	1.1	1.08	0.93	1.21	0.93	0.62	2.6	0.57
Clo1313_0675	182.43	124.83	55.85	110.34	62.23	101.27	126.37	152.24	96.08	203.5	56.33	46.35	115.01	112.8	84.04	186.77	101.18	70.51	68.45	93.61	108.13	90.66	63.68	59.12	63.43	155.65	56.77	72.38	55.41	189.03	70.73	59.95	80.23	73.65	54.21	103.49	110.6	59.42	81.05	92.97	58.52	88.59	51.37	118.19	64.67	126.39	89.69	124.1	100.78
Clo1313_0676	75.03	54.1	19.54	35.57	22.9	29.25	46.66	51.42	31.44	81.14	17.41	19.88	32.43	45.93	16.29	51.93	33.77	23.62	33.96	33.62	45.61	37.37	24.62	23.1	17.35	37.94	23.82	27.96	20.52	77.16	24.64	15.25	20.22	34.45	20.42	29.22	31.93	19.76	17.74	33.57	22.99	14.61	25.47	33.7	23.97	24.45	30.38	46.03	33.54
Clo1313_0677	596.84	1064.97	851.58	838.66	838.33	903.78	873.76	875.16	854.66	920.92	878.55	602.41	1089.7	540.92	975.91	1186.33	489.84	859.51	905.48	706.41	721.74	881.92	844.71	792.06	713.49	987.12	865.19	891.01	852.28	583.24	551.14	878.19	776.98	769.13	565.39	948.91	755.27	871.17	979.72	847.05	722.97	1001.73	603.27	1125.77	842.19	1047.89	905.62	491.03	955.81
Clo1313_0678	87.96	100.51	121.28	109.96	108.08	74.68	63.05	52.93	118.98	55.31	146.29	108.97	92.26	84.95	114.35	100.02	83.78	98.08	107.97	118.98	135.54	92.31	94.84	106.37	115.35	79.98	91.64	87.37	92.91	72.7	88.78	70	95.55	85.84	65.04	72.5	90.86	97.95	97.66	71.9	103.6	110.18	88.62	89.15	96.5	66.97	91.45	77.08	68.57
Clo1313_0679	33	21.13	28.77	25.11	34.17	32.1	23.44	22.22	31.26	18.33	29.57	22.21	27.47	32.7	33.26	25.72	39.12	20.78	37.64	34.62	25.77	21.29	29.46	33.63	32.39	20.58	33.81	24.37	23.17	28.78	32.93	24.78	27.59	25.18	35.54	32.58	29.97	36.71	37.08	25.48	29.74	31.63	24.69	25.98	21.3	35.95	31.34	37.31	30.24
Clo1313_0680	26.89	89.84	23.13	19.39	25.16	21.76	194.67	135.9	27.47	44.59	23.48	26.64	19.45	25.61	20.52	17.66	28.78	16.29	41.19	33.4	23.86	19.62	29.11	25.79	23.54	20.21	25.94	18.92	23.04	25.19	21.35	26.57	22.2	24.86	28.24	27.75	32.96	26.27	24.97	24.16	35.01	34.9	16.27	17.68	22.7	27.92	24.09	27.64	25.34
Clo1313_0681	39.44	55.73	11.71	24.8	12.91	14.44	23.47	24.28	21.09	63.26	10.61	18	28.73	30.72	11.4	57.65	25.27	12.57	44.03	30.17	32.68	26.23	10.44	13.07	10.63	49.72	12.53	12.38	20.45	45.91	14.68	18.15	13.7	17.96	12.46	16.65	29.5	10.17	15.28	22.37	14.03	14.53	12.84	26.07	17.71	18.74	15.69	34.97	17.44
Clo1313_0682	48.23	56.58	16.47	34.6	20.91	20.86	27.96	31.36	26.7	59.83	14.62	24.86	27.18	41.17	16.84	51.42	28.85	27	38.74	50.86	54.74	24.82	16.33	19.23	16.27	45.53	18.01	20.45	20.26	35.95	19.01	26.25	20.96	17.51	14.75	23.59	36.93	15.14	24.12	24.22	20.69	16.73	13.73	34.08	30.06	23.51	18.86	42.73	20.19
Clo1313_0683	84.03	41.37	71.29	91.47	80.71	70	65.37	68.97	108.74	55.84	94.32	57.71	78.67	71.59	76.17	58.54	66.08	72.82	85.62	67.15	75.48	66.67	71.15	64.87	67.98	47.08	84.95	79.8	74.96	78.24	65.41	61.83	44.67	86.94	55.68	72.3	75.81	64.07	85.14	95.25	76.2	77.24	59.05	102.78	77.34	62.72	116.93	67.67	73.73
Clo1313_0684	142.97	45.41	172.83	114.54	150.63	143.33	98.64	93.62	124.5	60.31	183.39	89.74	121.05	139.76	140.07	74.9	135.23	99.54	103.14	98.87	110.2	75.7	171.99	156.65	149.41	69.2	145.27	106.4	92.98	143.46	133.56	110.04	105.51	113.27	136.14	154.34	94.52	156.54	160.47	99.05	144.46	140.46	85.36	115.55	120.8	126.98	145.66	123.66	152.37
Clo1313_0685	48.97	30.13	32.27	60.36	34.42	26.21	41.63	39.23	60.19	37.81	39.01	33.48	36.01	36.89	45.23	68.09	40.08	48.07	35.99	56.88	69.41	52.34	36.66	38.57	30	51.95	32.12	48.23	34.33	40.77	40.42	28.6	33.17	46.45	29.12	28.11	48.59	37.65	44.83	43.1	30.45	47.2	58.53	37.39	47.72	51.35	34.56	35.65	28.55
Clo1313_0686	53.95	21.71	38.27	70.19	38.1	23.1	34.33	31.95	68.38	34.48	42.84	26.28	37.83	38.81	33.33	67.6	52.55	47.53	61.77	32.04	41.19	61.08	48.62	40.34	32.12	34.84	39.97	50.65	23	51.08	42.21	25.23	37.44	45.38	40.86	24.67	44.78	48.63	35.27	46.71	36.26	35.95	49.12	30.12	40.3	37.11	29.77	37.97	24.88
Clo1313_0687	32.64	9.2	16.82	35.29	20.81	13.08	17.24	14.44	37.67	15.34	29.41	10.8	13.95	9	17.78	37.42	18.58	24.9	19.57	11.71	14.35	11.18	20.58	28.86	19.63	14.02	15.06	28.93	10.68	25.63	17.71	14.4	23.44	12.05	17.28	11.05	25.51	20.92	23.88	8.72	20.06	22.08	17.43	13.44	24.36	21.9	15.7	24.43	15.07
Clo1313_0688	5.2	4.61	3.39	7.21	4.2	3.64	3.12	4.06	5.75	5.71	3.12	0.72	6.39	6.57	2.15	5.7	4.87	4.87	16.67	4.3	4.57	1.4	5.93	4.02	1.83	4.85	2.31	2.89	2.41	5.75	3.4	1.44	4	2.94	2.55	2.39	6.18	2.68	2.58	1.95	5.78	2.49	3.26	4.23	3.97	2.57	3.43	3.28	1.16
Clo1313_0689	135.8	39.11	36.59	72.5	41.09	42.83	65.34	70.43	69.98	56.85	36.95	88.25	37.79	99.82	44.2	71.41	85.9	45.36	51.05	89.14	99.49	70.19	50.21	55.97	42.73	79.53	52.89	40.37	43.4	133.89	50.76	49.4	41.98	85.97	68	52.62	86.64	46.89	45.77	81.77	47.93	47.29	60.68	34.97	64.11	52.94	35.56	105.59	41.05
Clo1313_0690	0	0	0.49	1.04	1.82	0	0	0.43	0	0	1.35	0	0.48	2.09	0.96	0	0	1.03	7.24	2.48	1.32	0.57	0	1.16	0.74	0	1.17	0	0	0	0	1.46	0	0	0	0.54	0.43	0	0	0	0.49	0	0.55	1.9	1.23	0	0	0.66	0
Clo1313_0691	18.37	11.5	9.35	10.7	16.38	15.59	10.79	8.62	9.61	7.45	9.67	5.69	14.46	18.06	9.48	6.77	12.43	8.67	16.13	10.2	10.99	8.82	10.8	11.07	11.05	7.95	16.83	12	8.42	14.46	9.6	8.14	7.13	9.68	10.16	19.86	12.27	14.32	10.22	8.12	12.59	12.16	9.51	14.5	7.98	13.05	13.52	13.42	12.03
Clo1313_0692	24.39	13.82	10.36	15.97	17.82	16.27	14.06	12.02	16.87	8.92	14.19	5.12	16.77	21.08	14.42	15.25	15.73	14.43	13.76	15.35	17.59	10.81	9.48	11.21	12.18	10.83	21.11	14.38	14.51	17.68	9.16	11.85	7.56	12.4	9.72	18.26	17.55	11.87	15.85	9.46	13.31	12.4	12.74	23.86	14.48	16.45	21.14	19.12	18.11
Clo1313_0693	15.36	31.72	9.09	13.3	22.25	20.58	22.01	23.67	18.33	28.93	14.5	20.13	12.31	11.21	16.29	13.27	14.26	20.73	45.77	13.43	14.27	18.62	12.93	14.89	14.51	21.94	18.22	12.63	13.43	17.42	15.02	15.66	15.02	22.32	19.16	24.48	20.14	23.02	10.33	17.02	16.33	21.3	18.4	11.78	14.1	16.72	10.16	15.64	22.29
Clo1313_0694	138.61	155.31	105.66	166.43	134.38	131.78	143.32	168.65	149.95	159.69	110.92	125.39	156.11	127.86	147.62	176.15	124.52	143.33	140.91	217.32	172.93	145.84	120.14	132.28	124.3	176.93	135.17	103.34	131.62	165.12	134.43	133.76	100.53	116.67	118.49	117.17	166.94	147.87	164.7	143.54	114.53	162.64	111.13	141.69	128.32	153.83	129.21	126.03	110.43
Clo1313_0695	34.55	13.15	27.7	21.06	23.83	16.24	15.53	11.9	19.56	9.35	30.22	10.13	23.01	23.72	18.21	12.6	25.25	11.9	42.07	11.87	13.09	13.01	28.06	28.79	19.96	13.76	23.73	12.16	21.96	32.26	24.95	16.86	9.17	20.2	29.59	21.44	18.91	22.56	22.13	23.91	27.35	20.13	11.56	16.78	17.41	15.38	21.41	27.8	18.67
Clo1313_0696	38.84	108.74	40.03	43.23	40.44	36.03	225.63	201.93	61.54	60.71	39.1	30.09	36.68	42.19	45.5	39.13	39.76	38.1	51.51	38.85	29.77	40.63	33.02	36.85	41.53	41.52	40.88	33.85	42.24	35.65	41.89	37.76	33.05	42.91	38.67	40.43	67.47	40.27	48.43	43.8	46.42	69.05	38.11	38.35	35.58	42.9	53.54	37.56	37.46
Clo1313_0697	37.44	93.82	36.21	38.86	37.99	42.38	211.21	216.83	50.29	67.46	35.37	27.93	34.26	35.8	36.2	30.85	35.89	34.97	54.07	35.65	33.19	33.97	39.75	39.62	36.96	35.48	37.8	32.29	34.48	33.42	32.69	34.09	32.99	44.32	39.53	43.66	58.94	37.09	35.65	45.95	45.57	49.22	33.28	37.19	36.41	37.21	43.57	37.65	43.47
Clo1313_0698	112.26	91.17	55.21	69.25	59.37	53.28	52.81	64.5	54.18	163.39	48.21	66.9	76.07	91.07	49.3	133.11	73.19	44.54	80.06	47.11	45.69	35.39	60.05	82.3	53.26	115.71	52.76	57.03	45.85	177.26	59.61	51.3	60.89	25.95	47.32	54.79	82.37	66.91	63.53	40.25	78.68	56.48	25.22	76.01	46.3	78.76	42.68	100.27	60.86
Clo1313_0699	80.46	30.61	27.17	26.19	32.03	27.78	22.61	30.7	22	69.98	20.11	70.5	39.12	65	29.9	52.84	38.17	21.49	62.77	38.31	37.92	24.87	36.9	41.91	29.64	52.32	25.67	30.83	22.35	118.01	29.89	28.93	28.87	16.59	24.42	31.01	33.64	33.38	40.75	24.53	45.89	27.47	12.95	36.57	27.04	37.56	17.35	69.9	36.87
Clo1313_0700	106.63	35.97	30.66	36.55	37.3	39.37	32.84	31.38	28.7	71.76	23.17	82.44	50.66	83.94	32.91	55.52	56.47	25.62	61.01	49	54.73	37.26	33.41	42.57	34.96	56.44	30.45	33.32	31.26	150.44	40.12	37.74	32.57	23.38	28.65	38.11	54.75	36.96	38.93	36.53	53.44	30.65	17.36	48.83	41.51	43.01	25.85	90.71	40.56
Clo1313_0701	273.53	260.63	138.07	289.02	174.58	142.22	221.93	243.52	257.27	330.24	138.19	205.46	185.76	233.78	154.54	256.05	184.73	213.17	178.05	251.48	285.08	191.28	147.94	188.37	129.05	207.63	176.29	197.69	176.77	285.39	142.12	161.91	158.92	166.54	120.05	155.91	307.34	173.09	202.12	187.96	183.95	167.21	125.27	233.5	222.75	179.26	159.53	231.78	160.26
Clo1313_0702	62.43	73.8	43.23	71.31	42.67	31.17	40.58	50.42	55.58	101.57	35.17	35.77	54.06	53.28	34.64	94.16	58.22	66.6	39.97	45.84	52.59	48.49	38.54	56.07	35.78	67.63	39.98	49.06	27.34	69.8	50.41	27.93	62.35	37.4	38.32	22.89	89.36	48.67	44.72	33.96	48.51	37.58	40.08	46.59	33	32.86	37.04	61.11	26.67
Clo1313_0703	35.43	46.77	17.29	40.64	27.67	18.9	27.47	30.93	27.82	67.53	15.22	23.16	33.96	38.38	19.67	46.99	33.32	37.03	47.55	24.07	25.63	26.49	24.33	26.35	19.69	34.59	26.31	29.03	14.2	44.29	26.55	21.25	34.58	19.78	19.02	17.4	50.65	26.44	22.25	19.79	34.48	18.51	19.97	27.43	23.28	22.52	17.11	36.5	18.59
Clo1313_0704	46.74	50.03	18.03	44.84	24.16	23.89	26.24	29.95	27	76.67	15.59	33.19	30.93	40.72	17.74	35.63	32.79	38.28	49.85	30.78	30.92	25.9	23.63	26.67	25.92	36.43	24.78	28.74	18.25	48.27	32.28	20.95	35.81	27.41	18.28	19	49.49	25.68	21.18	27.21	29.46	17.46	18.97	26.6	27.19	25.56	19.17	43.56	17.46
Clo1313_0705	66.62	288.53	172.87	305.58	215.84	172.76	373.85	422.71	306.01	352.63	133.39	196.02	184.25	115.77	197.09	204.08	82.25	336.36	248.43	236.2	250.42	166.23	189	243.71	155.04	190.87	220.64	267.86	218.34	73.14	131.58	239.6	300.99	227.99	129.93	148.49	388.36	228.23	253.56	233.26	201.76	216.87	228.52	210.24	255.35	232.76	122.19	86.35	153.2
Clo1313_0706	161.21	431.4	251.53	452.7	270.39	217.3	511.74	568.29	441.22	511.69	212.59	365.92	276.75	175.46	294.96	393.28	143.19	474.69	391.39	366.32	409.69	266.44	282.27	305.48	211.37	331.58	276.35	386.79	357.31	144.45	237.73	336.82	359.83	345.48	183.94	208.96	551.37	280.71	375.92	307.49	265.82	322.98	308.42	311.43	385.48	352.47	198.94	163.83	226.18
Clo1313_0707	403.59	63.17	502.46	286.2	515.23	541.14	203.14	156.23	358.32	83.91	635.21	251.58	328.41	395.78	340.24	99.82	376.49	372.38	339.16	143.51	134.32	209.89	436.34	426.47	466.04	137.76	503.42	390.62	359.51	260.21	471.27	313.13	343.29	459.17	505.31	511.01	304.82	422.89	306.93	281.13	592.71	304.75	238.31	339.38	361.75	267.96	507.41	445.54	516.67
Clo1313_0708	360.96	213.68	274.2	234.77	296.2	249.04	165.23	149.41	293.22	150.62	220.91	927.49	206.2	378.3	348.32	208.86	276.96	131.51	430.4	235.76	284.16	148.67	247.03	267.11	355.79	184.68	255.27	233.26	409.95	436.84	250.09	377.95	229.32	109.9	237.18	243.22	391.71	261.66	322.96	160.13	512.82	338.9	75.94	203.55	370.01	285.52	227.28	459.29	296.69
Clo1313_0709	782.05	528.59	524.28	411.49	537.75	506.66	339.08	316.89	486.11	377.63	408.48	2143.05	482.4	795.44	683.21	427.15	597.36	279.47	774.02	643.01	758.44	436.52	522.66	539.88	591.49	413.18	455.95	466.83	764.1	884.4	425.2	725.39	461.16	258.29	451.16	495.04	710.15	491.58	630.79	378.24	889.06	607.25	162.99	476.51	713.45	623.11	351.59	978.89	580.57
Clo1313_0710	876.98	481.32	653.78	482	622.24	516.58	371.55	331.89	595.71	386.63	578.38	2165.7	531.42	763.68	943.72	487.29	621.61	287.35	963.15	694.13	812.22	359.48	576.49	632.27	763.2	469.89	527.08	494.59	896.11	1009.65	565.02	794.58	507.39	218.14	505.42	555.51	781.05	586.83	845.35	346.83	1053.72	869.85	164.7	526.35	787.39	671.03	354.45	1008.12	588.33
Clo1313_0711	70.13	73.26	37.33	61.55	47.49	43.21	45.94	49.16	82.24	68.32	28.83	134.46	50.85	78.19	42.86	36.14	52.28	45.7	116.78	69.09	100.4	33.5	40.74	49.69	48.23	48.02	49.62	59.07	72.31	84.88	43.95	74.63	73.05	17.79	33.39	40.31	117.74	43.71	42.72	35.4	72.75	36.9	15.17	50.94	86.79	47.94	31.23	94.04	43.19
Clo1313_0712	40.61	37.72	22.74	40.49	24.05	23.8	28.57	35.6	53.36	43.94	15.37	68.67	28.62	32.74	20.53	25.17	28.24	28.92	67.5	37.26	49.73	18.8	24.02	24.96	24.31	24.8	30.94	31.25	34.81	42.4	25.96	39.75	40.59	16.47	19.33	17.32	65.67	21.71	20.8	19.35	35.37	18.18	10.95	25.64	42.62	21.72	22.34	46.75	20.34
Clo1313_0713	50.39	45.81	25.25	42	25.01	27.02	39.77	40.41	49.82	50.26	19.43	69.79	32.86	47.04	18.67	26.26	30.91	35.75	60.94	37.2	48.29	19.71	26.8	28.09	24.52	30.43	24.71	37.35	44.27	58.26	29.06	44.8	37.18	21.76	19.78	28.11	66.5	27.47	23.6	20.58	37.92	20.64	11.52	29.34	50.33	22.76	20.96	50.62	29.51
Clo1313_0714	775.14	250.98	302.58	1001.71	399.27	313	470.77	459.67	726.3	356.24	401.26	622.5	344.42	544.82	366.71	331.53	675.34	475.76	532.11	739.98	682.64	505.61	371.34	390.33	323.67	353.57	484.12	353.08	615.69	621.82	408.52	617.3	330.25	641.29	429.55	312.88	906.22	471.75	318.46	668.92	392.55	306.25	369.23	367.01	774.3	371.46	317.69	760.41	283.8
Clo1313_0715	585.08	254.61	605.02	466.07	594.02	651	344.64	320	487.77	325.26	656.67	187.32	299.37	445.01	251.54	206.29	456.18	344.5	256.63	232.36	211.36	320.68	517.55	493.73	491.75	205.83	564.93	330.5	275.78	564.19	489.18	255.25	235.45	589.16	486.03	631.86	374.77	534.05	290.07	565.15	572.46	273.31	241.79	279.66	297.13	302.28	762.17	460.04	622.98
Clo1313_0716	345.7	241.82	366.76	434.28	443.59	424.77	336.27	359.14	493.72	269.2	406.68	210.25	271.07	273.35	290.03	305.28	311.94	309.23	289.71	237.78	240.57	336.78	377.32	371.73	330.1	209.11	468.46	309.99	308.67	349.38	345.72	306.5	224.76	511.99	367.45	369.25	369.04	392.42	273.67	496.25	448.08	300.77	261.06	334.64	356.81	267.16	610.87	282.88	416.9
Clo1313_0717	392.98	76.01	499.96	307.28	452.8	348.48	240.17	194.47	311.23	101.37	496.15	185.12	305.1	365.92	217.28	94.06	335.97	169.4	238.96	205.56	215.31	169.64	511.78	504.05	420.49	107.1	437.92	273.55	248.93	323.63	359.15	269	246.01	287.16	449.51	350.57	262.61	455.67	279.23	296.03	472.09	227.91	129.25	285.7	303.26	235.73	291.49	363.66	348.98
Clo1313_0718	250.76	99.04	325.52	227.77	292.93	253.59	163.36	160.06	229.18	101.43	315.02	146.18	210.43	240.04	167.67	106.88	231.1	156.28	145.36	140.7	153.19	152.74	330.25	348.71	296.32	105.9	288.55	197.1	151.28	219.22	289.84	165.45	176.16	217.59	300.66	252.41	207.9	291.5	190.48	207.81	326.46	161.56	134.43	201.85	194.87	166.63	248.69	242.94	235.23
Clo1313_0719	159.94	89.2	210.23	172.68	198.83	154.6	121.37	122.46	164.5	119.64	195.35	99.33	147.7	150.9	110.13	94.05	154.04	122.08	135.22	124.96	113.78	111.82	229.73	227.28	168.72	80.84	200.82	143.91	119.47	151.58	179.66	121.19	133.47	143.78	185.74	135.6	151.42	204.39	124.78	149.66	242.54	112.6	97.93	148.04	138.14	106.3	150.15	161.44	148.21
Clo1313_0720	143.3	201.85	87.33	147.67	85.92	97.91	159.12	198.02	150.71	177.48	111.4	100.96	133.69	151.86	116.87	179.65	105.54	159.71	182.81	173.94	213.56	195.79	118.53	132.93	84.57	165.66	125.43	130.34	137.54	141.2	102.91	142.09	165.55	147.17	90.46	124.3	184.53	123.94	151.43	117.96	87.95	139.99	163.45	170.42	147.25	204.67	115.7	146.72	110.15
Clo1313_0721	4.58	2.5	2.3	2.67	5.01	1.29	8.84	13.68	6.15	2.96	2.21	1.62	5.76	2.81	1.18	3.02	3.41	3.01	58.54	19.52	24.17	1.64	3.75	3.62	1.81	3.65	3.13	2.9	14.37	3.21	2.05	3.42	1.58	1.45	3.23	2.88	3.08	3.63	4.66	2.02	1.52	2.62	2.94	1.06	4	3.27	0.14	4.14	0.65
Clo1313_0722	5.22	3.23	2.01	3.5	3.63	1.63	4.67	6.48	4.2	2.95	2.09	2.28	5.7	4.8	1.17	1.99	4.31	2.86	36.69	14.02	18.52	1.94	1.94	2.58	2.04	2.51	3.23	2.79	8.7	5.25	2.82	3.88	2.93	2.76	2.95	1.91	3.45	2.55	3.32	2.85	2.72	1.62	2.99	1.73	4.4	2.1	1.49	4.59	1.42
Clo1313_0723	7.57	4.18	3.14	5.21	4.87	3.61	6.01	8.18	5.21	6.24	4.09	3.32	7.12	7.16	2.41	4.2	5.78	5.18	47.46	15.95	21.66	5.27	4.19	5.53	4.38	3.58	3.81	3.24	10.64	7.34	4.87	3.99	5.65	4.97	4.57	3.25	5.61	5.36	3.91	4.66	4.59	2.73	5.24	2.49	5.53	3.08	2.35	7.24	2.52
Clo1313_0724	2.72	1	0.89	1.37	1.7	0.69	0.95	1.49	1.77	0.67	0.52	0.64	6.23	2.19	0.79	1.41	1.3	1.62	35.3	2.35	4.43	2.15	0.66	1.34	0.73	1.46	0.96	1.6	0.54	2.37	0.66	0.6	0.83	0.98	0.94	0.8	2.2	0.89	2.49	1.21	1.04	0.46	1.72	0.86	1.02	0.55	0.42	1.53	0.87
Clo1313_0725	3.38	1.97	0.62	1.32	0.26	0.22	1.21	0.55	1.64	4.38	0.57	2.66	4.24	1.77	1.63	1.48	0.62	0.88	26.05	2.62	6.32	0.96	1.35	1.47	1.56	1.77	1.98	0.55	1.37	2.34	1.45	1.85	0.85	1.6	0.44	1.13	2.37	1.14	1.47	1.43	1.23	0.24	0.23	0.8	1.3	0.4	0.53	1.4	0.25
Clo1313_0726	4.1	3.59	1.3	1.88	2.19	1.14	1.11	2.81	1.66	4.58	0.87	1.17	3.57	2.69	0.58	1.93	1.19	1.12	18.23	7.02	8.91	2.46	1.54	1.4	0.53	3.26	1.41	1.41	1.82	3.6	0.83	1.41	1.22	2.34	1.12	1.94	2.39	1.47	0.84	2.31	1.64	1.21	1.32	1.14	2.53	2.62	0.76	2.87	1.55
Clo1313_0727	147.64	213.19	93.8	161.3	83.7	58.98	154.47	122.89	149.26	205.83	115.34	121.88	139.93	86.63	96.81	187.99	82.62	156.51	175.65	241.34	254.87	222.69	79.03	56.87	95.51	171.75	66.99	110.91	141.79	123.25	108.39	109.93	117.45	124.6	62.8	74.1	155.49	82.36	110.55	147.86	81.77	93.47	82.67	116.56	129.78	73.79	70.27	96.61	61.99
Clo1313_0728	119.71	301.47	70.15	183.43	71.63	73.82	166.59	177.63	151.07	289.57	68.43	111.98	140.32	87.49	70.07	162.7	89.28	150.77	128.82	343.59	382.56	136.92	69.5	72	76.72	204.83	84.48	122.36	94.29	101.43	78.26	121.75	119.92	133.22	71.64	80.46	203.2	77.04	66.26	147.53	67.31	64.86	116.07	144.98	149.97	86.11	62.96	94.69	64.67
Clo1313_0729	1022.8	347.69	1304.5	4020.08	1075.81	758.27	2853	1911.51	4093.14	591.19	1339.57	684.88	332.86	887.61	910.03	922.18	907.53	597.51	7139.59	600.42	739.15	745.86	1277.06	935.61	1711.97	841.2	1292.97	726.88	4999.67	452.97	1617.25	4436.99	1016.35	434.32	1409.66	975.22	1278.9	1349.43	670.4	497.99	860.92	1068.66	844.47	421.46	2221.07	636.41	976.43	1223.54	531.45
Clo1313_0730	2.98	1.48	2.98	3.53	5.11	2.84	2.7	2.69	3.87	2.87	2.43	2.95	10.32	5.99	1.87	2.98	3.61	4.3	64.38	4.98	5.78	4.23	4.09	3.13	3.57	3.03	2.75	3.32	0.9	3.14	3.17	1.72	6.02	2.17	4.07	1.63	4.95	3.28	5.78	1.87	4.11	2.32	4.1	2.36	1.54	2.09	2.36	3.75	2.51
Clo1313_0731	40.69	63.74	32.13	69.58	40.41	26.02	62.22	68.91	56.45	77.91	31.37	28.94	45.78	42.17	24.38	60.04	28.8	50.55	61.61	83.13	98.05	28.56	29.46	39.71	26.39	54.22	34.44	47.44	52	37.87	30.45	47.99	33.44	21.67	23.32	22.98	75.19	31.81	33.63	23.65	41.53	32.64	16.56	48.7	55.42	34.07	45.01	37.31	32.57
Clo1313_0732	229.92	154.63	122.83	162.13	104.3	94.73	138.21	139.55	132.8	236.13	108	130.1	129.72	224.11	105.31	271.69	155.2	109.79	121.73	225.48	278.63	123.32	112.41	141.4	102.69	194.9	95.11	144.51	107.51	246.15	95.46	122.47	120.99	69.97	75.53	96.07	158.58	101.45	137.09	86.65	129.31	122.54	96.31	131.12	132.69	135.8	106.45	213.08	136.23
Clo1313_0733	111.71	70.34	36.81	51.56	43.88	34.12	52.37	64.24	36.58	109.78	35.31	45.47	47.85	90.64	34.46	83.27	55.34	37.69	47.16	75.79	111.18	38.06	46.72	50.8	35.58	74.41	36.5	56.88	40.46	97.41	36.56	33.78	40.97	30.22	28.65	46.4	54.56	34.12	33.89	40.85	41.89	28.56	40.98	49.06	52.74	44.83	36.07	85.56	53.66
Clo1313_0734	79.35	68.93	32.99	44.99	34.54	29.62	43.86	53.85	34.6	121.06	24.05	48.54	44.15	75.43	25.32	75.25	48.8	36.95	61.79	76.22	92.98	35.08	36.4	38.77	29.01	72.82	27	52.02	38.24	83.12	35.77	43.56	40.09	27	25.15	29.13	55.55	31.05	26.58	42.13	42.41	21.46	27.35	42.16	46.08	32.28	24.7	81.46	34.29
Clo1313_0735	65.28	51.59	20.97	30.49	20.46	20.42	29.31	24.83	24.85	73.25	20.74	40.96	29.45	61.12	14.32	41.86	44.1	25.73	44.69	48.29	63.62	25.84	24.74	26.56	22.48	31.96	19.69	35.67	23.66	60.13	21.62	21.55	22.45	21.03	13.55	21.8	33.67	16.88	16.36	25.79	27.25	12.68	19.25	24.68	30.76	15.78	21.71	57.77	25.21
Clo1313_0736	68.23	57.37	35.12	43.79	52.65	52.62	31.53	18.32	61.36	34.59	36.54	47.88	57.73	63.7	50.69	31.04	48.11	38.14	48.24	72.23	54.69	79.88	34.25	46.3	55.18	38.36	66.51	39.15	56.9	47.83	48.45	40.65	31.91	88.79	34.8	74.83	44.14	47.48	56.01	76.48	34.14	55.34	63.06	57.68	51.69	58.54	57.74	60.85	41.49
Clo1313_0737	748.61	902.72	504.19	864.82	503.5	442.32	815.15	808.91	868	838.95	467.83	387.11	698.01	835.87	431.1	815.56	568.65	773.12	633.57	710.73	861.37	599.2	526.28	556.95	416.81	739.84	501.98	712.88	586.04	637.14	442.99	559.63	576.22	565.6	345.87	533.25	896.62	495.02	549.67	513.01	440.61	555.97	496.9	678.33	682.35	525.24	457.74	721.95	534.96
Clo1313_0738	161.86	150.08	122.02	165.77	163.89	132.63	140.92	166.7	169.41	165.64	127.54	157.88	186.85	141.06	154.18	218	125.66	157.48	162.14	291.99	392.17	228.97	135.66	147.94	156.02	206.94	175.96	169.69	128.01	191.87	140.06	155.69	150.74	144.79	108.59	122.68	166.54	137.18	153.38	152.3	156.36	161.99	142.33	173.34	175.14	149.75	161.96	107.83	130.22
Clo1313_0739	107.97	109.65	111.48	113.94	112.73	91.5	96.93	112.48	120.09	102.14	99.24	121.76	117.86	117.96	92.33	131.67	95.15	113.82	129.26	244.81	356.38	188	108.25	122.05	112.08	120.65	120.86	123.11	90.32	135.82	99.07	105.99	107.03	122.65	85.6	87.96	115.81	116.57	101.92	121.42	118.6	99.91	103.3	119.9	158.21	95.11	107.59	88.2	101.78
Clo1313_0740	444.03	433.77	456.29	458.28	516.84	458.11	445.69	448.82	518.42	343.89	520.11	334.88	454.04	375.42	505.8	463.2	413.83	506.33	389.73	470.9	591.54	558.61	459.47	482.57	458.77	408.14	494.48	456.3	383.89	414.91	437.68	348.78	369.06	628.49	422.48	546.95	467.95	463.07	535.91	458.6	498.05	523.04	479.67	460.95	486.16	423.33	507.87	352.05	489.17
Clo1313_0741	19.5	15.6	7.56	16.2	14.27	9.21	15.01	15.46	18.46	12.36	9.55	6.83	19.63	9.69	10.21	12.58	13.9	15.18	22.63	20.27	19.45	19.41	9.41	7.73	6.37	17.46	17.74	8.99	11.6	13.74	13.19	12.41	9.52	22.32	9.99	11.93	25.01	13.82	9.55	19.18	7.64	7.17	15.79	19.61	19.05	12.11	16.66	14.37	9.95
Clo1313_0742	2.44	0.97	1.14	1.09	1.26	0.61	0.53	0.2	0.4	0.8	0.63	0.45	2.55	2.27	0.56	1.39	1.48	0.48	21.38	1.29	1.94	2.76	1.11	2.42	1.03	1.3	0.81	1.05	0.38	2.56	0.53	0.17	0.94	0.38	0.84	0.75	0.4	0.63	1.75	0.39	1.69	0.26	1.27	0.88	0.29	1.64	1.17	1.23	0.41
Clo1313_0743	5.57	1.42	1.24	1.98	1.53	0.8	0.87	0.66	0.98	0.88	0.68	1.1	6.29	2.83	1.34	0.63	1.49	1.57	54.43	1.26	1.56	4.44	0.81	3.08	1.12	2.36	2.07	1.97	0.68	4.48	1.16	1.29	1.79	1.5	1.31	1.22	1.2	0.86	2.49	1.86	1.6	0.42	0.42	0.84	0.94	1.91	0.16	6.03	0.89
Clo1313_0744	7.55	3.06	7.96	6.64	10.78	3.05	3.77	2.84	6.49	2.23	7.33	5.05	12.95	8.11	5.03	6.79	7.23	5.81	63.74	12.47	15.83	5.26	10.2	10.54	5.14	8.67	8.6	5.02	6.91	6.42	3.33	4.52	9.39	5.43	8.39	5.19	7.83	8.64	6.5	6.98	11.3	5.62	7.85	5.32	10.03	2.92	4.15	7.68	4.53
Clo1313_0745	217.1	269.22	78.42	142.3	93.27	96.91	114.44	144.02	106.69	263.23	81.39	209.12	129.74	159.86	100.05	136.86	121.86	110.56	171.53	316.44	385.84	157.97	93.91	104.59	83.09	155.45	95.36	101.74	132.74	278.69	84.26	147.51	93.48	103.51	65.09	96.21	189.5	97.9	107.32	110.03	88.6	97.5	54.44	134.41	169.79	126.69	87.52	152.32	95.08
Clo1313_0746	1.49	0.69	0.44	1.08	2.34	0.94	1.02	0.77	0.64	0.68	0.67	0.57	3.83	1.45	1.57	0	1.31	1.08	18.46	1.47	2.09	3.36	0.95	1.21	0.88	0.83	1.74	2.12	0.8	1.81	2.04	1.3	2.4	1.28	0.61	0.16	2.05	1.61	0.86	1.17	1.16	0.83	1.14	0.99	1.1	0.42	0.19	1.57	0.35
Clo1313_0747	1.33	0	1.74	0	2.68	0.93	1.02	0.38	2.67	1.02	2.4	0	6.78	2.48	0	2.66	2.18	1.84	44.07	2.75	0.78	4.01	1.42	0.51	1.31	0.83	2.07	0.57	0.48	3.43	2.54	1.94	4.48	0.96	0.91	0	1.14	0	3.6	1	0.86	0.5	0.97	1.68	0.55	0.42	0	1.17	0
Clo1313_0748	1.02	1.1	0.69	0.33	0.67	0.41	0.54	0.68	0.54	0.63	0.78	0.38	3.98	1.1	0.53	0.79	1.54	0.65	27.41	0.88	1.38	0.98	0.88	0.82	0.46	0.59	0.92	1.02	0.68	1.65	1.26	0.57	0.95	0.42	1.05	0.59	1.28	1.7	2.09	0.71	0.69	0.7	0.6	0.89	0.87	1.04	0.99	0.93	0.28
Clo1313_0749	209.31	106.49	166.32	134.95	162.67	177.06	104.92	127.85	122.59	163.4	118.75	210.16	138.22	211.34	163.99	201.83	167.47	88.02	137.79	176.95	186.02	156.35	183.01	211.01	167	171.27	172.8	109.54	93.36	232.57	149.34	147.26	145.65	109.11	169.65	134.99	157.36	182.14	187.17	141.33	207.5	152.9	86.76	134.72	122.2	172.85	122.05	242.58	146.16
Clo1313_0750	75.86	51.81	36.06	76.27	46.21	44	64.44	70.15	81.13	30.53	33.09	26.26	43.17	44.98	25.84	12.33	51.57	72.28	49.75	55.18	57.92	53.27	35.65	32.87	37.28	22.97	56.01	56.84	42.55	56.87	36.14	43.12	32.44	90.19	22.12	47.27	81.68	45.08	29.55	69.66	34.77	24.08	48.71	44.84	51.66	33.22	51.55	56.43	35.23
Clo1313_0751	48.59	22.68	25.66	50.9	34.41	37.64	49.75	49.9	66.63	20.31	27.28	9.08	22.71	34.66	14.52	5.92	36.04	51.27	30.38	31.76	35.39	30.33	27.6	26.2	26.33	13.63	44.18	31.55	27.33	38.2	33.87	29.93	31.88	57.21	18.55	32.21	57.11	36.1	19.89	49.69	28.21	15.81	31.67	22.66	40.34	19.6	43.27	39.89	25.77
Clo1313_0752	30.76	13.1	15.06	44.58	22.59	26.81	36.78	33.57	46.71	12.44	16.81	7.28	17.19	18.28	5.99	4.59	22.84	34.55	46.76	16.62	16.4	18.15	23	22.37	20.26	9.46	30.59	27.56	15.21	18.08	25.86	20.04	30.42	27.55	12.49	17.54	41.41	27.45	13.27	29.14	19.42	10.97	10.76	16.14	22.6	10.2	31.75	28.13	17.6
Clo1313_0753	33.33	10.97	16.93	35.8	24.39	25.1	33.54	37.1	41.53	15.5	18.22	8.32	13.57	26.13	7.08	5.02	26.37	30.1	29.41	14.29	18.66	13.15	21.62	18.1	21.31	6.62	28.51	22.73	19.33	26.32	25.17	17.91	27.18	25.43	13.02	16.93	34.45	21.82	10.16	25.06	16.75	7.28	12.28	13.79	23.29	9.94	24.01	22.32	21.79
Clo1313_0754	28.15	9.08	15.66	28.07	18.46	19.42	25.98	27.58	33.67	12.19	14.18	9.5	10.34	24.42	5.05	3.34	20.97	30.01	31.74	9.81	11.35	10.94	18.76	14.09	16.82	4.12	20.24	19.1	11.17	22.09	15.17	11.66	20.54	22.66	9.63	16.7	25.24	21.08	6.18	17.19	12.32	5.03	17.08	8.06	15	6.29	22.78	21.37	19.97
Clo1313_0755	37.4	11.73	14.96	31.83	22.08	27.38	31.84	36.16	36.35	16.4	15.94	11.6	14.28	30.58	5.69	6.64	23.37	30.44	29.37	18.73	19.74	18.04	23.7	20.43	18.24	8.68	33.14	25.61	13.79	31.35	22.01	16.45	21.25	29.9	13.78	22.02	31.77	23.19	7.87	23.4	18.17	4.41	21.68	13.03	17.08	7.55	25.05	35.71	19.91
Clo1313_0756	36.4	9.57	18.55	31.42	20.54	27.57	27.98	29.68	34.39	14.55	15.51	13.41	11.36	33.54	5.25	5.08	24.96	28.07	30.51	16.72	21.23	17.1	20.37	23.67	24.09	7.27	28.65	26.79	14.59	26.96	22.27	17.51	28.03	26.46	11.75	16.73	31.12	27.48	8.61	23.73	19.52	5.53	21.04	11.15	19.39	5.26	18.73	34.88	17.81
Clo1313_0757	25.58	7.86	17.23	25.86	15.96	23.14	23.08	29.47	26.6	12.63	13.36	11.55	10.67	28.32	4.61	5.05	23.08	21.9	32.3	15.5	16.61	15.79	18.5	16.22	20.64	7.3	28.15	20.87	13.69	24.58	19.04	15.69	26.94	19.28	10.99	12.75	25.3	19.78	7.57	18.63	15.28	3.85	14.62	10.2	16.7	5.06	21.02	31.93	13.6
Clo1313_0758	25.28	5.94	16.75	22.76	16.75	23.99	21.95	24.26	25.02	12.64	9.67	13.09	12.93	33.47	6.83	4.66	21.46	20.25	28.28	15.96	16.15	12.96	19.72	16.1	24.17	7.01	32.75	18.93	13.41	25.17	16.87	16.87	31.33	16.09	11.57	9.72	26.59	19.2	8.01	17.14	15.37	5.06	14.97	8.03	14.04	6.42	18.26	34.94	12.13
Clo1313_0759	33.48	7.38	20.53	28.59	21.77	34.42	26.07	25.22	27.28	15.02	16.83	13.29	14.48	39.12	8.14	8.65	31.88	25.54	23.9	16.38	21.39	16.95	24.21	21.84	31.43	10.02	33.77	21	14.48	32.32	20.99	19.53	43.44	22.44	13.09	17.57	29.12	29.09	11.23	18.67	20.23	7.88	20.87	11.53	18.47	8.32	24.43	33.56	24.11
Clo1313_0760	46.72	20.24	24.62	41.17	29.21	38.62	37.71	42.17	38.24	29.66	24.34	14.38	25.2	47.69	11.46	15.93	38.34	41.96	34.5	22.46	28.88	26.67	27.62	29.23	34.09	17.61	42.36	33.45	24.01	41.12	26.35	24.69	39.2	31.42	16.53	25.99	45.96	30.16	13.46	26.34	27.9	11.52	29.97	22.19	27.49	12.73	31.74	45.07	27.04
Clo1313_0761	20.61	9.39	12.11	28.59	13.87	16.36	18.39	17.77	20.49	14.25	16.51	11.07	10.07	18.55	3.97	10.09	19.82	20.39	18.03	15.33	16.12	14	11.71	20.17	16.21	5.98	18.2	15.43	7.92	23.8	16.27	13.36	9.26	11.37	13.23	15.23	24.45	14.88	9.02	14.46	15.6	5.12	11.05	20.42	12.99	6.49	19.63	22.42	13.93
Clo1313_0762	67.73	27.53	39.68	60.33	46.5	50.95	59.18	53.99	48.44	40.08	38.39	19.35	35.93	62.08	17	17.51	59.97	59.82	40.51	25.35	37.87	41.61	41.66	44.09	39.69	19.13	58.19	51.49	33.91	50.69	43.59	31.23	43.85	57.21	35.38	43.82	63.24	42.14	17.65	43.79	43.21	14.45	40.31	33.42	41.52	16.4	42.15	56.51	45.88
Clo1313_0763	282.06	120.59	210.18	250.47	238.74	249.93	203.78	209.58	273.27	147.46	228.27	66.93	249.08	214.33	124.38	104.31	221.75	206.65	155.09	112.34	117.74	129.71	207.77	205.67	166.84	117.67	254.62	213.99	198.88	278.43	173.54	156.33	155.1	218.67	183.66	265.61	219.73	206.7	147.82	180.43	202.45	147.86	144.8	251.57	183.89	157.61	280.78	203.36	248.91
Clo1313_0764	103.99	44.6	100.43	89.59	96.44	80.36	73.45	60.59	101.38	51.25	90.39	30.14	70.39	75.18	43.94	33.21	72.16	63.66	65.43	33.36	36.89	32.72	94.15	92.26	73.1	29.33	96.69	65.35	72.6	94.58	78.22	59.91	61.85	75.55	67.83	97.84	69.77	87.43	54.17	51.76	83.82	52.57	37.6	72.29	66.4	52.45	102.5	76.84	87.48
Clo1313_0765	158.37	65.33	167.1	150.41	157.41	142.98	105.99	93.1	162.77	107.36	165.11	64.04	101.41	130.13	71.6	58.99	136.29	106.78	102.6	61.31	63.78	70.53	160.58	159.09	140.09	62.99	144.07	107.85	122.82	167.66	152.92	93.9	105.02	110.9	124.11	145.54	107.04	150.2	99.94	91.05	150.8	82.5	61	94.34	111.54	76.76	200.26	125.69	156.12
Clo1313_0766	1.41	1.25	1.06	0.56	1.22	1.91	0.93	0.29	0.7	1.16	1.46	0.26	1.54	0.85	0.71	0.61	1.52	0.21	0.98	0.25	0.36	0.69	1.29	1.33	1.19	0.44	1.57	1.22	0.36	1.19	1.23	0.2	0.82	0.44	0.83	2.67	0.93	1.09	0.86	1.06	1.18	1.36	0.37	1.47	0.5	1.65	1.61	0.45	2.05
Clo1313_0767	0.33	0.31	0	0	0.4	0	0	0	0	0	0	0	2.21	0	0	0	0	0.34	8.92	0	0	0.37	0	0	0	0	0.77	0	0	0	0	0	0	0	0	0	0.29	1.34	0.77	0	0	0	0.36	0	0	0	0	0	0
Clo1313_0768	0	0	0	0	0	0	0	0	0	0.34	0	0	0.28	0	0	0	0	0	2.16	0	0	0	0.48	0	0	0	0	0	0	0.33	0	0	0	0	0	0	0	0	0	0	0	0	0	0	0	0	0	0	0
Clo1313_0769	2.67	3.08	0.87	1.06	4.62	2.41	1.46	2.52	2.3	2.93	1.72	0.62	4.13	3.55	0.49	1.15	3	2.5	25.04	1.89	4.7	4.75	2.24	1.92	1.31	1.54	2.38	2.47	0.55	3.38	1.17	0.74	2.06	3.98	1.44	1.64	1.97	2.07	3.1	2.15	2.11	1	2.51	1.21	1.73	1.92	2.08	2.52	1.04
Clo1313_0770	7.96	5.1	2.73	6.99	3.38	3.58	4.62	5.61	5.78	6.19	3.07	3.1	5.43	4.91	2.19	6.52	5.18	7.6	16.69	5.63	10.09	6.55	3.14	2.27	2.13	5.4	3.62	5.89	3.8	8.22	2.96	1.66	3.76	5.13	3.09	3.21	7.12	4.47	3.35	3.5	3.12	1.04	6.46	5.39	4.59	1.95	4.95	3.42	4.11
Clo1313_0771	19.04	12.8	7.94	18.43	9.43	4.7	12.91	16.13	15.81	15.07	9.7	10.09	15.5	14.34	5.1	13.27	8.63	15.77	36.69	12.11	22.72	15.18	5.03	6.71	7.32	10.96	5.8	13.52	11.46	16.65	11.57	6.76	7.7	10.9	4.78	7.28	20.1	6.95	7.48	8.21	11.12	8.14	10.17	14.45	13.27	7.04	15.03	10.95	10.65
Clo1313_0772	30.36	8.92	17.53	21.21	22.15	14.59	13.29	15.85	22.07	14.23	16.74	12.5	21.59	21.13	19.46	22.64	20.53	17.55	39.07	21.36	30.66	19.84	14.99	23.86	16.8	20.72	15.89	17.25	14.18	31.12	22.16	13.96	13.74	14.89	21.15	16.64	24.82	21.25	21.53	12.31	18.64	18.73	14.91	20.8	18.78	13.11	18.59	21.66	16.58
Clo1313_0773	1	1.93	0.84	0.67	1.21	1.65	0.99	0.8	0.86	1.32	0.77	0.21	2.8	0.6	0.48	0.29	1.48	0.67	8.23	0.62	0.76	0.49	0.57	0.58	0.95	1.34	1.34	0.93	1.32	0.63	1.23	0.63	0.87	1.39	0.52	2.23	1.05	0.68	0.83	1.05	1.53	0.72	0.86	1.36	0.71	1.76	0.9	1.14	1.59
Clo1313_0774	0	0	0	0	0	0	0	0	0	0	0	0	0	0	0	0	0	0	13.66	0	0	0	0	0	1.62	0	0	0	0	0	0	0	0	0	0	0	0	0	1.27	0	0	0	0	0	0	0	0	0	0
Clo1313_0775	19.93	61.11	9.42	35.37	12.9	17.32	22.07	24.88	34.87	38.79	16.72	15.28	30.86	16.79	15.55	32.69	24.32	45.88	23.84	11.92	14.81	40.06	5.49	10.75	14.69	32.68	12.85	16.92	13	25.06	25.58	11.52	20.14	33.38	6.74	19.16	53.83	11.16	17.12	17.04	13.37	14.59	27.13	24.76	12.29	9.08	21.65	21.81	12.86
Clo1313_0776	42.65	51.19	12.06	63.09	18.37	27.88	23.92	31.05	42.39	39.31	23.91	7.33	39.84	23.82	30.12	43.67	27.03	54.95	53	18.79	25.01	27.9	19.68	21.96	22.36	32.71	19.94	19.65	19.47	23.05	33.65	9.67	19.16	45.01	14.67	25.41	52.22	20.52	24.16	28.85	14.76	15.89	42.61	29.66	15.2	15.22	31.06	26.33	15.52
Clo1313_0777	25.88	58.98	14.16	34.6	22.39	20.94	25.99	25.36	31.38	47.22	16.37	22.07	24.42	24.47	14.55	22.06	23.23	41.1	34.29	33.06	29.97	34.39	15.15	13.6	13.98	22.94	18.03	19.99	18.59	26.11	22.83	14.53	20.79	30.54	13.27	17.93	41.93	17.84	13.41	25.19	20.8	11.14	29.61	18.9	18.63	14.88	24.11	27	16.35
Clo1313_0778	12.54	21.32	5.53	15.65	8.73	9.88	8.27	10.45	13.12	30.94	5.74	12.94	12.58	11.82	4.53	7.85	10.48	18.07	44.05	14.76	12.78	8.16	5.68	8.96	9.71	8.48	11.97	9.34	7.23	15.82	11.97	10.82	13.52	8.35	7.01	4.26	21.32	8.77	7.51	10.49	9.66	5.26	16.85	7.43	10.44	4.74	7.9	14.65	6.84
Clo1313_0779	161.94	196.85	143.29	270.71	162.47	203.71	211.74	286.42	273.61	300.35	88.35	135.27	273.67	235.01	224.5	290.39	136.24	278.61	140.72	175.64	140.09	253.44	184.48	145.45	183.7	305.03	217.16	191.08	109.22	195.64	152.84	193.06	355.68	174.91	114.5	94.58	310.17	193.75	204.51	288.5	157.58	226.15	195.69	266.61	126.99	271.67	150.07	224.66	120.06
Clo1313_0780	174.49	197.4	206.01	251.49	213.08	270.22	223.98	285.54	251.7	328.64	127.45	191.93	298.2	244.66	279.38	290.55	165.5	279.44	146.15	259.09	193.67	294.13	241.41	217.45	230.07	347.75	294.48	199.53	127.32	230.39	186.78	230.71	388.02	185.56	157.73	130.59	294.75	279.73	260.62	293.88	203.75	255.53	212.23	287.33	163.15	321.87	177.36	256.14	158.55
Clo1313_0781	294.13	315.19	275.08	325.5	296.84	364.3	325.74	376.58	323.34	421.67	236.42	279.12	378.37	310.19	421.77	402.43	243.65	345.75	207.04	365.21	313.16	416.24	327.58	305.99	325.08	476.25	361.49	285.08	211.78	351.5	281.81	292.97	407.9	320.45	231.79	279.56	351.97	337.27	404.81	381.23	296.34	394.81	256.8	424.63	254.57	464.37	336.91	311	296.36
Clo1313_0782	8.25	3.84	4.88	4.65	3.95	9.38	3.15	3.85	3.25	5.74	4.02	6.31	7.39	5.28	6.12	10.84	5.24	2.31	24.02	7.24	9.97	2.72	4.12	6.77	4.81	5.29	8.43	3.56	3.71	8.92	8.85	3.76	7.64	2.41	6.03	7	3.25	8.6	9.95	2.13	8.69	7.1	1.51	5.21	5.08	10.38	4.11	6.36	6.83
Clo1313_0783	16.96	6.27	12.17	10.92	13.63	10.65	7.87	8.27	12.83	9.85	9.88	8.98	13.79	17.91	11.12	8.28	12.93	10.59	23.67	16.93	15.22	11.45	14.7	14.75	11.77	8.76	15.6	10.78	9.41	16.94	10.82	12.22	11	12.42	12.93	9.76	12.02	14.99	11.77	11.87	13.19	10.27	9.49	13.67	14.44	11.33	10.65	18.43	9
Clo1313_0784	41.76	15.03	25.52	24.07	30.07	26.36	17.9	14.3	27.53	19	25.33	18.18	27.7	36.03	22.03	17.49	27.81	24.23	28.65	28.35	31.58	23.99	31.02	31.33	32.94	21.67	33.57	17.46	17.16	39	26.2	22.62	19.89	25.65	30.56	24.81	25.8	33	22.81	24.09	27.52	21.6	16.82	26.82	27.34	23.36	21.68	35.42	21.26
Clo1313_0785	5.34	3.9	3.17	4.42	2.29	3.83	3.49	2.79	4.7	5.52	4.02	1.7	4.84	3.77	3.25	3.25	4.12	4.13	4.13	3.43	4.81	5.05	4.21	3.91	3.78	3.15	3.16	3.59	3.14	4.48	5.26	3.54	3.69	3.43	3.28	2.1	4.42	3.66	3.36	2.66	4.99	2.42	3.04	3.97	3.5	3.76	3.83	4.11	1.9
Clo1313_0786	2.97	2.54	2.18	3.58	2.41	2.04	2.53	2.89	3.04	2.62	1.96	1.9	4.59	2.87	1.68	3.06	2.57	3.01	21.42	3.49	3.82	2.8	2.78	2.81	2.62	2.92	2.8	2.66	2.19	3.6	2.73	2.45	3.4	2.7	2.55	1.29	4.29	2.61	2.2	2.81	2.36	1.41	3	2.42	3.01	1.82	2.04	2.84	1.49
Clo1313_0787	6.14	3.01	2.53	10.09	5.48	3.06	5.19	3.35	7.23	4.47	3.79	3.13	7.41	4.06	2.8	2.59	5.09	9.37	17.41	4.81	7.39	4.76	1.55	4.12	2.38	5.13	1.51	6.7	3.15	3.93	5.19	4.24	8.5	2.09	4.67	1.39	7.79	2.63	5.99	4.01	6.29	4.34	5.32	3.99	3.99	3.05	5.3	1.71	2.27
Clo1313_0788	43.34	43.32	28.29	37.75	26.46	35.16	37.18	30.99	43.34	30.45	34.93	13.63	35.01	27.56	27.49	44.82	20.79	42.68	43.42	29.69	31.61	39.09	20.83	22.87	22.86	28.26	30.47	25.11	38.1	32.32	31.89	24.15	16.38	25.48	26.91	33.25	39.13	22.89	34.3	29.8	29.83	30.72	32.46	32.08	27.81	17.64	51.52	29.37	32.97
Clo1313_0789	40.07	33	27.23	66.47	36.9	27.83	37.22	39.12	52.97	44.64	40.28	19.21	37.33	30.98	36.04	44.78	24.1	52.11	78.87	25.03	36.7	36.36	25.92	19.95	28.32	36.44	30.18	34.32	37.23	29.65	30.35	29.45	20.08	32.88	23.23	31.25	48.18	32.27	38.75	33.98	29.65	28.5	32.68	33.29	36.76	25.96	51.75	34.61	34.85
Clo1313_0790	0.61	1.32	0.73	0.42	1.31	0.92	0.54	0.12	0.29	0.7	0.55	0.13	1.22	0.47	0.45	0.4	0.46	0.28	2.02	0.58	0.24	0.46	0.43	0.55	0.89	0.5	0.47	0.09	0.51	0.45	0.85	0.39	0.41	0.36	0.7	1.23	0.29	0.46	0.55	0.46	0.52	0.3	0.15	0.51	0.08	0.76	1.02	0.98	1.34
Clo1313_0791	1.57	1.12	1.13	1.91	2.16	0.77	0.54	0.41	1.58	0.42	1.09	0.41	4.61	1.68	0.61	0.68	1.24	0.98	37.91	0.78	1.11	1.48	0.84	1.88	1.08	0.44	0.86	0.88	0.85	0.99	0.84	0.92	0.85	1.08	0.6	0.67	1.26	1.42	2.61	1.06	1.12	1.23	0.81	0.75	0.58	0.64	1.19	0.9	0.98
Clo1313_0792	11.96	3.88	5.14	6.58	7.27	5.8	7.57	6.39	7.77	5.86	6.39	2.09	8.22	8.84	3.86	4.82	5.8	5.32	15.8	4.76	6.14	6.06	7.26	7.84	5.42	5.05	6.2	4.21	3.69	11.18	5.83	2.6	5.9	8.94	8.76	5.51	8.62	6.88	6.46	6.04	5.05	4.6	6.47	4.98	4.07	5.31	4.5	8.59	4.18
Clo1313_0793	863.78	1431.94	1112.4	1138.12	1013.72	1366.99	1142.16	1198.37	1052.17	1285.28	1139.19	943.35	1225.28	922.42	1620.97	2128.12	663.35	866.84	856.72	983.2	822.39	1181.31	970.21	981.74	1198.82	1757.87	883.61	949.91	926.8	916.06	809.71	1096.8	1028.29	546.54	569.62	1175.32	1181.69	935.26	1670.88	882.86	1084.2	1732.86	436.49	1176.12	891.03	1508.81	1628.27	905.71	1368.57
Clo1313_0794	299.36	701.32	386.61	292.19	375.22	365.79	332.09	342.08	288.15	525.14	404.57	281.78	462.58	346.47	452.27	594.06	220.86	249.66	262.6	431.99	438.75	342.82	409.68	458.99	323.62	575.91	368.27	307.29	309.8	339.1	271.81	415.29	396.39	162.97	192.1	327	305.04	393.5	548.31	270.77	389.93	447.57	143.34	340.65	294.2	546.6	408.96	305.34	397.64
Clo1313_0795	302.87	554.35	392.46	319.24	299.48	327.39	349.91	364.26	264.17	561.52	368.29	287.5	323.54	269.11	466.16	678.78	227.35	222.97	307.98	377.65	376.92	378.6	393.83	349.23	329.27	562.4	247.87	324.86	298.52	321.4	264.85	335.31	288.99	166.68	192.13	345.58	322.24	307.93	503.59	257.02	354.84	434.63	108.6	313.7	273.39	466.32	387.4	277.54	412.21
Clo1313_0796	60.71	87.15	66.5	61.49	53.85	69.55	62.35	68.36	51.48	97.81	66.49	47.13	63.49	58.51	63.53	96.05	41.92	48.82	83.36	71	71.13	54.76	57.76	69.22	59.07	86.7	46.25	56.82	54.54	56.57	46.6	60.92	58.76	39.82	34.79	77.55	59	53.89	80.96	46.69	68.35	81.23	34.29	67.08	57.1	79.14	72.82	60.11	87.14
Clo1313_0797	80.24	139.55	90.93	128.86	78.12	94.53	105.76	95.37	140.69	124.36	96.47	76.52	128.12	72.74	102.47	157.18	70.62	114.05	115.46	119.76	114.83	114.92	80.38	87.07	86.6	135.62	84.96	109.42	115.99	70.8	82.01	86.94	76.16	92.11	63.12	108.15	115.45	62.69	102.73	101.47	86.28	111.23	106.22	119.83	92.95	95.03	131.86	68.32	101.87
Clo1313_0798	84.43	177.96	81.28	129.07	83.17	82.47	107.17	114.29	134.57	170.54	91.04	87.08	133.09	68.77	91.88	162.08	63.37	108.68	150.67	144.73	138.61	105.77	64.74	89.35	79.24	145.67	90.11	102.1	107.1	84.91	77.69	97.66	87.02	88.09	66.21	90.83	127.44	75.03	95.87	84.08	99.41	100.33	73.45	144.39	107.6	102.58	108.89	72.96	92.15
Clo1313_0799	418.86	118.3	634.45	219.83	590.82	766.39	183.61	127.68	280.19	138.14	639.23	298.48	601.84	408.42	707.51	363.52	486.43	193.72	192.38	380.96	298.15	477.71	587.51	613.71	604.29	262.66	530.88	287.8	200.53	461.5	516.52	222.39	240.11	585.18	535.92	830.32	206.91	530.58	768.41	594.81	567.67	684.27	163.37	463.07	214.45	581.94	802.27	384.06	921.31
Clo1313_0800	17.05	18.31	8.01	13.93	14.33	15.9	13.77	16.95	17.35	13.83	14.42	7.23	19.61	12.15	13.74	15.68	15.57	22.33	27.74	10.56	12.85	17.53	7.23	10.68	8.72	12.82	11.79	13.3	13.35	14.04	16.74	8.12	10.55	15.77	11.31	11.94	22.01	12.71	11.49	9.61	14.73	11.28	15.83	16.83	9.23	12.49	16.88	10.82	13.22
Clo1313_0801	12.27	11.43	7.6	12.44	10.67	9.37	10.23	11.94	12.72	11.84	11.82	4.77	15.34	7.32	9.4	11.14	11.55	12.49	22.92	10.53	12.46	11.76	7.88	9.6	7.73	10.47	11.03	12.64	6.24	12.29	13.58	7.8	7.84	10.08	6.49	12.71	15.99	9.8	9.24	8.75	11.94	8.21	8.63	13.93	10.61	6.64	10.05	10.27	8.34
Clo1313_0802	39.16	32.62	29.2	35.5	41.34	35.48	23.7	28.81	30.75	27.94	30.27	12.68	32.44	42.39	26.12	31.13	36.21	36.64	41.11	23.82	24.81	32.33	28.7	29.97	21.72	22.28	40.31	26.3	28.36	39.11	30.04	19.91	18.52	28.12	23.54	38.14	39.28	34.28	35.59	19.24	30.07	29.71	16.35	29.65	28.14	32.57	57.74	34.22	30.67
Clo1313_0803	43.94	35.33	39.25	34.96	44.67	41.5	31.79	37.08	31.42	31.06	37.02	16.82	40.03	38.71	26.25	26.24	36.61	38.12	51.3	30.01	33.62	33.16	40.37	39.62	30.89	28.19	45.69	29.49	31.8	47.34	48.13	30.97	27.36	40.06	31.31	42.74	40.19	46.04	36.99	35.13	33.45	31.96	17.28	35.14	36.56	38.47	42	36.05	41.15
Clo1313_0804	120.39	148.87	71.86	107.16	94.66	132.58	110.43	121.41	97.99	117.99	76.1	53.9	128.07	103.99	86.51	114.27	108.41	117.48	70.44	78.21	95.21	126.54	92.23	87.54	71.31	115.86	104.43	84.55	74.37	121.51	105.18	58.66	67.65	144.53	67.34	132.22	130.6	94.96	85.58	101.45	79.19	81.34	99.18	126.99	72.15	96.14	103.73	100.95	110.08
Clo1313_0805	83.95	20.7	26.78	35.92	30.02	39.07	32.31	34.04	35.18	30.17	24.01	20.01	34.05	66.1	24.06	29.74	48.4	10.46	25.6	22.42	22.4	23.87	31.04	27.9	26.87	32.51	32.95	12.5	19.46	86.32	34.76	22.03	12.08	30.97	42.1	46.96	42.07	29.28	26.8	29.34	25.35	23.31	14.64	36.7	26.25	26.78	38.12	67.86	40.5
Clo1313_0806	117.23	65.69	92.89	102.29	104.68	85.57	84.89	74.52	115.77	62.95	98.92	29.3	77.36	79.77	68.89	95.52	78.15	77.65	73.56	60.32	69.47	66.35	81.73	74.82	103.25	80.15	73.14	74.01	75.72	96.07	87.05	52.15	51.2	81.5	78.42	95.34	103.06	76.63	65.61	81.21	101.51	79.39	62.64	69.25	55.75	68.96	100.79	107.1	60.99
Clo1313_0807	142.79	48.7	130.94	110.86	108.8	122.53	109.57	79.48	132.03	69.12	130.78	50.89	64.69	114.21	56.81	64.79	109.75	90.57	69.77	51.09	62.21	62.61	122.09	131.66	99.33	60.96	106.54	94.24	73.93	129.66	97.91	55.72	77.91	82.13	111.02	139.46	86.86	125.65	81.56	66.14	99.48	65.18	65.06	60.08	75.65	62.36	128	114.39	112.89
Clo1313_0808	144.65	44.38	126.78	109.73	129.28	114.24	101.85	94.04	116.15	72.18	131.04	46.38	67.4	134.59	64.81	55.32	135.08	88.57	69.85	53.49	60.96	61.47	153.72	140.36	108.33	51.65	108.83	98.62	73.09	134.73	110.75	64.74	83.48	74.98	126.26	126.57	88.83	140.06	79.23	68.03	124.04	64.84	79.57	53.85	81.66	55.22	98.66	129.13	124.65
Clo1313_0809	2.41	1.25	0.61	1.21	0.65	1.03	1.02	0.92	1.07	1.23	0.72	0.26	3.5	1	0.17	0.8	1.58	0.92	17.74	0.88	1.1	1.52	2.71	1.45	1.45	1	0.83	0.69	0.68	2.37	1.02	1.04	1.08	0.96	1.47	0.86	1	0.85	0.93	0.6	1.13	0.6	1.08	0.76	1.65	0.34	1.12	1.06	0.83
Clo1313_0810	9.7	11.21	6.15	6.96	8.56	5.85	4.92	4.64	7.6	7.93	7.52	7.64	12.68	10.4	4.2	9.72	6.29	7.82	62.18	8.67	13.29	15.88	5.65	5.97	5.82	8.03	5.45	8.33	6.42	10.43	5.34	5.92	4.86	9.7	5.16	6.21	5.08	5.34	8.36	10.13	6.11	3.91	8.66	6.56	10.39	4.26	9.62	4.92	6.95
Clo1313_0811	19.96	50.43	13.94	10.38	14.86	18.39	9.38	10.86	9.99	53.91	13.12	9.18	11.25	21.02	10.4	17.21	16.57	15.92	24.57	23.32	27.05	15	16.2	14.41	9.89	13.43	13.76	12.51	19.1	22.96	13.87	11.93	9.59	17.31	13.84	20.7	12.54	19.48	14.6	13.28	17.19	14.26	7.18	10.71	15.74	21.17	20.83	12.98	24.11
Clo1313_0812	19.63	34.61	12.7	11.21	10.73	14.48	10.26	10.24	8.95	39.03	11.77	14.3	11.69	13.77	13.1	12.44	13.29	14.84	39.43	17.88	23.37	16.02	12.4	12.8	10.64	10.99	9.18	9.58	15.99	20.79	12.87	10.79	11.07	10.94	9.61	17.63	10.93	14.58	19.26	9.47	14.57	10.82	8.41	7.62	15.65	15.26	16.23	11.6	17.3
Clo1313_0813	58.23	69.14	45.5	55.55	53.19	61.02	43.06	46.3	63	57.29	53.87	28.77	69.44	45.5	52.26	60.73	48.48	49.87	63.38	45.3	50.72	61.75	42.78	41.86	44.49	66.2	63.57	47.36	36.15	63.42	65.24	30.57	32.36	53.37	49.56	55.91	59.03	40.45	51.87	49.68	53.08	47.19	55.16	59.93	38.79	47.23	66.78	43.29	50.2
Clo1313_0814	59.44	53.01	36.06	41.93	30.42	38.98	36.97	29.23	42.6	33.43	41.61	10.12	55.05	33.51	31.98	35.63	36.63	26.87	41.18	30.43	35.22	29.53	28.75	33.95	32.09	39.43	39.13	21.51	21.42	44.87	39.47	19.12	18.61	25.9	24.19	47.87	40.48	31.34	34.92	22.18	39.78	30.25	21.88	44.2	21.34	31.62	45.72	35.07	33.28
Clo1313_0815	1111.8	2216.17	904.43	1043.26	1007.97	1106.61	396.76	407.01	862.53	1208.7	1091.09	1250.96	716.86	822.51	1253.86	1019.33	839.29	710.62	881.78	1438.71	1353.41	1071.4	896.2	1107.27	1319.6	911.02	951.1	472.48	896.07	1143.17	1241.78	636.89	533.97	1104.26	850.92	1170.47	1191.17	1074.2	862.45	591.68	1347.35	1065.15	937.3	728.57	872.56	1041.56	931.82	897.81	1064.08
Clo1313_0816	20.05	96.11	11.51	25.71	17.8	22.88	11.3	14.16	19.77	50.59	17.45	2.17	18.17	10.38	13.15	14.89	18.02	15.75	28.64	27.21	37.4	21.53	15.46	18.63	20.13	26.44	13.74	15.9	13.27	18.34	26.34	8.07	10.83	22.95	13.91	25.21	34.97	20.59	11.82	12.28	18.17	14.3	17.82	18.53	18.12	16.81	10.24	13.72	15.97
Clo1313_0817	285.15	162.61	171.78	186.02	201.17	299.6	189.78	201.11	180.62	258.52	176.18	126.66	241.21	217.39	226.22	212.93	207.38	169.47	184	251.79	254.76	240.37	187.42	183.86	158.54	285.48	206.11	182.21	184.04	255.37	163.89	205.06	139.13	214.14	132.1	326.37	208.38	187	213.35	214.41	174.87	217.43	92.23	261.55	227.41	269.35	239.73	232.42	294.02
Clo1313_0818	0.89	0.3	0.4	0.59	1.28	0.51	0	0.21	0.28	0.75	0.66	0.16	4.04	0.91	0.39	0.81	1.12	0.25	20.8	0.71	1.36	0.74	0.78	0.57	0.36	0.76	0.38	0.74	0.53	1.08	0.65	0.47	0.66	0.44	0.5	0	0.63	0.22	0.94	0.18	0.79	0.09	0.89	0.54	0.6	0.23	0.31	1.61	0.95
Clo1313_0819	1.37	0.68	0.72	0.76	2	0.48	0.95	0.16	0.79	0.63	0.41	0.97	3.41	1.66	0.53	0.73	0.9	1.14	29.32	2.16	2.1	1.14	0.59	1.06	1.22	0.77	2.14	0.71	0.69	1.22	1.47	0.67	1.3	0.49	0.76	0.29	1.03	1.24	2.12	0.31	0.53	0.31	1	0.35	0.79	0.26	0.35	1.45	0.43
Clo1313_0820	4.34	1.73	1.76	2.39	3.16	2.54	1.28	1.18	1.6	1.86	1.4	2.28	5.16	3.64	1.2	2.24	2.38	2.06	39.26	4.61	6.22	2.53	2.68	2.59	2.56	1.5	2.32	2.81	1.21	4.39	1.35	1.09	2.38	1.74	1.73	1.6	1.98	2.35	3.09	1.4	2.84	0.49	2.93	1.35	2.45	0.41	1.49	3.12	1.45
Clo1313_0821	50.07	89.72	28.51	56.89	34.28	37.16	34.65	40.83	44.94	110.99	29.92	23.42	46.54	34.58	17.04	33.8	34.79	42.82	54.11	70.48	71.09	39.74	32.61	28.06	32.1	76.14	31.16	25.74	19.12	47.22	43.33	34.52	44	81.95	25.27	39.39	61.38	37.56	17.34	61.06	25.95	17.94	12.83	36.13	33.23	40.35	21.95	46.44	27.05
Clo1313_0822	113.87	165.91	58.32	134.53	77.72	86.14	92	93.44	120.03	175.39	62.17	28.64	100.22	85.53	48.73	113.83	75.01	95.24	98.17	99.82	112.58	85.34	69.89	66.3	57.23	120.33	101.99	92.01	59.92	84.69	57.18	81.46	61.22	130.3	51.86	90.7	136.56	70.9	52.25	115.36	63.75	44.51	57.33	115.65	91.6	62.4	57.26	103.73	70.85
Clo1313_0823	1409.52	959.4	1380.73	1617.86	1644.95	1500.68	1475.06	1332.59	1495.7	964.06	1567.53	1199.77	1850.37	1489.97	1115.16	824.25	1278.57	1642.11	1258.17	941.66	1052.55	1294.28	1582.49	1681.01	1170.98	960.68	1871.3	1615.26	1371.11	1136.67	974.79	1670.7	1393.76	1926.93	1215.28	1592.09	1320.29	1695.76	1024.03	1751.25	1449.46	995.31	1299.99	1900.27	1901.87	1125.02	1223.41	1268.16	1401.16
Clo1313_0824	231.18	490.35	125.55	453.36	208.32	242.19	340.25	375.71	453.72	439.59	153.81	88.79	382.03	155.72	147.36	306.33	168.7	475.14	290.61	367.61	362.54	344.44	139.14	130.64	153.44	397.17	229.94	303.15	326.3	222.12	190.91	280.67	197.79	463.91	100.07	256.06	434.5	162.52	152.54	458.72	127.51	167.48	238.92	451.28	367.7	263.78	246.68	159.44	171.97
Clo1313_0825	142	267.71	142.34	167.53	147.88	176.24	136.5	147.85	157.55	232.7	140.63	83.16	215.57	123.68	151.37	241.93	116.22	162.49	160.01	136.97	134.09	164.41	125.96	134.91	131.01	213.81	145.18	117.62	148.18	139.18	137.16	134.85	127.33	138.56	112.3	163.64	163.6	145.49	178.27	144.48	148.57	163.64	100.61	198.69	138.87	180.86	165.78	116.38	171.14
Clo1313_0826	12.49	11.64	19.57	18.19	8.07	9.62	5.73	8.62	8.6	25.91	14.26	4.03	11.94	3.49	12.03	28.36	3.28	7.76	17.25	11.35	11.72	4.71	18.63	10.62	27.01	18.64	11.68	5.4	5.4	16.57	9.54	6.07	15.15	1.8	12.89	9.82	12.19	22.54	20.27	10.33	11.35	13.03	1.83	18.17	5.14	14.16	16.8	8.81	13.64
Clo1313_0827	2.42	6.44	1.69	2.16	2.72	3.09	2.38	2.53	2.53	6.97	2.49	0.67	4.79	2.17	2.83	2.77	2.21	1.25	17.54	1.5	2.58	1.57	2.76	2.2	2.55	2.26	2.02	2.91	2.24	2.67	2.38	2.52	1.75	1.68	1.43	2.78	2.38	1.87	2.6	1.95	3.36	2.13	0.57	1.64	2.56	2.45	0.87	2.52	2.02
Clo1313_0828	335.69	488.93	287.25	493.49	393.54	295.65	426.33	394.8	488.8	490.33	349.14	411.35	308.3	305.56	434.91	511.85	395.13	505.91	363.61	438.69	396.26	526.17	335.1	346.25	263.07	594.76	381.68	339.55	413.14	339.69	346.81	406.21	270	553.45	356.15	359.39	450.77	398.77	395.24	493.67	319.29	390.77	402.47	350.09	543.17	369.62	357.83	275.64	295.27
Clo1313_0829	193.66	209.16	163.27	225.89	234.96	181.79	197.73	208.29	208.48	215.17	181.17	255.95	258.02	180.64	211.76	229.58	203.32	228.86	171.47	269.67	252.1	226.55	196.85	210.66	145.35	263.56	245.36	179.8	164.39	217.1	172.44	194.51	149.83	266.01	193.4	194.77	255.29	246.72	214.65	248.67	193.68	213.15	189.51	260.91	266.32	208.76	169.71	181.57	168.18
Clo1313_0830	243.51	222.66	100.48	170.22	123.29	154.95	123.73	106.7	148.6	205.43	125.58	71.86	209.55	155.26	179.57	343.91	144.23	74.07	148.89	159.18	113.46	131.02	93.11	96.98	123.8	218.6	113.95	106.12	140.37	215.54	129.26	123.05	73.69	120.01	87.79	169.58	124.85	109.16	185.48	158.37	113.97	191.57	55.28	225.83	134.06	212.6	162.76	171.01	136.97
Clo1313_0831	67.06	26.32	43.9	29.8	40.61	38.29	20.57	24.03	27.49	55.92	45.85	45.81	60.16	34.03	54.82	77.9	47.15	10.7	26.04	43.72	30.35	40.38	43.91	44.95	45.69	54.91	35.99	18.69	29.72	78.21	46.67	31.55	24.82	57.23	36.41	40.97	20.98	29.81	50.37	67.69	47.61	44.01	7.27	54.54	30.29	68.11	46.19	51.83	44.45
Clo1313_0832	30.74	12.18	15.53	12.3	13.14	12.63	8.49	9.11	12.05	17.55	12.21	13.25	12.53	19.35	9.28	13.33	14.17	8.35	18.16	17.76	16.46	14.72	14.64	15.15	10.22	10.7	12.26	10.7	13.12	34.06	11.03	11.82	7.12	20.71	8.93	15.41	12.07	10.91	11.52	23.57	15.66	8.66	5.45	15.86	12.75	9.84	17.22	22.12	20.42
Clo1313_0833	24.23	10.7	13.13	11.06	11.95	13.78	9.01	9.41	12.35	16.66	12.6	12.59	11.89	21.26	8.95	9.21	14.5	10.41	17.26	16.5	16.93	10.73	13.92	13.76	10.73	8.66	8.95	12.78	8.59	27.63	12.62	10.47	9.29	16.33	10.97	13.56	13.27	12.05	9.1	18.36	13.79	7.6	6.09	11.63	13.94	9.13	11.71	19.76	13.33
Clo1313_0834	23.8	8.21	8.37	9.57	8.36	9.05	6.56	7.03	8.88	13.56	7.76	7.25	10.62	14.69	4.62	7.11	11.38	8.31	17.3	10.35	9.72	9.23	9.87	9.22	8.63	6.13	8.3	9.12	6.97	20.86	8.51	5.66	5.98	12.7	5.83	8.67	9.06	7.21	4.5	15.72	11.07	3.97	4.76	8.67	8.68	5.71	8.2	14	10.53
Clo1313_0835	29.72	10.74	8.68	14.4	11.77	12.7	10.71	11.79	12.84	14.77	8.68	5.57	10.52	21.02	4.85	7.71	16.11	11.85	24.54	10.77	12.48	13.05	8.93	11.56	10.21	8.26	12.26	13.26	9.91	26.29	9.36	6.96	10.69	12.4	7.59	11.53	12.66	9.72	5.33	15.42	12.56	4.13	9.01	10.89	11.19	4.63	12.36	18.55	14.79
Clo1313_0836	276.04	169.66	238.99	133.37	205.64	232.06	166.89	165.17	136.21	227.51	225.47	266.6	168.2	238.74	245.87	149.36	183.23	143.36	157.01	140.29	148.17	151.71	256.67	247.77	247.54	147.58	205.07	162.1	119.54	265.4	208.03	129.77	213.34	136.62	203.98	232.73	140.53	221.29	237.11	150.87	222.91	199.71	111.03	134.96	128.3	270.01	142.51	221.55	193.67
Clo1313_0837	163.85	80.78	125.13	76.41	107.12	107.06	74.95	81.61	80.48	127.28	114.78	112	80.72	163.38	131.12	74.55	95.91	71.64	122.04	83.76	96.23	67.43	132.75	138.79	107.69	67.23	109.98	89.93	91.69	151.42	102.54	76.1	106.34	71.8	108.92	101.72	70.62	119.11	113.26	67.89	129.36	101.72	68.49	77.39	95.63	125.24	85.73	118.69	90.93
Clo1313_0838	122.6	27.45	60.44	28.13	55.13	45.26	34.91	26.99	34.23	52.24	57.03	45.53	39.6	100.86	42.17	25.27	64.45	27.56	49.74	22.24	27.99	30.53	60.11	64.1	57.65	23.21	47.62	36.74	38.25	100.81	51.25	30.72	29.97	23.02	49.56	43.7	28.36	52.92	46.71	30.4	67.92	36.73	22.06	36.35	39.99	45.69	36.5	74.55	43.4
Clo1313_0839	6.38	11.27	7.11	6.08	8.38	8.82	7.32	7.59	9.71	5.73	8.05	4.16	11.69	5.35	6.15	4.71	6.67	9.04	27.56	5.66	6.74	7.23	7.51	5.14	8.22	8.65	9.11	6.88	5.23	6.16	7.47	5.68	8.83	9.43	5.34	11.03	8.91	6.73	7.24	7.35	6.74	5.11	8.4	7.65	6.38	7.17	9.4	5.51	8.25
Clo1313_0840	4.11	9.71	8.97	8.54	12.24	11.61	5.8	6.81	11.41	7.64	10.53	7.94	10.87	6.18	9.43	9.18	5.9	12.43	22.9	5.48	5.84	6.8	9.08	9.15	9.32	10.02	6.65	14.74	6.49	6.98	7.24	5.53	7.02	12.96	11.41	9.15	8.98	10.26	13.91	6.77	11.99	6.36	13.17	12.28	5.84	8.35	13.94	6.69	10.34
Clo1313_0841	11.44	17.03	15.59	15.58	19.86	17.35	16.64	14.65	20.19	13.73	14.14	15.97	21.41	14.66	19.65	18.31	8.93	18.32	45.69	12.72	9.75	19.36	11.31	14.9	15.65	17.49	22.33	15.28	14.16	11.34	12.97	12.21	13.35	21.9	12.78	22.52	17.26	14.53	18.73	14.5	15.38	17.67	15.78	20.59	12.22	15.48	23.19	9.83	18.76
Clo1313_0842	2.64	1.45	1.53	2	1.16	2.27	2.48	1.86	1.96	0.83	2.27	2.55	4.59	2.01	1.73	0.96	2.01	2.61	19.64	2.08	2.74	2.72	3.26	1.39	2.12	1.46	1.96	1.71	2.08	1.19	1.37	2.1	0.49	2.59	1.24	1.67	1.45	2.27	3.06	0.95	1.64	1.88	1.84	2.16	2.96	0.91	3.78	2.38	2.39
Clo1313_0843	2.88	2.35	2.35	2.37	2.33	2.4	2.75	3.21	2.37	2.07	0.87	1.62	3.1	2.85	2.77	3.25	2.12	2.73	13.17	4.31	5.17	2.58	1.53	1.81	2.3	1.79	2.81	2.95	2.21	2.52	2.2	3.68	2.67	1.68	1.24	1.8	2.38	1.46	3.48	4.06	2.34	2.41	2.5	2.39	3.26	3.17	3.33	1.75	1.68
Clo1313_0844	7.26	9.34	8.94	8.85	10.26	7.18	6.72	6.53	7.49	6.66	8.02	5.47	13.06	7.85	8.2	8.25	8.71	11.28	44.63	8.56	11.26	11.05	8.73	10.22	8.35	8.05	9.95	9.86	5.74	9.49	8.41	5.35	10.49	8.01	6.85	6.74	8.34	9.62	8.37	7.22	9.8	5.98	8.18	8	7.56	6.01	5.22	6.82	5.98
Clo1313_0845	3.37	1.61	4.99	3.03	8.08	2.86	2.46	1.39	2.93	2.34	4.42	1.96	6.63	2.89	1.88	1.04	2.94	2.58	37.12	2.04	2.97	2.39	5.57	5.77	4.52	1.72	5.02	4.12	2.86	3.26	1.84	2.57	1.55	3.68	4.15	3.29	3.17	5.71	3.64	3.33	6.27	2.27	3.15	3.82	2.51	1.7	1.35	3.5	2.51
Clo1313_0846	5.15	8.64	0.67	3.22	3.33	0.36	0.79	2.37	0.3	14.25	0.62	0.33	5.58	1.92	3.64	5.85	0.68	0.36	12.1	1.28	2.12	0.78	3.29	0.4	0	7.37	4.01	0.89	0.37	7.59	0.79	0	1.39	2.97	2.13	1.84	0.59	1.39	3.58	3.49	2.01	1.15	0.75	1.96	1.69	7.46	1.3	2.73	2.81
Clo1313_0847	4.29	3.68	0.84	2.68	1.87	1.8	2.56	4.44	3.1	2.97	1.24	1.99	5.42	5.04	1.65	4.47	3.72	4.62	17.08	2.55	5.29	5.25	0.55	0.6	1.27	4.81	3.61	2.23	2.23	5.7	2.36	0.25	0.69	4.26	1.95	3.68	5.03	1.39	1.99	1.55	0.33	0.19	4.9	1.47	0.85	1.14	1.73	4.77	2.41
Clo1313_0848	293.42	542.14	55.43	221.35	83.65	130.78	133.65	140.57	189.51	367.81	63.93	30.9	194.15	183.38	124.89	370.82	169.09	132.79	181.23	96.94	78.72	137.75	67.93	58.52	67.19	356.47	109.26	114.75	150.61	313.64	95.26	108.24	57.45	128.56	51.15	181.62	248.96	66.13	118.68	132.96	66.52	117.89	104.59	197.18	119.37	183.91	171.43	185.21	93.96
Clo1313_0849	49.55	19.32	75.88	54.28	74.66	61.49	60.17	57.42	61.31	24.59	77.75	36.29	75.12	46.68	71.14	32.56	50.16	58.21	64.38	38.32	34.34	36.72	74.41	70.05	81.14	34.63	75.35	55.39	35.57	51.77	68.04	39.4	55.68	43.5	60.81	52.07	54.66	71.98	72.42	37.4	63.91	65.87	48.76	63.92	38.14	55.03	71.86	44.22	47.6
Clo1313_0850	211.96	137.95	414.5	213.34	445.05	275.53	203.54	183.07	271.92	165.13	439.49	165	240.75	227.45	333.28	274.55	224.92	238.72	243.17	211.22	180.9	215.29	430.24	446.94	350.82	174.63	475.95	260.04	225.96	206.73	299.2	215.99	235.25	240.33	403.51	229.26	195.97	423.63	331.93	248.33	445.17	369.65	214.83	236.53	203.16	266.35	301.31	206.19	228.02
Clo1313_0851	127.81	670.36	168.74	321.76	283.37	143.98	1376.91	1966.97	501.65	305.58	196.52	807.87	258.08	154.94	232.9	315.2	173.48	520.13	735.83	306.02	390.98	390.28	196.26	222.75	201.55	678.63	267.84	234.92	543.69	181.4	186.89	431.49	303.25	285.38	210.03	158.17	591.04	301.89	149.86	257.07	212	433.37	314.43	349.76	414.95	245.21	86.17	150.65	140.7
Clo1313_0852	53.56	145.05	45.25	84.92	62.8	62.82	71.83	65.8	84.51	91.87	56.43	37.39	85.42	46.68	58.18	90.96	42.77	82.76	93.83	81.84	91.39	73.28	46.96	42	52.69	79.53	56.71	72.01	77.5	55.19	51.67	55.2	47.41	62.05	32.72	61.97	81.65	46.19	60.31	64.36	51.92	58.74	62.05	91	66.56	56.57	84.89	37.16	65.58
Clo1313_0853	29.83	52.88	33.23	32.36	30.32	32.29	28.46	26.46	31.85	42.55	30.54	21.93	37.68	22.81	27.45	34.21	21.04	33.26	45.93	44.51	48.63	29	28.65	26.65	27.46	31.41	26.94	30.84	28.39	29.43	27.51	26.15	27.51	29.38	17.95	29.53	31.15	27.59	27.64	28.46	30.64	27.32	20.48	36.6	32.06	27.72	35.25	21.6	40.94
Clo1313_0854	6.3	13.87	6.17	14.29	4.16	6.01	6.57	5.92	7.88	6.6	4.13	15.5	7.11	4.8	7.17	11.47	1.69	9.49	427.53	122.76	121.38	6.48	5.49	5.31	2.53	13.35	5.35	4.45	358.44	4.43	5.9	25.88	5.79	4.33	0.59	4.3	9.37	1.55	6.63	3.87	6.69	7.68	3.14	5.97	38.84	7.03	9.38	1.51	3.35
Clo1313_0855	48.67	85.86	39.58	67.29	42.72	49.8	45.97	55.3	69.04	67.16	39.11	67.44	74.08	39.34	50.96	78	38.4	67.34	730.65	361.32	380.25	61.58	42.44	39.01	41.53	65.8	53	48.67	745.86	47.84	39.62	114.39	43.75	59.58	35.45	46.17	69.11	41.23	48.3	67.4	51.15	51.58	50.36	80.59	155.23	53.64	56	39.08	42.05
Clo1313_0856	34.57	57.36	32.66	44.53	35.66	42.03	39.38	42.02	45.91	61.18	32.78	26.58	55.32	27.45	27.95	39.75	31.56	49.15	473.1	244.94	221.46	38.55	30.21	30.5	31.25	48.88	31.47	38.75	515.34	37.33	37.99	77.98	35.12	38.37	25.43	40.51	46.48	31.27	31.95	43.91	34.36	29.99	31.16	47.36	103.71	38.67	43.45	25.76	36.61
Clo1313_0857	1567.89	148.49	698.31	486.23	761.69	789.16	536.98	455.28	449.27	115.53	700.35	388.56	528.54	1005.33	830.61	956	199.8	138.39	667.64	141.16	123.33	91.16	728.26	987.78	987.62	410.7	810.99	691.86	773.24	1448.93	267.18	485	754.91	95.32	295.68	863.07	202.1	802.47	671.51	114.21	931.04	659.73	112.79	422.63	553.57	750.95	726.32	1363.56	748.26
Clo1313_0858	25.19	33.25	27.34	34.84	24.62	26.36	21.59	20.5	30.4	30.55	30.18	21.71	27.27	20.61	26.3	58.6	27.29	28.36	42.37	23.22	29.15	38.32	27.95	24.68	29.19	44.1	23.13	24.39	18.44	25.4	33.31	21.13	20.9	32.53	25.08	27.48	29.6	20.57	28.57	26.61	27.26	25.88	19.96	26.99	23.43	19.36	41.32	20.81	31.01
Clo1313_0859	22.27	28.49	26	26.26	24.2	31.28	23.84	26.16	26.25	29.95	25.16	19.2	32.84	28.5	25.22	40.14	25.56	26.79	39.77	17.68	20.57	29.5	21.51	24.66	23.32	32.81	24.22	27.49	17.37	28.11	25.02	21.8	26.46	26.59	22.34	37.99	27.35	22	25.52	23.57	31.39	21.91	24.29	29.07	20.66	24.26	30.34	27.08	31.63
Clo1313_0860	294.49	203.74	187.55	398.15	268.01	200.03	246.09	246.9	386.17	219.4	264.6	135.34	263.14	226.76	263.35	327.26	215.11	265.97	339.52	273.52	297.5	349.56	191.76	214.81	198.88	221.29	257.6	203.5	314.14	276.5	211.71	203.25	132.64	309.69	188.1	218.94	364.1	207.99	261.6	289.97	268.01	258.6	228.83	374.79	298.86	215.59	379.99	207.39	225
Clo1313_0861	329.21	224.17	286.84	313.79	333.9	320.86	282.54	277.2	347.77	211.82	312.59	176.19	363.46	308.79	294.58	270.71	282.76	290.38	245.81	309.38	298.7	315.15	265.78	307.38	264.92	242.36	314.86	213.94	251.23	291.58	310.31	248.36	201.58	320.05	273.93	348.32	282.33	341.24	375.64	292.76	309.4	375.37	230.17	347.96	298.15	310.69	413.33	285.35	283.68
Clo1313_0862	143.48	204.78	212.46	184.95	200.57	193.44	160.46	173.36	183.08	215.64	189.22	243.6	238.84	143.54	181.45	172.06	143.24	134.45	249.47	388.63	451.82	174.24	189.24	198.25	183.56	181.75	210.37	141.2	230.59	158.72	175.84	316.41	141.1	170.29	148.04	181.7	198.17	205.13	242.35	163.16	204.61	201.21	73.24	242.82	342.72	216.6	215.64	118.16	209.09
Clo1313_0863	140.33	163.76	227.25	133.36	213.91	221.08	139.25	132.33	135.78	193.96	194.3	380.89	206.91	132.8	209.55	130.03	114.1	98.77	275.94	406.4	441.62	177.67	231.35	230.24	207.1	133.89	197.65	121.57	251.98	160.72	146.05	370.86	146.4	156.22	133.05	202.17	138.52	222.19	250.05	140.73	215.44	204.78	57.93	213.26	354.95	197.73	205.19	112.31	224.4
Clo1313_0864	62.34	63.43	62.6	59.64	82.1	67.84	61.65	56.18	58.96	81.12	63.51	58.86	83.07	57.62	60.9	45.5	44.1	45.5	81.54	78.28	91.06	57.37	75.33	78.91	50.82	50.01	77.41	55.45	71.41	55.52	51.23	79.03	42.86	58.64	43.3	68.84	63.21	70.06	61.91	48.25	81.24	54.06	30.07	87.68	87.87	53.3	75.58	47.21	70.95
Clo1313_0865	129.1	121.42	124.3	141.89	130.91	118.92	119.89	127.83	140.61	132.41	125.57	65.14	148.65	101.62	96.28	93.29	92.84	123.18	101.54	102.62	111.6	94.63	126.38	130.2	130.07	96.36	134.8	117.72	96.23	123.32	107.75	100.3	99.87	110.14	87.21	121.1	145.89	126.52	114.02	106.94	136.92	110.14	72.78	147.09	121.81	105.51	145.21	101.16	116.66
Clo1313_0866	106.81	125.73	92.65	133.52	107.72	101.42	113.61	126.41	138.03	131.91	97.53	52.06	110.69	84.02	64.74	81.8	83.95	141.47	104.04	94.06	100.08	88.67	108.52	101.48	93.01	84.08	129.14	113.2	85.22	102.94	109.87	78.91	90.81	97.92	77.22	92.16	142.46	109.37	76.23	88.15	115.09	68.92	90.11	110.55	111.01	69.93	110.03	84.21	92.68
Clo1313_0867	1083.28	1080.26	1359.31	1421.61	1356.74	1416.7	1243.36	1184.32	1450.55	1179.17	1467.8	559.17	1416	894.89	1263.06	1471.55	992.15	1384.14	917.63	752.8	710.93	1074.69	1174.81	1163.98	1199.09	1207.34	1240.54	1203.47	1029.59	1235.58	1181.39	876.74	1115.77	1076.58	1037.81	1474.18	1155.69	1222.92	1326.34	1120.33	1271.23	1331.46	1006.05	1375.16	887.4	1339.02	1794.07	863.43	1499.08
Clo1313_0868	266.73	245.33	351.78	415.29	302.27	311.58	189.4	236.8	349.09	316.91	410.14	148.42	482.35	217.39	462.28	500.59	387.45	239.03	188.76	206	222.21	493.1	348.81	295.29	377.01	479.26	311.93	182.9	181.38	344.6	569.98	191.41	273.3	528.09	323.08	295.91	370.07	313.63	478.21	516.9	345.99	422.19	211.95	334.91	191.73	370.44	399.62	261.19	262.03
Clo1313_0869	38.77	6.98	11.42	13.15	12.11	9.7	7.3	6.53	11.59	6.72	10.44	7.91	13.38	26.96	7.07	5.61	19.13	9.96	30.5	10.88	9.72	7.2	12.7	15.88	8.82	6.14	12.56	10.3	11.62	31.97	9.02	11.15	7.04	10.87	12.42	10.23	11.8	11.17	9.12	10.5	15.84	7.11	6.89	13.29	9.9	7.65	10.31	28.55	9.12
Clo1313_0870	251.05	7.33	454.84	253.39	467.05	187.47	147.89	105.64	219.96	18.9	509.15	111.42	257.85	229.71	240.33	14.78	261.61	95.23	239.71	125.14	115.59	131.08	457.11	474.84	374.76	39.25	451.23	198.78	284.06	223.91	348.87	229.98	178.16	312.88	532.01	192.38	178.29	456.15	256.51	363.18	444.66	226.54	115.8	218.16	239.53	177.24	150.96	246.56	142.01
Clo1313_0871	248.86	194.4	282.74	184.84	302.75	319.53	113.75	135.15	184.63	154.05	289.34	170.79	161.46	222.25	355.2	196.61	261.68	143.62	422.32	567.29	410.15	109.53	310.32	333.97	308.01	218.93	343.32	109.96	353.17	294.75	560.32	307.62	127.61	104.84	506.65	320.02	222.55	325.96	385.17	279.74	379.86	386.47	148.47	174.72	211.64	342.51	321.37	267.28	323.6
Clo1313_0872	165.18	171.31	205.45	124.44	208.14	239.92	96.55	108.52	117.06	149.88	174.74	321.89	125.75	154.63	226.02	152.4	193.54	109.92	326.77	520.81	337.22	80.18	265.98	274.54	222.28	153.75	285.51	94.59	261.23	214.32	410.5	239.79	113.77	72.32	434.06	232.74	158.3	249.01	263.58	253.13	315.68	252.25	106.87	138.04	183.51	277.53	199.94	184.32	275.22
Clo1313_0873	263.01	271.79	269.7	155.63	263.06	315.91	127.01	147.62	136.79	208.29	228.35	597.49	165.15	225.51	357.53	219.07	266.24	137.73	382.6	830.24	502.51	126.32	331.36	341.34	289.5	208.61	318.61	125.35	388.48	327.34	588.33	301.03	137.15	106.87	528.89	310.32	210.33	305.09	386.4	339.85	405.94	335.79	140.86	163.36	227.65	363.33	277.21	265.33	380.71
Clo1313_0874	17.56	5.55	6.96	12.39	12.4	8.34	4.32	6.76	12.22	9.03	6.5	5.56	14.98	17.22	7.95	11.51	13.77	5.3	41.77	12.56	10.85	7.22	9.35	10.66	7.4	10.33	14.65	8.67	6.78	20.1	10.06	12.19	10.35	7.11	12.08	4.26	12.87	14.99	10.17	8.6	12.31	12.38	5.27	12.89	10.96	10.26	8.3	16.31	6.23
Clo1313_0875	43.97	8.21	34.18	29.97	35.65	31.64	21.7	21.5	31	20.04	26.26	20.84	33.83	43.92	29.52	20.77	36.2	20.52	40.6	34.52	31.3	21.87	42.17	41.13	30.51	22.09	43.4	22.93	21.5	42.46	27.89	28.15	30	30.75	40.06	24.99	31.69	38.96	31.28	32.43	32.8	26.09	22.03	36.23	30.1	34.18	23.01	48.38	21.82
Clo1313_0876	231.57	27.1	132.44	110.79	148.82	113.41	80.77	82.71	116.34	41.6	146.66	77.13	154.99	171.84	113.32	66.57	160.39	88.34	91.71	76.58	89.59	77.89	136.6	156.53	119.18	80.59	145.69	87.75	102.74	194.58	128.82	89.85	86.41	119.64	154.59	125.79	118.93	140.03	145.08	100.87	124.46	119.86	76.63	133.06	103.03	101.45	113.43	196.52	108.82
Clo1313_0877	67.23	51.68	48.77	61.87	57.67	57.34	50.03	59.75	59.04	62.59	52.56	41.3	61.64	56.22	60.52	83.62	46.69	51.83	67.61	57.09	53.23	52	43.08	49.49	50.79	56.93	53.08	45.31	44.22	58.9	45.38	39.33	36.25	46.38	45.14	48.01	63.65	50.64	64.14	57.91	59.77	69.66	42.45	66.82	55.07	57.76	63.43	58.04	54.93
Clo1313_0878	44.26	34.27	25.09	41.18	28.78	32.3	39.01	34.14	48.48	36.5	28.13	13.06	32.49	31.23	32.75	61.59	26.11	30.87	63.68	34.64	33.6	41.13	30.51	35.63	31.59	45.62	21.78	24.75	26.19	29.86	27.21	29.21	32.95	19.61	22.11	31.97	44.52	29	49.12	29.94	39.44	37.49	21.97	38.44	28.73	39.59	44.62	32.66	31.05
Clo1313_0879	80.69	66.33	40.22	67.01	58.7	45.63	66.1	71.1	50.33	69.12	41.81	27.44	55.06	54.89	54.65	76.96	48.82	57.83	52.03	58.23	62.13	56.21	52.41	57.19	37.04	59.81	45.59	42.12	49.21	57.49	42.66	31.89	29.27	49.77	50.62	54.51	60.55	56.79	61.3	49.65	59.82	73	39.86	64.75	48.11	76.19	63.32	52.78	58.41
Clo1313_0880	120.27	219.46	95.79	107.08	95.52	103.63	74.58	81.83	96.43	176.42	95.85	112.49	105.92	132.43	115.34	212.06	115.73	77.56	97.03	130.16	184.23	263.19	103.88	112.95	87.39	169.02	99.3	85.32	72.5	117.36	84.49	98.84	81.11	107.45	97.58	89.05	102.16	109.02	125.91	139.9	92.08	99.15	76.48	95.9	98.48	106.86	105.21	140	85.69
Clo1313_0881	94.06	70.48	33.55	49.75	46.04	62.43	52	59.71	47.74	89.03	28.31	34	55.42	96.7	49.67	70.07	68.79	48.78	63.02	41.14	57.77	71.32	42.77	34.54	37.36	79.07	42.13	43.94	30.68	86.4	39.87	40.86	50.86	37.57	33.7	46.51	66.68	44.2	47.77	62.99	40.81	39.1	39.54	46.72	40.72	51.91	65.46	109.55	45.08
Clo1313_0882	36.93	26	13.46	27.69	14.56	20.75	24.14	17.77	17.73	37.6	8.51	8.72	18.46	43.78	18.2	29.68	17.74	21.79	24.46	13.84	18.89	24.79	9.6	10.45	22.16	30.44	20.07	12.24	11.14	28.95	13.77	10.02	20.83	14.83	8.86	15.66	29.58	18.6	24.88	13.56	22.57	12	16.95	17.92	9.53	18.25	38.43	29.54	17.08
Clo1313_0883	891.03	670.88	842.65	1046.47	922.26	825.71	833.37	887.57	1155.4	895.18	946.53	609.93	932.8	844.72	976.64	1260.84	718.44	934.33	858.82	644.48	644.1	958.32	751.02	736.93	930.57	724.46	1054.04	746.61	847.28	750.2	682.51	686.55	665.63	773.68	674.97	695.31	930.43	788.55	921.33	926.72	927.73	963.49	813.03	1038.39	705.98	797.41	1057.01	757.82	728.94
Clo1313_0884	1216.19	1529.94	1092.51	1156.84	1108.66	1597.45	1582.17	1763.84	1186.37	1662.79	1070.21	716.92	1442.39	1201.2	1291.35	2192.36	1061.87	1226.03	650.95	856.97	820.99	1024.37	1217.01	982.13	991.42	1937.7	1163.94	1081.98	771.73	1091.33	992.25	756.57	1183.26	924.37	959.34	1431.41	1079	1163.84	1246.54	910.46	963.42	1305.95	1100.85	1534.61	726.75	1651.07	1795.36	1108.48	1543.31
Clo1313_0885	8.82	87.58	6.6	11.87	7.75	6.72	6.74	9.99	12.49	34.45	8.88	4.85	10.24	5.55	6.99	11.43	4.25	18.25	20.94	18.42	40.9	7.04	6.63	9.21	7.14	11.45	8.48	9.85	11.4	10.7	8.91	9.83	4.89	6.9	6.06	6.86	15.77	7.49	9.61	7.41	6.73	6.57	7.77	9.02	10.87	8	9.37	7.09	5.26
Clo1313_0886	89.04	62.76	35.33	98.01	50.9	40.8	87.39	91.32	100.49	79.1	49.82	31.61	65.5	56.9	37.51	58.57	51.44	66.47	69.12	81.14	82.14	73.28	43.74	39.96	38.17	50.68	56.8	60.09	65.51	66.74	45.71	43.02	34.53	117.64	35.26	45.97	95.93	45.67	35.66	101.94	42.03	35.23	52.25	82.63	80.62	48	52.43	63.87	35.12
Clo1313_0887	403.33	150.66	425.01	335.72	436.92	254.19	260.09	220.89	410.72	194.47	490.76	248.31	279.58	339.17	327.43	257.04	264.24	277.75	245.95	265.45	232.94	245.7	368.69	451.06	392.22	177.21	381.23	330.18	305.55	306.75	284.89	206.92	212.24	283.62	392.88	301.62	290.63	382.27	335.43	255.83	446.25	361.11	247.85	369.9	304.35	258.71	370.51	328.6	268.5
Clo1313_0888	233.27	89.52	236.93	228.23	268.78	167.57	179.48	155.36	268.15	134.71	282	101.82	169.09	208.35	193.84	182.51	168.74	183.53	181.32	149.76	134.69	136.64	246.26	277.87	221.69	108.37	281.08	238.92	190.87	183.55	170.41	149.71	167.24	175.97	218.03	184.01	191.8	240.49	194.79	152.49	267.6	211.45	154.85	239.3	216.66	151.2	201.43	192.75	166.5
Clo1313_0889	63.57	172.02	48.07	115.14	52.77	37.39	117.04	149.31	101.59	161.39	45.19	22.99	45.77	56.25	35.09	76.84	49.24	92.97	64.31	56.68	63.11	44.73	49.16	48.54	48.15	81.73	53.12	77.39	62.46	63.69	58.32	59.86	67.14	51.48	32.47	37.72	120.9	47.61	37.84	59.61	49.14	39.55	44.41	43.78	65.99	52.04	41.87	59.76	30.75
Clo1313_0890	543.16	581.75	450.07	588.37	531.7	429.53	576.61	626.21	562.39	554.46	500.67	305.63	438.74	413.44	428.14	434.85	396.85	582.39	379.31	451.21	460.98	466.18	397.34	430.8	454.01	445.6	505.19	477.66	432.25	471.47	485.53	390.95	430.9	514.37	346.97	431.64	617.35	470.82	458.45	478.3	459.68	450.34	350.22	472.58	486.9	457.94	550.31	418.23	419.03
Clo1313_0891	569.67	639.39	507.25	711.1	606.55	436.63	670.34	733.64	684.88	629.57	579.5	319.23	411.97	444.06	477.04	512.55	427.92	710.78	483.25	434.73	491.29	466.21	474.02	520.18	530.26	484.03	569.15	574.38	548.78	465.79	592.77	503.99	501.14	521.58	423.88	434.65	689.88	534.54	538.14	522.16	525.43	514.12	440.29	451.84	654.46	449.76	689.85	431.6	447.23
Clo1313_0892	439.46	420.15	452.22	474.04	516.84	371.34	521.17	527.98	443.83	482.17	533.13	313.22	328.55	368.04	370.28	380.27	337.44	501.16	396.35	335.12	343.03	339.49	452.58	468.02	402.88	327.43	472.36	430.11	445.39	404.34	443.03	397.67	385.02	359.42	368.68	384.93	450.94	470.93	397.26	348.72	466.44	389.98	303.84	374.16	472.34	396.28	502	344.04	404.93
Clo1313_0893	440.62	419.86	355.25	510.01	479.45	326.38	522.86	523.54	456.19	489.47	415.45	289.29	314.32	391.3	351.22	411.09	319.87	494.85	351.09	316.3	347.14	321.39	372.95	435.58	356.53	359.35	472.37	443.19	398.99	388.61	379.92	385.14	348.54	340.09	354.5	359.43	489.83	411.65	338.27	336.54	464.79	327.6	312.07	353.18	441.3	344.71	415.48	377.55	392.97
Clo1313_0894	369.15	300.81	294.06	415.44	382.93	277.34	411.55	396.27	330.79	358.69	343.29	229.22	238.09	298.44	291.01	337.36	242.09	378.03	268.75	240.69	250.54	225.72	319.07	347.05	295.19	243.14	325.85	331.73	304.36	349.44	303.96	277.14	282.13	262.33	246.99	308.31	350.77	322.59	280.44	257.87	338.46	267.9	243.5	275.05	313.31	254.68	346.83	299.24	301.36
Clo1313_0895	392.3	275.63	360.8	367.95	414.72	287.84	371.94	393.3	304.59	352.69	439.05	182.03	260.66	310.41	271.66	254.62	305.48	356.8	228.18	211.59	227.18	234.67	345.94	368.99	356.91	239.52	351.03	330.94	270.24	334.15	374.73	244.92	292.34	249.03	293.53	328.37	350.31	378.34	280.61	252.09	380.93	274.6	223.27	250.84	280.55	256.85	342.33	304.21	316.02
Clo1313_0896	260.18	201.36	193.8	271.19	231.54	186.53	248.49	275.45	215.41	287.31	238.85	104.99	145.39	201.65	159.72	198.04	175.53	232.64	161.68	127.06	149.48	151.91	208.85	218.02	193.8	177.09	237.78	230.92	183.51	215.43	210.66	153.18	162.72	174.74	158.28	183.94	242.44	207.89	149.64	189.67	246.1	155.52	145.1	174.22	195.14	150.03	230.34	193.69	205.23
Clo1313_0897	394.18	243.43	322.39	329.96	366.07	301.04	362.33	374.94	250.71	362.37	367.57	135.71	214.52	310.48	224.91	233.45	266.33	310.47	223.74	186.77	193.48	191.01	301.11	344.53	339.46	231.65	340.96	300.7	286.33	346.53	315.98	227.06	291.36	231.74	248.86	307.32	328.6	335.01	207.95	237.96	366.83	222.35	190.03	244.27	269.39	220.28	322.9	303.02	315.04
Clo1313_0898	322.32	209.39	271.87	284.2	294.25	242.11	310.49	301.53	213.43	305.36	328.42	125.54	165.33	246.58	201.8	214.75	230.12	266.17	195.03	132.74	132.61	134.26	260.06	281.1	272.44	184.39	281.53	270.81	248.23	269.2	269.99	165.08	213.45	162.17	216.03	257.01	250.77	267.9	184.42	176.27	308.31	202.09	177.94	207.03	214.07	185.45	313.33	247.26	260.97
Clo1313_0899	267.47	159.5	244.16	212.17	240.56	201.14	236.89	235.76	169.43	254.89	267.41	95.47	145.48	204.67	149.21	141.22	202.64	239.79	135.46	106.44	88.43	126.37	175.22	214.9	230.13	128.17	191.35	211.07	179.48	162.85	216.97	128.65	152.11	147.57	160.4	221.46	184.72	192.47	143.61	151.44	239.45	150.19	133.43	152.47	149.75	135.78	216.34	186.68	216.51
Clo1313_0900	276.61	134.82	266.01	192.41	268.91	207.67	217.77	214.12	187.31	235.44	365.91	65.66	167.64	193.88	169.8	151.38	216.1	190.83	184.68	102.04	87.96	104.33	197.18	234.64	291.22	158.02	200.62	213.23	201.42	189.75	272.36	135.95	165.51	137.74	175.46	230.34	181.47	210.49	176.82	145.21	274.93	190.68	120.63	161.01	145.97	168.9	234.74	174.25	215.76
Clo1313_0901	408.31	341.11	442.38	367.99	428.84	462.65	397.56	368.62	383.99	391.88	474.66	357.19	364.91	373.65	445.51	380.93	373.85	387.24	369.04	337.29	313.5	334.09	406.8	407.25	475.8	379.76	393.12	372.96	402.44	399.31	363.84	361.43	398.65	351.11	325.63	416.42	352.31	411.26	430.43	341.52	400.16	405.25	306.94	354.45	317.05	407.96	465.93	365.31	401.86
Clo1313_0902	289.98	238.06	285.25	215.46	282.75	297.73	241.76	243.36	226.19	249.57	311.14	196.68	230.43	273.46	262.55	211.63	234.29	236.36	251	255.88	226.34	219.75	277.17	278.67	268.45	221.42	245.7	236.37	288.61	246.44	219.21	236.96	220.12	223.25	197.99	284.23	185.3	288.03	262.34	222.16	280.16	245.75	185.75	221.57	207.63	253.72	274.53	248.14	277.43
Clo1313_0903	462.99	453.17	449.51	419.25	418.95	464.72	452.1	398.31	401.33	545.82	459.02	384.51	412.96	414.8	455.88	492.67	407.8	401.54	394.68	445.31	357.96	392.27	467.38	455.54	456.83	490.86	461.08	413.36	436.49	452.29	391.1	409.09	403.25	435.57	383.18	485.98	381.75	450.2	438.77	408.14	460.03	425.05	261.89	408.78	373.14	439.33	472.15	414.48	482.14
Clo1313_0904	191.76	77.72	156.92	189.16	176.55	160.76	153.99	130.09	210.12	102.85	213.75	44.98	151.05	144.67	116.8	121.41	156.56	213.72	93.96	60.7	66.22	120.34	140.36	131.2	140.7	108.07	164.43	173.34	92.45	147.02	156.27	74.59	116.68	161.59	129.32	183.14	176.05	146.8	122.42	148.06	172.36	121.36	139.11	165.43	100.75	110.04	226.5	134.01	178.02
Clo1313_0905	3995.74	1882.5	3891.09	4209.81	3279.28	3518.35	3593.9	3080.03	3833.83	2510.18	4305.69	2036.66	3063.53	3339.15	5362.72	3900.3	3666.91	3181.24	3339.26	2570.1	2197.84	2662.13	3900.38	4197.99	4575.42	3167.83	3039.81	2880.94	3580.98	4024.79	4209.74	3426.31	4260.38	2307.54	2955.71	3316.47	4084.69	3749.82	6025.46	2501.22	4205.46	5478.82	1745.64	3123.67	2946.89	4581.46	4327.23	3350.47	3526.99
Clo1313_0906	2342.08	1244.07	2765.43	2689.35	2425.17	2254.08	2171.64	2107.27	2561.09	1604.04	2843.36	1355.34	2148.18	2202.24	3675.09	2589.06	2398.79	2002.08	2001.98	1638.34	1442.31	1694.05	2772.74	2849.53	2955.56	2474.26	2345.5	1845.8	2362.79	2885.06	3503.41	2178.28	2530.52	1468.55	2433.23	2250.51	2755.01	2628.57	4535.97	1600.35	2633.93	4102.37	1113.19	1971.09	1886.42	3194.52	3024.56	2251.98	2314.28
Clo1313_0907	83.02	66.28	56.23	94.94	63.12	55.79	64.08	67.75	95.67	107.12	61.11	26.07	70.91	74.72	56.9	122.85	77.1	70.42	74.28	53.39	58.95	49.3	69.04	74.93	62	90.56	66.1	71.09	45.87	96.82	75.14	47.73	66.08	44.75	58.95	56.99	86.85	69.99	65.54	55.24	75.49	64.59	49.83	62.3	54.37	71.6	78.24	74.34	51.09
Clo1313_0908	407.02	181.41	382.38	330.23	335.02	392.95	259.54	230.51	332.45	257.56	336.08	187.6	244.13	370.64	231.92	255.61	356.53	241.87	159.19	174.26	186.51	181.8	316.04	327	345.13	226.99	304	258.6	162.4	394.91	302.76	207.61	310.69	189.39	316.41	348.02	295.36	320.7	301.99	227.38	362.16	228.42	191.36	219.45	188.61	252.62	348.83	387.04	344.23
Clo1313_0909	207.34	94.9	161.02	147.97	142.43	147.94	111.14	116.4	140.59	151.56	129.16	96.56	104.86	192.22	93.29	115.78	175.92	99.3	87.98	93.58	104.27	99.22	172.36	166.75	134.25	97.2	148.67	118.97	76.81	233.34	144.43	85.19	127.88	97.23	174.54	144.93	141.84	149.4	116.32	112.55	164.98	81.44	95.2	96.65	92.86	105.36	144.54	200.49	159.74
Clo1313_0910	98.4	41.64	60.46	83.66	70.57	70.25	63.68	67.46	82.1	65.86	53.83	40.05	50.77	92.11	37.76	50.84	74.05	62.6	59.77	47	55.28	43.77	82.55	74.74	54.03	38.62	78.8	68.14	40.02	100.04	71.36	43.02	66.66	38.17	71.66	50.89	82.5	75.63	46.5	56.61	76.85	25.39	57.47	45.7	51.07	39.11	54.96	99.14	53.14
Clo1313_0911	98.24	34.85	71.81	75.57	70.2	73.46	62.89	57.37	78.05	57.84	68.66	53.68	45.63	94.24	36.69	45.11	92.59	64.38	66.93	43.33	45.84	42.2	73.9	76.78	65.6	33.12	82.68	66.29	38.98	87.82	68.89	38.69	72.6	40.68	69.36	61.57	73.09	74.39	45.25	42.19	84.34	30.57	52.22	41.29	45.31	39.7	78.89	95.21	63.33
Clo1313_0912	67.57	35.66	35.53	60.05	30.33	36.57	49.72	46.51	56.2	54.63	33.72	20.85	37.68	53.78	17.73	37.81	47.7	41.39	44.1	30.49	36.84	25.33	33.84	36.63	35.56	28.27	31.48	50.74	22.49	68.14	45.36	21.46	41.17	25.27	25.67	35.76	56.4	29.92	24.36	28.78	32.98	17.3	23.17	30.29	28.2	22.31	35.74	55.97	36.84
Clo1313_0913	177.49	32.13	76.65	105.52	90.04	86	57.85	61.64	86.38	82.28	93.6	430.78	127.18	140.36	84.83	82.81	193.43	54.94	347.53	544.06	551.84	69.1	94.82	94.61	69.73	79.43	94.48	52.75	373.42	198.59	106.51	387.99	54.37	95	95.56	93.28	98.17	103.67	111.63	90.83	92.69	80.55	41.68	116.12	456.82	128.61	80.8	155.78	71.3
Clo1313_0914	96.04	15	40.2	40.97	43.04	41.17	23.89	28.92	34.91	48.3	35.44	259.74	48.58	72.3	42.81	41.73	84.94	23.98	171.53	280.98	254.21	29.68	53.16	49.97	34.05	42.46	45.42	28.2	140.81	118.35	52.52	192.82	31.61	43.75	50.33	38.82	47.15	48.63	54.9	47.57	50.51	40.09	20.14	47.72	245.99	61.65	33.72	84.78	33.93
Clo1313_0915	105.96	12.09	35.71	38.36	43.44	40.35	26.02	25.37	38.67	40.49	33.88	232.49	43.34	74.48	44.08	32.65	86.3	21.79	122	233.61	217.66	30.07	50.44	51.97	31.48	36.69	46.57	30.98	141.62	106.04	46.7	169.85	24.16	34.41	47.55	41.96	39.58	43.97	42.26	35.6	45.84	33.69	16.14	46.03	215.36	54.71	34.77	90.29	38.36
Clo1313_0916	73.26	11.83	28.67	32.23	30.42	32.36	18.15	20.68	29.75	35.82	28.18	225.37	34.59	61.94	26.38	33.51	68.78	21.39	127	195.43	186.9	26.93	42.09	41.62	24.59	25.99	35	24.44	115.28	77.83	33.87	145.11	19.16	30.18	31.1	26.93	30.6	35.4	31.52	31.63	41.87	21.19	13.1	33.62	184.22	33.12	22.7	69.58	25.71
Clo1313_0917	1422.11	209.6	891.56	1155.84	710.17	692.07	362.77	303.28	998.29	541.53	885.15	5124.33	795.03	1117.5	929.15	1017.39	1402.25	437.97	2319.89	3716.51	4307.64	389.61	734.35	771.27	1005.97	856.34	801.56	395.86	2609.8	1323.85	1141.63	3406.61	606.22	357.3	852.86	543.76	1103.54	848.49	1014.01	583.86	1029.91	811.15	417.17	556.86	3929.3	757.61	790.73	1352.62	416.93
Clo1313_0918	189.47	15.31	156.63	107.74	114.52	103.02	42.17	42.74	100.01	31.53	159.82	291.12	77.55	156.31	108.71	46.24	216.56	65.06	207.99	229.11	279.87	129.38	133.98	103.17	140.26	51.38	107.88	59.2	208.52	225.24	166.43	235.67	80	68.46	108.84	91.69	88.58	113.81	186.18	92.17	104.81	99.11	50.11	56.81	295.82	100.5	150.26	161.28	71.98
Clo1313_0919	276.3	33.15	179.53	265.98	108.11	102.01	69.96	43.11	211.17	84.59	189.17	450.45	165.31	193.37	112.44	159.01	256.11	87.67	480.34	344.66	438.25	72.45	125.87	115.71	162.08	111.08	100.03	98.53	401.02	180.24	164.61	438.57	109.78	60.04	114.79	109.47	146.59	99.54	111.46	100.64	129.4	84.26	78.22	124.38	564.82	76.51	266.08	243.42	79.74
Clo1313_0920	48.59	2.21	31.87	26.61	30.61	34.47	18.15	17.33	30.63	4.74	25.53	10.41	33.22	41.48	25.2	7.24	40.31	13.55	27.32	9.22	11.32	12.54	34.38	41.32	31.34	11.12	31.81	18.8	9.98	37.61	26.65	9.69	16.53	15.09	37.45	36.26	27.43	29.41	28.85	8.86	31.37	24.11	12.9	35.07	13.86	29	26.06	42.92	31.22
Clo1313_0921	21.29	23.7	19.7	23.43	26.58	19.3	20.49	21.75	26.84	23.6	19.64	26.58	28.07	20.56	20.71	24.61	21.36	27.25	44.54	34.6	34.37	30.29	20.61	24.58	17.41	22.37	25.22	19.27	19.39	24.66	20.46	23.17	16.94	25.1	19.03	19.7	32.39	23.09	25.43	29.59	23.2	24.69	19.51	25.31	26.98	22.24	16.54	16.78	17.14
Clo1313_0922	217.46	110.66	159.02	132.94	179.35	140.83	101.89	108.35	110.56	191.74	118.27	307.88	123.76	237.63	156.29	184.01	200.89	116.61	139.38	248.53	286.63	97.51	219.33	302.4	163.25	151.66	206.69	159.83	91.35	245.35	142.28	148.13	174.62	66.08	211.01	148.85	151.31	238.21	168.07	110.76	192.15	167.41	119.92	107.82	121.81	204.23	68.7	249.63	114.58
Clo1313_0923	229.3	132.93	203.32	106.38	235.26	150.94	116.32	113.28	108.71	138.88	139.38	305.75	130.02	373.38	169.48	157.83	232.49	137.46	180.56	424.78	449.5	136.83	284.59	377.9	144	145.55	280.12	204.89	160.44	242.97	161.43	142.69	204.96	79.64	289.93	155.23	120.18	291.76	156.51	145.69	235.24	122.62	173.21	121.02	162.78	177.95	103.81	318.92	140
Clo1313_0924	410.68	229.28	344.08	371.61	332.71	446.81	345.94	376.65	418.16	292.61	302.5	166.01	336.75	408.44	337.75	394.98	353.51	250.01	256.31	259.73	255.58	269.71	359.25	369.74	421.03	348.47	339.05	252.9	241.54	398.97	314.67	279.9	283.99	261.93	272.23	384.1	396.43	340.13	397.83	318.01	416.49	414.12	196.64	333.44	253.61	347.42	352.34	431.63	355.81
Clo1313_0925	441.54	272.17	352.26	414.97	320.89	337.33	320.2	323.47	363.76	394.56	325.18	201.27	449.88	401.5	358.37	571.59	374.24	349.58	157.28	227.12	244.12	538.73	329.56	351.55	340.27	478.8	257.22	275.61	144.66	489.2	392.54	146.14	278.87	505.96	314.63	371.39	435.85	310.87	396.95	419.18	406.84	371.51	335.48	439.89	190.72	329.41	325.52	436.6	390.33
Clo1313_0926	122.9	107.14	64.2	86.98	87.03	56.09	42.33	36.9	108.06	60.16	81.73	12.53	36.39	106.92	46.51	32.25	79.15	28.05	40.25	27.25	18.65	44.89	72.76	83.71	50.36	47.61	70.66	42.23	41.18	47.74	55.77	21.18	30.16	122.49	59.96	74.95	48	68.01	50.5	85	77.56	41.69	23.68	33.52	27.6	84.17	77.2	128.29	69.34
Clo1313_0927	3.61	1.68	2.21	2.75	3.28	2.03	2.44	1.67	2.28	0.89	1.63	0.81	4.56	3.06	0.99	1.36	2.09	2.4	20.44	1.12	2.16	1.9	2.99	2.92	1.24	2.35	1.81	2.26	0.7	3.42	3.03	0.47	2.48	2.3	1.33	2.14	3.17	1.66	1.94	2.4	1.95	0.72	1.7	2.26	0.64	0.43	2.6	3.16	2.11
Clo1313_0928	3.22	3.54	3.44	5.17	4.25	3.38	4.7	2.27	2.77	1.68	3.95	1.7	6.43	2.86	2.53	2.93	3.16	4.54	30.58	3.62	3.34	5.96	2.34	2.71	3.88	3.55	4.78	4.17	1.9	5.49	4.02	1.28	3.55	2.84	2.41	2.51	5.54	2.77	5.76	4.29	4.55	1.63	4.81	1.39	1.44	1.1	5.16	1.93	1.03
Clo1313_0929	171.61	204.27	129.52	161.67	135.97	143.78	123.18	148.51	147.47	206.14	125.02	179.19	165.69	147.42	146.24	195.26	147.48	142.09	182.74	226.47	239.83	185.55	129.69	139.52	114.92	185.68	151.66	110.67	133.23	195.49	140.79	157.99	124.8	155.8	122.41	136.58	188.47	136.03	168.51	154.74	141.43	149.57	99.41	168.88	180.16	156.85	163.06	143.51	144.38
Clo1313_0930	68.54	104.34	35.39	65.2	41.33	47.06	60.15	68.55	57.39	106.8	31.98	27.9	58.59	58.02	43.35	78.9	56.54	62.81	75.08	98.34	110.09	53.33	44.83	38.45	35.63	99.44	43.5	49.73	46.56	84.91	53.55	55.96	52.2	44.54	29.55	45.64	82.48	42.37	51.74	47.26	35.73	39.43	51.18	59.05	60.68	57.36	47.01	59.64	44.88
Clo1313_0931	340.38	396.03	365.2	346.03	423.59	281.16	267.34	232.14	377.21	250.99	314.65	388.41	277.45	469.29	271.02	329.34	353.34	398.86	271.04	359.37	349.64	314.59	338.04	453.56	247.27	269.67	448.2	331.33	301.63	294.2	269.13	258.91	286.43	286.65	292.22	272.63	353.38	401.86	287.34	264.82	388.27	253.86	422.32	294.59	295.84	252.11	434.69	354.18	271.21
Clo1313_0932	253.67	258.57	268.28	260.79	294.03	235.29	222.76	201.28	297.41	194.74	218.43	260.4	223.38	280.16	217.24	229.45	257.76	313.51	224.56	265.43	259.96	206.29	262.68	296.31	233.31	200.67	324.01	248.34	198.58	241.95	219.42	260.24	261.35	213.82	194.77	200.73	307.19	283.47	203	205.05	306.11	202.44	279.24	240.23	229.53	225.14	261.87	228.08	200.79
Clo1313_0933	533.66	524.18	624.38	511.02	550.07	579.7	430.74	409.73	545.27	393.46	520.96	774.28	485.49	600.92	605.25	550.72	566.05	614.44	459.6	548.43	526.05	476.07	658.77	640.41	540.81	471.86	636.25	491.55	389.43	533.38	495.26	492.32	544.1	456.66	423.96	549.1	536.69	596.53	552.79	411.06	556.53	482.06	543.09	434.71	458.33	556.2	531.91	496.23	525.11
Clo1313_0934	163.5	187.91	144.71	161.54	146.83	157.41	120.64	133.56	163.09	195.64	112	180.01	144.4	189.92	139.33	225.57	159.3	146.25	177.39	181.65	199.14	179.37	170.41	162.7	133.6	179.71	172.96	143.09	127.54	164.53	120.16	178.74	151.15	134.46	109.92	122.61	180.49	148.88	148.29	163.36	157.71	128.27	125.71	140.17	172.91	164.92	133.55	170.99	127.91
Clo1313_0935	166.58	120.73	185.89	189.17	199.84	133.32	107.03	105.29	180.45	137.76	152.63	157.1	172.78	172.84	159.16	174.73	161.56	119.26	166.6	153.16	162.99	133.18	202.62	210.87	198.22	157.15	228.1	128.38	137.41	158.66	173.46	183.16	193.72	149.94	152.37	104.85	181.91	200.55	174.34	199.95	196.17	151.73	100.21	140.05	157.83	145.4	122.02	165.58	107.18
Clo1313_0936	279.52	174.74	322.28	306.6	325.51	212.92	177.71	170.48	286.04	192.04	280.63	174.58	258.68	289.1	222.54	204.81	247.6	186.34	227.47	221.53	206.26	194.46	353.92	357.52	278.25	203.53	399.92	223.72	227.3	270.58	281.96	251.13	229.14	233.15	310.13	162.93	257.61	338.81	227.93	307.65	341.77	197.44	168.09	231.87	251.92	201.16	186.06	272.1	168.62
Clo1313_0937	161.37	120.56	154.52	222	174.77	89.41	132.46	113.91	196.92	141.22	158.79	113.82	145.07	152.9	110.79	156.74	141.02	131.49	181.1	140.91	130.04	109.15	174.57	183.13	140.19	108.74	194.78	161.11	176.38	146.01	159.2	157.4	124.54	123.7	156.21	91.03	177.27	178.78	117.37	181.19	207.28	98.6	100.63	158.51	178.79	100.47	132.42	152.47	96.43
Clo1313_0938	27.08	15.81	26.12	38.25	27.41	11.04	25.5	17.08	33.72	31.67	21.12	13.68	18.92	19.75	16.74	29.55	15.5	20.5	39.76	26.05	33.06	20.13	23.25	24.35	28.6	20.36	20.78	21.47	34.96	13.85	20.83	27.11	40.85	14.4	26.69	11.7	36.19	30.63	20.14	25.98	27.14	15.81	19.5	26.07	30.91	17.18	16.3	13.9	12.76
Clo1313_0939	320.24	344.65	322.01	492.06	308.86	334.32	365.16	408.58	486.63	435.16	322.73	222.18	386.87	339.31	407.82	549.84	313.05	416.32	388.34	331.6	337.63	406.28	271.78	259.21	346.97	428.05	351.23	312.66	410.38	304.39	334.26	423.33	322.38	343.04	208.23	261.96	501.55	285.33	425.45	412.84	302.27	430.89	336.25	397.99	387.13	378.52	560.95	344.35	313.8
Clo1313_0940	673.12	1081.63	848.83	1021.17	641	741.12	720.39	665.08	984.26	974.23	783.85	557.03	762.1	687.18	1043.05	1201.92	717.93	908.76	667.96	713.45	764.59	1082.38	760.45	621.71	960.86	952.57	707.29	649.35	679.35	627.91	827.28	874.04	888.8	791.24	544.58	612.98	851.58	720.96	1163.75	864.41	598.94	976.78	741.99	663.61	718	918.4	972.9	635.49	646.28
Clo1313_0941	370.39	422.48	421.07	554.47	368.3	422.03	405.66	428.67	541.25	453.41	368.83	332.24	381.93	422.38	526.81	616.17	372.94	497.83	410.75	422.58	392.96	460.92	392.38	367.66	457.45	556.67	393.61	369.91	384.12	344.88	421.63	466.98	478.98	382.92	303.62	343.56	513.83	385.45	589.94	443.12	374.84	536.52	386.37	385.39	427.22	533.5	542.71	393.34	365.07
Clo1313_0942	353.84	385.26	384.58	597.76	333.74	297.85	348.38	371.68	590.06	382.39	380.6	392.63	296.51	340.08	557.89	701.13	297.63	474.74	467.29	469.94	469.11	520.28	289.57	327.75	408.8	514.31	313.86	359.27	464.16	271.86	415.27	503.26	412.05	365.78	253.81	247.35	496.6	305.57	580.09	392.66	364.29	492.27	377.72	303.9	441.97	416.94	477.09	280.74	292.13
Clo1313_0943	299.12	332.89	329.69	354.81	262.17	300.48	263.03	266.91	336.98	355.98	332.24	276.63	396.14	322.17	364.49	467.94	304.77	257.35	327.38	317.92	359	336.02	335.48	304.54	306.24	409.21	264.2	257.24	262.85	285.58	292.93	351	294	279.04	253.74	275.65	295.66	296.36	393.53	335.81	288.29	345.34	198.9	341.58	272.28	355.19	282.4	307.95	297.36
Clo1313_0944	512.32	540.53	463.06	519.17	409.25	447.66	355.84	357.89	461.23	573.4	484.75	635.42	481.93	493.56	620.71	917.92	500.84	311.78	389.37	603.45	684.41	1186.11	471.89	528.07	460.17	710.07	429.95	348.43	415.18	579.01	481.23	499.89	360.89	550.49	392.69	461.77	432.15	449.88	674.21	684.65	435.79	596.66	320.29	453.34	449.91	634.44	539.9	496.92	485.2
Clo1313_0945	285.63	353.75	250.68	324.8	318.27	468.63	268.75	313.53	369.75	301.82	306.35	227.78	331.21	249.74	459.36	377.72	259.43	413.63	359.18	255.68	245.72	397.55	243.18	241.3	292.68	283.66	335.65	318.5	357.39	254.11	304.34	327.48	257.98	334.43	243.36	426.5	329.93	271.18	431.51	311.36	331.49	458.91	361.02	390.95	359.91	403.43	642.27	241.98	476.06
Clo1313_0946	87.96	8.84	182.99	138.25	105.32	53.02	57.89	33.18	136.24	19.58	244.52	19.33	33.42	76.06	24.55	18.52	112.04	36.73	50.71	19.2	27.25	42.43	232.31	156.92	125.25	14.91	142.49	43.38	43.22	62.41	134.52	32.06	35.35	90.62	146.96	73.41	54.21	143.37	41.69	66.49	88.5	32.95	36.17	33.65	36.36	19.35	86.92	82.63	50.84
Clo1313_0947	20.48	3.58	28.12	11.58	22.47	16.6	7.72	4.5	12.41	3.17	22.29	1.86	11.03	19.77	6.35	3.03	25.13	6.54	26.19	3.24	3.87	6.85	37.1	28.5	16.82	2.44	36.29	11.75	5.79	10.33	17.32	7.61	12.5	24.48	24.53	19.16	8.52	29.94	9.08	11.78	24.07	6.14	5.12	9.25	9.49	8.31	13.68	16.91	16.71
Clo1313_0948	56.81	5.79	73.52	29.62	83.69	57.26	20.61	13.84	38.36	7.78	91.39	7.5	29.63	53.71	28.1	5.23	69.91	23.05	38.88	14.65	12.29	21.81	103.15	85.76	59.65	8.74	97.43	35.51	19.59	36.23	56.37	22.73	28.24	67.87	78.43	69.15	19.89	89.56	31.4	33.33	55.36	24.71	17.34	28.54	21.59	31.39	44.03	58.6	47.59
Clo1313_0949	459.43	144.09	428.47	458.34	414.08	446.19	416.68	380.9	468.25	186.2	414.12	323.31	383.39	454.67	364.24	307.37	426.59	529.58	357.78	271.6	265.4	323.39	425.37	404.26	371.29	287.32	456.27	469.12	365.23	415.22	354.9	374.35	414.36	403.87	379.85	433.96	456.7	425.35	334.6	306.95	398.74	295.82	431.63	391.81	404.29	359.21	413.03	443.57	430.44
Clo1313_0950	319.66	52.69	517.22	203.04	427.55	388.34	216.39	193.41	256.36	74.71	443.57	127.64	186.02	318.04	238.86	73.05	294.26	160.74	137.13	113.01	106.53	206.82	531.27	563.74	459.9	93.62	438.78	251.37	131.42	293.63	267.81	130.57	247.6	268.14	389.14	359.83	178.96	454.12	296.8	256.64	455.53	263	105.3	172.41	125.03	246.5	271.38	323.48	359.27
Clo1313_0951	351.17	404.59	375.14	680.29	280.72	162.45	394.54	353.01	610.01	363.21	395.53	345.13	264.95	311.34	339.97	727.88	368.69	345.5	385.73	612.32	814.72	429.56	328.33	292.1	364.99	647.37	212.36	324.23	362.35	355.92	479.07	304.47	257.85	387.01	265.4	217.75	595.43	278.41	442.05	356.38	234.53	375.5	290.39	224.49	401.98	281.45	230.34	325.59	181.82
Clo1313_0952	72.98	33.98	62.87	90.44	56.53	66.2	47.56	52.1	92.72	80.26	58.93	60.03	61.8	75.11	101.77	113.91	64.07	28.95	87.84	96.9	70.86	50.16	57.53	59.58	124.01	92.15	61.47	35.3	47.39	79.61	89.02	62.88	76.14	37.08	48.16	50.82	83.84	64.77	130.95	50.76	59.95	106.19	24.16	51.46	49.68	72.95	85.71	102.18	51.54
Clo1313_0953	83.9	15.93	90.96	72.65	86.64	52.32	38.27	34.31	66.22	41.69	84.09	46.48	73.56	79.36	47.8	28.73	60.19	29.64	68.86	59.05	72.52	36.07	95.29	94.43	75.64	32.8	97.62	51.4	53.98	78.66	66.54	65.72	49.97	64.78	80.62	45.88	62.05	89.66	60.63	89.31	86.54	48.69	28.17	64.88	78.23	46.47	44.1	87.88	45.41
Clo1313_0954	374.52	119.98	225.35	266.91	221.79	165.32	168.8	160.5	233.38	199.29	248.58	157.65	253.8	274.77	187.49	230.53	253.42	164.33	195.62	160.47	170.94	165.84	210.09	229.16	202.31	172.23	194.28	172.92	163.91	341.66	254.1	157.76	150.76	164.88	231.94	172.23	242.64	206.17	207.59	168.21	287.86	172.67	114.01	238.18	181.59	162.53	168.97	317.8	168.65
Clo1313_0955	226.61	231.76	216.69	255.83	186.98	181.33	229.98	229.14	222.78	308.91	193.86	183.57	202.9	193.84	196.77	336.59	162.79	185.93	194.58	231.87	243.96	233.41	208.64	218.12	177.83	235.74	170.87	225.33	185.78	230.89	184.94	184.53	223.4	142.15	125.02	193.91	230.19	186.25	238.85	149.82	223.06	202.43	100.4	224.01	197.17	221.84	235.82	188.85	247.55
Clo1313_0956	29.86	16.8	26.39	25.63	27.37	28.11	20.08	20.28	32.67	17.81	25.72	10.54	26.77	21.96	19.47	23.56	30.21	24.63	34.89	10.15	11.04	18.62	22.48	23.96	23.57	19.66	22.24	21.32	13.93	29.57	26.34	15.41	22.17	16.69	22.43	30.25	26.68	21.64	22.28	18.1	28.03	17.35	18.11	25.06	15.4	19.72	38.47	23.25	25.96
Clo1313_0957	1.24	0.23	0.57	0.52	0.9	0.35	0.66	0.36	1.21	0.38	0.45	0.8	3.47	0.92	0.4	0.5	1.06	0.26	20.6	0.41	0.8	2.06	0.53	0.77	0.73	0.38	0.58	0.96	0.71	1	0.66	0.6	0.83	0.71	0.6	0	1.07	0.56	1.15	0.84	0.64	0.46	0.54	0.31	0.51	0.31	0.62	0.87	0.29
Clo1313_0958	22.51	10.24	24.35	31.04	36.14	30.25	20.72	19.64	31.29	18.09	46.47	15.44	30.26	13.52	42.35	21.24	19.3	38.21	31.44	13.95	13.35	22.22	22.16	24.27	45.15	19.53	14.07	29.17	30.85	19.67	44.68	25.19	26.45	28.25	31.87	29.19	28.84	27.63	41.55	20.66	38.21	51.2	17.51	29.05	26.15	26.94	44.21	14.89	31.84
Clo1313_0959	19.19	10.63	26.15	26.16	21.98	23.97	18.14	15.65	24.75	11.65	29.44	12.79	24.28	15.57	32.96	20	17.34	24.16	33.3	13.5	12.77	19.96	23.2	21.03	36.7	19.59	12.12	17.81	25.23	23.21	31.48	14.75	18.87	19.31	19	19.74	21.43	16.49	36.35	16.96	29.77	34.49	22.18	30	19.51	17.88	28.76	18.52	23.65
Clo1313_0960	13.43	14.11	14.45	14.54	14.28	16.57	14.51	18.65	13.3	17.54	12.81	17.52	23.28	17.45	11.88	14.78	16.2	19.48	54.98	25.35	25.07	12.38	15.09	16.56	16.69	13.98	17.15	16.69	13.93	19.94	15.56	17.76	22.57	11.21	12.97	8.96	21.51	18.49	18.37	14.53	17.63	11	9.33	13.85	16.28	16.96	7.87	17.77	8.77
Clo1313_0961	266.94	206.34	311.88	409.93	339.43	240.55	257.99	253.96	446.45	232.03	422.34	282.85	429.22	207.99	411.16	287.68	222.94	416.27	394.74	230.98	225.59	296.2	262.49	278.15	298.86	256.35	327.63	325.95	439.51	225.64	382.89	316.25	253.49	448.9	270.6	244.28	372.29	290.58	444.88	345.89	391.61	424.96	247.18	426.41	357.64	270.44	411.46	179.73	278.2
Clo1313_0962	283.74	190.65	519.01	419.1	474.03	312.32	306.22	249.58	455.16	252.67	679.03	210	555.29	226.49	524.03	328.2	284.62	488.49	433.16	252.26	237.97	318.92	380.31	344.19	470.21	281.45	400.14	339.8	454.87	284.63	546.21	345.46	296.55	433.12	374.59	342.47	367.13	394.43	517.34	327.16	531.44	521.41	232.02	480.48	372.53	332.02	470.91	215.5	345.54
Clo1313_0963	5.64	5.25	6.21	4.4	4.27	3.7	7.28	1.22	15.76	2.44	3.18	0.68	20.87	5.9	4.07	3.53	1.39	10.94	10.95	4.37	1.86	3.19	3.38	4.08	5.19	3.94	1.65	8.22	4.57	5.45	4.84	3.08	2.85	3.04	2.91	0	13.95	5.72	4.9	7.15	4.8	6.3	5.41	8.02	4.35	2	2.66	2.8	4.12
Clo1313_0964	14.68	12.53	9.67	29.75	13.64	13.45	21.3	23.19	37.18	15.13	9.33	3.3	18.71	10.43	6.53	10.26	12.18	37.13	39.85	5.69	8.03	11.84	9.38	9.46	9.68	12.39	15.84	20.81	13.79	16.63	22.07	10.74	19.31	18.03	10.02	8.81	45.39	11.34	5.63	18.11	12.15	6.32	18.79	14.38	17.38	7.61	13.32	9.74	8.18
Clo1313_0965	542.12	95.69	378.75	347.45	463.47	278.57	186.43	138.1	391.02	170.77	590.65	118.1	328.41	413.05	235.48	110.28	414.25	213.25	254.21	86.27	83.96	155.11	419.48	396.77	346.6	126.95	489.04	287.01	275.22	390.75	614.78	225.56	203.68	577.81	603.67	319.2	269.51	410.48	236	365.97	540.25	209.82	141.74	284.65	277.85	197.61	243.93	444.95	206.63
Clo1313_0966	278.34	607.92	256.82	341.89	256.9	261.84	276.45	280.86	288.59	494.47	293.46	376.92	317.34	231.62	398.44	496.21	256.52	277.78	340.98	473.55	561.48	533.65	239.81	247.35	254.89	460.28	228.89	237.09	319.35	292.17	251.01	319.03	236.12	311.11	188.74	322.81	327.98	239.6	424.67	281.67	258.37	363.06	182.94	346.51	346.89	358.42	355.09	229.6	307.31
Clo1313_0967	216.28	238.44	133.71	200.69	132.12	180.82	173.55	169.58	183.22	229.77	139.09	116.06	207.72	153.39	172.38	289.96	158.42	165.22	158.36	154.63	161.11	173.98	116.23	125.3	147.92	238.07	130.25	143.43	133.77	201.5	136.07	137.71	123.98	141.46	103.73	207.23	200.84	121.24	160.89	148.19	153.53	180.38	117.12	206.28	139.47	179.72	212.16	158.14	199.31
Clo1313_0968	513.32	844.94	421.13	495.48	485.03	621.74	515.19	399.97	572.51	438.04	423	366.51	434.67	489.53	537.53	477.18	426.97	521.69	559.76	414.4	413.51	505.47	334.7	358.15	436.13	496.5	504.88	431.72	605.26	381.85	366.76	406.4	343.53	605.06	279.87	725.71	479.26	375.87	440.82	509.15	400.02	469.4	487.28	540.56	385.08	528.68	801.31	444.59	546.43
Clo1313_0969	551.9	406.72	426.3	493.21	439.1	477.06	340.78	382.19	530.55	528.77	466.64	261.99	473.1	389.9	527.73	811.9	442.72	350.5	428.74	337.9	339.6	391.65	386.81	419.08	482.39	643.31	418.05	321.07	385.83	546.32	469.76	356.25	300.67	430.42	400.64	525.37	533.71	370.77	547.46	385.15	465.29	536.84	395.18	457.63	371.27	423.54	654.34	451.88	487.75
Clo1313_0970	331.03	240.88	258.65	266.38	264.13	256.18	211.32	213.08	278.4	294.12	248.43	219.01	259.05	291.13	232.34	387.94	270.38	227.15	245.6	224.89	224.33	249.19	239.29	254.51	215.52	295.41	254.7	180.08	229.42	322.22	220.8	208.44	166.65	255.35	238.4	266.29	289.21	243.48	247.82	251.7	280.19	223.21	235.73	268.64	236.11	228.39	277.74	295.94	250.55
Clo1313_0971	184.62	120.18	126.56	128.95	128.67	139.38	113.24	115.35	131.63	165.35	112.36	96.95	128.96	155.5	96.97	158.31	146.53	115.01	114.53	118.37	107.61	117.62	126.77	123.04	100.46	149.04	126.44	107.26	106.92	180.22	121.26	102.54	81.29	131.54	125.4	140.01	139.49	118.07	105.88	133.9	140.56	93.74	97.05	142.73	121.23	113.28	147	156.73	143.72
Clo1313_0972	305.2	251.51	223.09	222.97	246.14	237.76	788.57	869.42	390.87	255.25	214.94	223.05	154.88	254.07	174.65	188.33	237.78	199.08	265.31	274.22	272.27	257.82	235.55	224.93	234.07	217.04	292.72	185.32	247.92	302.76	207.55	211.47	235.92	309.71	257.19	246.94	295.59	254.32	163.79	266.93	252.25	277.55	206.26	162.18	193.82	207.39	227.61	322.87	254.43
Clo1313_0973	178.66	35.48	232.2	218.68	273.17	152.72	120.28	94.13	227.66	44.78	292.69	75.92	161.22	144.13	106	41.18	148.36	163.59	202.23	74.99	71.28	116.58	215.87	223.76	187.56	48.13	273.76	185.01	249.84	133.05	255.11	145.17	105.14	332.97	283.48	167.73	173.3	218.22	105.93	248.31	276.41	96.18	100.19	175.65	224.12	75.08	154.62	153.23	139.12
Clo1313_0974	340.74	250.79	459.13	456.08	440.32	348.28	274.45	266.5	435.69	279.16	509.93	333.19	445.29	287.98	253.07	298.66	316.31	421.6	373.39	252.56	263.7	381.26	432.35	414.28	409.27	259.12	461.74	380.66	407.63	305.64	486.87	358.65	321.26	582.98	480.09	314.86	449.67	428.4	266.56	507.49	482.36	277.79	295.74	410.79	479.02	247.46	280.74	298.52	289.94
Clo1313_0975	159.52	109.09	219.56	224.94	197.87	131.27	118.29	130.12	225.12	157.29	239.8	78.12	158.79	115.68	133.09	144.08	143.09	133.1	174.76	103.93	97.6	124.46	241.91	208.35	219.46	122.78	197.21	138.95	164.41	157.28	244.66	152.26	131.35	207.26	215.62	134.01	183.32	204.92	162.8	202.88	197.1	160.77	82.11	144.35	173.14	153.43	132.25	130.82	104.99
Clo1313_0976	96.5	75.15	146.57	122.97	146	76.92	71.33	63.1	144.66	122.76	153.73	53.68	93.18	69.84	43.06	61.7	85.38	81.1	119.24	71.53	72.96	69.84	151.88	136.95	100.29	61.52	135.01	97.55	122.68	80.01	136.5	105.2	68.54	146.17	137.5	84.89	86.53	135.96	57.55	132.81	129.05	52.22	52.96	86.21	137.11	60.53	60.25	75.44	68.71
Clo1313_0977	0.47	0.55	0	0.49	0.43	0.37	0.54	0.51	0.31	0.96	0.32	0.11	2.38	0.66	0	0.95	1.63	0.49	14.6	0.29	0.63	0.8	0.19	0.55	0	0.99	0	0.15	0.26	0.79	0.81	0.17	0.48	1.02	0.12	0.76	0.92	0.16	0.82	0.53	0.58	0.13	0.91	0.45	0	0.45	0.15	1.25	0
Clo1313_0978	9.68	10.47	28.44	16.89	21.18	12.14	5.37	7	17.46	20.15	30.11	9.06	13.73	8.29	7.52	9.39	13.51	12.61	61.45	10.06	10.99	12.02	24.45	27.87	17.04	10.2	29.93	11.33	10.13	15.88	26.83	10.47	10.73	16.86	25.46	14.4	14.79	26.21	13.39	16.55	21.58	11.17	12.67	7.7	10.4	7.96	8.27	12.39	11.32
Clo1313_0979	7137.67	4514.91	5675.57	6803.33	4387.32	5052.42	4695.79	4076.19	5224.83	5729.99	6483.47	4131.96	5993.56	3608.42	9023.04	9291.38	4635.7	3904.74	6842.71	6494.14	5811.89	6495.01	4209.6	4538.08	6455.03	7560.18	3605.41	3395.56	6458.19	9004.33	7539.1	5201.2	3876.14	3401.43	3609.4	6318.46	6572.75	4057.86	9297.14	3708.41	5181.92	9109.74	1578.35	6460.17	4496.69	5948.46	9338.31	4431.04	6039.28
Clo1313_0980	32.55	54.4	34.27	40.14	33.91	39.17	35.7	37.92	36.77	47.75	29.97	31.21	48.06	27.45	38.54	50.9	27.69	36.56	68.23	43.08	48.66	45.57	33.23	32.54	30.38	43.82	33.64	33.36	31.3	37.07	29.17	36.21	33.33	34.96	23.79	37.87	40.75	33.4	46.1	35.45	36.71	39.82	23.46	45.61	35.56	42.54	42.97	28.3	42.18
Clo1313_0981	261.26	324.23	133.01	469.87	201.99	155.63	276.18	288.21	411.7	370.26	177.76	118.08	258.63	217.69	171.78	468.72	169.48	340.87	292.04	231.68	269.32	264.96	134.01	146.96	122.83	277.84	198.73	289.16	261.4	237.48	139.71	236.08	164.91	192.69	117.72	155.5	445.88	159.44	155.58	266.48	211.6	167.35	208.01	309.96	278.25	162.9	248.98	209.44	171.93
Clo1313_0982	406.45	384.92	295.51	469.69	366.39	348.08	380.87	364.52	442.63	382.76	320.73	216.29	408.02	347.35	327.9	464.39	295.94	387.71	300.63	279.51	325.75	300.64	282.66	279.66	299.6	413.84	358.92	356.34	295.48	364.72	308.34	297.58	340.59	287.59	237.34	336.91	471.46	317.09	365.24	314.54	337	366.51	249.61	394.76	312.93	323.15	438.65	328.58	348.75
Clo1313_0983	677.93	592.71	563.91	618.74	597.7	660.87	522.71	520.3	603.01	540.77	572.52	308.83	597.88	574.72	554.51	571.01	563.2	557	379.56	446.52	489.58	441.62	596.3	574.7	523.63	664.52	622.47	482.71	367.71	673.8	597.99	396.12	523.6	447.7	468.22	665.14	668.79	613.85	580.63	425.06	539.92	531.53	378.22	530.43	456.65	548.09	619.74	585.48	614.24
Clo1313_0984	63.36	50.02	86.29	77.89	84.06	47.28	37.6	31.47	85.61	59.12	119.86	38.71	28.37	46.66	26.17	14.71	59.88	45.62	74.42	31.01	40.2	26.12	69.39	60.63	80.48	26.28	69.1	37.65	46.75	55.18	72.72	41.73	38.73	34.16	67.06	58.41	53.56	73.37	34.18	43.14	77.54	37.2	27.86	23.32	39.34	20.42	58.64	52.62	46.74
Clo1313_0985	75.79	63.41	83.24	77.16	102.98	70.68	82.48	78.18	86.95	62.94	93.47	57.02	41.62	62.03	44.32	29.99	61.68	84.78	73.99	52.86	58.38	36.47	72.88	77.51	85.41	47.23	89.29	58.44	63.07	65.92	71.79	50.47	65.12	57.67	82.32	91.48	90.67	83.57	43.21	62.94	88.62	55.64	52.53	47.21	58.94	38.07	65.55	73.85	75.29
Clo1313_0986	84.92	13.11	83.14	60.54	89.72	55.98	38.32	33.43	54.87	12.23	113.47	20.74	43.34	57.57	36.69	5.71	54.49	36.78	35.98	14.54	18.97	22.13	73.72	71.98	61.93	14.8	79.9	43.14	33.46	68.66	61.82	32.09	30.26	39.8	59.6	67.69	50.79	75.15	40.39	48.88	69.47	37.59	27.45	38.78	30.04	29.12	57.45	70.94	53.7
Clo1313_0987	44.75	26.43	79.7	59.48	133.99	101.86	50.53	44.12	98.59	24.96	106.24	81.69	49.01	40.75	84.82	25.18	61.45	62.18	93.05	41.22	44.23	40.36	74.9	96.76	96.24	28.76	125.92	44.2	46.85	48.83	72.37	57.35	51.3	57.15	91.29	122.53	74.26	146.48	87.34	44.48	94.32	118.54	46.67	51.83	49.1	57.75	76.16	53.09	104.89
Clo1313_0988	140.46	135.14	126.77	104.39	104.27	123.41	88.09	99.38	113.38	136.29	99.86	134.98	123.13	129.54	130.99	182.31	108.44	106.01	116.92	122.72	135.75	151.76	106.97	97.96	96.93	170.58	111.78	87.46	95.26	140.57	109.65	115.32	75.02	123.18	124.15	105.32	130.31	106.21	133.16	139.38	112.75	123.18	141.4	113.47	118.48	113.49	130.07	126.72	114
Clo1313_0989	177.38	209.21	134.99	161.03	129.03	163.92	121.17	130.45	160.77	201.98	122.62	159.6	209.84	157.56	176.02	309.38	156.29	153.51	168.71	167.75	187.13	241.65	118.8	119.13	143.34	271.8	140.78	119.73	128.1	192.63	141.09	150.76	111.49	178.56	155.65	152.6	189.13	121.67	176.2	202.59	139.04	165.58	191.48	194.84	144.62	180.66	161.96	169.13	136.68
Clo1313_0990	127.43	3.78	221.04	155.8	237.43	103	63.69	45.95	131.24	8.54	212.88	43.55	123.35	121.69	125.41	6.51	119.25	46.34	95.38	46.89	40.11	51.14	232.17	227.8	236.01	19.05	243.38	104.3	104.42	111	201.72	93.82	100.92	119.12	249.18	95.99	110.18	230.27	115.39	147.46	212.27	109.04	55.91	105.73	91.86	76.22	87.71	136.27	70.5
Clo1313_0991	129.45	4.01	237.73	128.7	212.16	111.76	55.79	40.08	115.25	5.69	230.44	32.58	110.85	133.54	97.71	5.46	123.55	40.26	96.8	30.61	31.08	49.47	218.53	219.71	206.15	14.77	225.86	95.35	85.45	95.75	179.62	74.98	81.92	129.88	223.35	108.25	89.74	223.86	102	135.81	193.14	79.42	52.09	86.73	76.08	72.37	66.25	149.28	74.95
Clo1313_0992	32.83	7.03	49.51	26.74	48.38	20.21	18.65	13.51	23.24	7.46	50.59	6.07	17.36	28.82	9.75	6.66	24.53	11.1	31.57	6.66	7.37	13.08	51.59	46.44	34.37	6.51	49.56	26.22	20.51	21.37	31.29	14.9	18.63	31.43	50.97	23.92	19.95	43.21	13.5	27.15	47.51	10.3	11.13	14.28	19.73	11.61	13.43	34.5	16.68
Clo1313_0993	491.81	782.73	417.04	649.32	411.89	446.63	560.92	658.16	616.88	895.56	377.37	648.86	648.75	490.87	518.12	1009.6	397.56	605.87	631.09	872.03	779.77	667	401.47	396.59	378.54	797.91	438.67	495.61	650.46	504.67	399.88	653.57	552.24	476.02	288.35	412.57	666.33	406.39	590.18	561.5	405.58	585.14	382.73	680.54	612.4	698.88	624.86	456.58	487.14
Clo1313_0994	165.94	100.94	176.06	143.41	169.54	152.95	101.48	103.8	143.29	137.3	186.23	98.18	161.69	128.2	152.19	193.64	145.13	121.72	115.15	102.32	111.75	173.47	170.54	173.84	174.25	138.5	157.33	125.21	90.48	199.85	194.02	95.68	117.16	143.32	187.96	150.11	158.45	170.28	158.26	130.46	206.57	150.71	126.74	147.49	112.19	135.69	146.24	143.65	128.35
Clo1313_0995	903.7	1074.06	892.41	1537.82	987.88	912.17	966.64	935.78	1535.86	1107.45	994.36	473.75	1130.96	983.38	1193.31	1913.29	928.03	1259.35	1055.8	896.61	991.81	1102.04	926.82	918.43	990.57	1422.03	1023.44	1008.68	992.26	933.5	945.36	985.7	1117	870.79	747.71	857.51	1477.59	969.6	1284.62	1063.27	1116.46	1252.4	946.19	1093.42	870.83	948.8	1362.25	904.03	870.9
Clo1313_0996	572.63	644.98	651.97	1115.26	618.37	540.24	703.11	578.82	1098.47	698.09	740.01	368.88	728.52	574.55	914.83	1453.63	581.89	974.82	865.51	563.54	607.66	788.7	548.85	621.03	672.89	977.61	646.26	648.57	711.37	557.84	679.76	661.89	770.96	598.75	437.86	581.42	972.65	642.47	930.3	669.56	754.15	955.53	643.01	714.48	610.18	660.31	1032.42	561.34	526.46
Clo1313_0997	555.14	491.55	465.02	417	443.82	478.9	373.94	428.69	440.69	498.76	332.49	540.08	533.36	639.25	452.93	693.4	442.9	414.23	450.58	539.41	564.79	612.43	479.75	497.61	410.2	582.5	492.94	423.95	413.73	545.49	373.83	467.99	486.62	415.8	361.79	388.32	519.62	472.1	525.12	481.15	505.21	488.47	369.21	474.91	426.92	538.29	222.24	621.22	427.45
Clo1313_0998	356.92	291.52	308.79	300.04	257.21	285.59	259.91	258.98	309.17	310.28	241.61	272.48	334.96	325.82	305.65	484.64	255.29	245.66	288.51	339.87	356.01	320.32	259.97	291.67	298.22	417.35	237.07	253.89	253.12	302.03	286.3	251.42	268.16	229.44	240.14	254.44	332.29	257.16	341.15	250.15	299.59	315.36	207.09	296.68	240.46	315.02	273.89	329.31	287.67
Clo1313_0999	316.17	258.52	208.45	236.26	200.29	227.94	236.53	223.76	250.49	245.1	160.92	203.23	254.04	310.23	183.98	308.6	201.43	205.01	193.58	240.68	224.25	187.37	177.57	208.16	180.66	294.44	183.84	228.43	212.11	204.42	185.6	191.97	175.86	173.42	155.9	223.9	252.31	187.01	210.96	186.45	233.18	193.65	191.01	243.82	189.16	204.64	236.36	294.88	243.47
Clo1313_1000	863.49	178.79	1371.72	420.32	1398.53	895.11	287.25	239.08	601.69	236.88	1348.66	341.33	961.83	969.27	694.24	204.67	1020.46	434.71	402.09	211.3	177.22	324.31	1414.35	1332.96	1296.82	327.53	1420.12	613.89	426.99	776.85	1039.45	495.89	723.64	948.91	1541.81	814.25	436.93	1369.23	798.49	782.72	1404.68	704.52	387.66	751.85	393.88	649.1	550.4	1072.42	707.02
Clo1313_1001	424.06	36.8	710.84	166.89	687.13	446.11	105.58	76.42	256.92	82.55	608.29	190.25	440.2	500.67	266.74	45.63	469.87	185.33	165.25	78.39	61.71	145.42	755.8	706.08	586.07	73.56	777.93	326.1	162.32	359.56	420.97	218.65	301.16	562.87	785.64	406.12	177.43	674.37	320.8	428.66	719.06	266.21	202.36	408.57	188.49	234.22	295.29	554.6	363.57
Clo1313_1002	487.84	28.1	908.84	226.38	777.76	487.1	124.77	80.47	305.05	81.85	825.04	230.49	562.54	512.91	329.62	58.08	514.94	200.51	232.07	100.02	79.56	180.84	914.87	853.41	721.66	75.99	892.85	362.05	236.07	461.97	509.65	270.15	367.76	514.83	891.55	425.64	192.3	801.48	416.66	518.42	848.51	337.17	201.14	485.35	238.23	278.34	380.6	635.4	414.84
Clo1313_1003	3.07	2.69	1.77	1.88	3.07	2.66	2.7	2.96	2.8	2.71	2.44	0.7	2.42	3.03	2.09	1.99	3.02	2.25	7.49	2.69	2.86	3.28	2.89	3.14	1.07	2.7	0.85	1.87	1.17	2.8	2.49	2.11	1.1	1.76	0.75	3.1	2.34	0.98	1.89	1.63	2.11	1.62	3.17	2.57	0.67	1.2	4.1	2.39	2.96
Clo1313_1004	5.33	3.13	1.37	2.63	2.38	2.65	0.97	2.42	2.41	3.23	3.03	3.25	4.82	3.92	2.7	3.65	4.41	4.94	12.78	1.74	1.97	1.9	2.24	1.3	1.65	4.97	1.31	4.72	2.43	4.34	1.93	1.64	0.57	3.03	1.74	4.21	2.66	1.9	2.92	3.48	1.64	0.94	8.61	2.93	3.8	1.06	4.95	2.23	2.95
Clo1313_1005	57.02	44.65	57.76	79.75	68.59	70.72	69.13	68.12	84.09	53.66	68.63	37.66	74.63	47.74	76.86	78.24	64.19	85.5	68.89	44.03	47.65	53.81	55.74	56.04	65.93	70.06	69.83	65.56	41.52	61.64	65.49	45.15	58.39	59.54	64.63	71	76.95	65.41	78.49	57.52	58.56	78.13	74.39	72.15	56.22	69.85	74.51	44.97	64.99
Clo1313_1006	183.11	272.91	87.6	206.88	115.97	127.82	163.52	201.83	151.51	407.52	88.41	120.2	180.24	200.56	94.73	221.79	150.77	164.74	175.84	191.32	181.56	113.93	90.03	106.03	73.23	267.68	127.33	126.28	155.72	220.85	123.23	191.59	119.51	108.9	83.14	128.04	259.16	117.55	122.38	139.59	111.35	116.68	45.7	188.04	198.97	166.75	130.96	156.98	136.39
Clo1313_1007	989.56	1412.92	1164.43	2350.14	1317.21	1919.12	1128.08	1299.62	1673	1162.94	1081.57	1606.6	1433.71	1132.4	2535.76	1835.67	1378.88	653.26	1966.1	3362.9	3111.47	2017.43	1113.16	1191.22	1266.49	1987.84	1477.03	877.69	1506.18	1448.29	872.02	2299.91	930.28	977.12	675.29	1771.36	1696.24	1453.58	1839.03	3110.32	1168.1	1782.13	400.76	1470.85	1677.84	2176.02	2303.42	1165.09	1794.62
Clo1313_1008	109.47	141.82	113.52	218.99	113.64	199.94	129.91	163.03	150.93	181.44	76.86	191.55	143.07	157.27	307	199.83	154.55	61.65	196.62	301.26	402.22	217.98	140.56	131.42	154.86	274.03	118.14	104.17	110.84	168.12	89.2	264.65	122.59	98.21	51.5	144.66	178.82	123.56	203.16	386.83	114.36	160.3	28.76	132.28	155.86	221.67	221.39	159.43	185.1
Clo1313_1009	127.54	158.77	101.37	176.54	117.91	223.35	168.72	189.78	132.45	187.47	73.79	259.1	140.86	193.4	289.39	190.9	172.77	67.21	183.46	342.27	439.05	281.24	151.12	136.64	167.3	232.18	164.6	124.68	139.95	183.38	82.93	275.14	145.97	135.72	54.75	166.11	166.94	132.05	194.99	427.52	119.29	146.68	33.35	142.49	169.91	243.85	196.16	188.7	210.93
Clo1313_1010	142.91	196.15	93.6	156.67	119.2	213.27	184.62	195.64	121.8	193.43	74.88	305.07	140.62	202.15	258.11	184.96	188.47	74.27	180.12	383.55	490.58	310.23	134.04	141.77	154.95	196.21	161.25	121.98	155.46	202.4	89	271.61	142.87	156.34	61.29	155.32	202.69	126.53	181.55	430.13	123.85	146.57	30.67	153.73	186.49	233.6	188.65	194.58	174.1
Clo1313_1011	126.44	180.89	88.93	158.31	98.12	160.58	146.07	145.47	115.6	160.29	83.85	257.94	108.67	166.13	231.68	184.18	140.67	63.14	173.89	316.11	415.23	288.33	92.42	115.26	166.71	159.91	126.64	99.03	152.54	181.4	84.86	206.31	126.44	140.29	52.8	131.93	192	106.45	166.51	350.77	119.21	138.23	26.27	121.28	167.88	194.05	183.76	140.58	137.45
Clo1313_1012	144.53	184.65	92.12	140.87	115.32	205.29	157.57	152.78	92.95	157.71	81.03	291.28	127.02	193.69	241.06	154.38	172.39	63.38	166.74	336.9	420.59	253.81	92.93	106.18	171.6	151.52	145.31	114.72	189.26	185.16	96.04	194.16	127.39	156.12	60.13	163.62	226.28	115.99	158.92	374.04	117.37	147.33	36.99	153.22	198.98	209.56	179.6	186.24	166.71
Clo1313_1013	168.32	202.59	110.14	161.51	125.15	219.14	156.95	149.92	105.13	153.88	111.04	280.15	140.74	194.1	286.64	144.66	191.89	73.92	207.91	392.91	495.93	236.99	107.68	113.52	202.41	166.99	141.01	111.16	208.15	221.76	115.07	187.98	141.78	199.9	75.9	159.86	295.04	133.64	190.32	403.53	140.8	173.19	39.33	190.73	222.28	220.69	163.72	190.62	168.98
Clo1313_1014	118.8	9.3	103.93	92.19	135.03	84.25	35.07	24.24	94.92	28.35	152.97	24.2	115.18	92.17	79.48	18.24	124.63	71.98	40.11	25.96	22.88	56.66	103.09	113.63	91.2	30.09	137.51	76.23	38.76	113.35	174.49	46.02	63.08	122.31	180.24	88.72	76.43	136.99	78.84	77.75	131.2	67.33	46.25	104.8	54.01	52.18	70.17	98.19	65.77
Clo1313_1015	21.24	3.66	6.47	4.83	10.59	9.75	5.73	5.54	5.83	6.17	7.24	6.39	8.18	17.7	5.33	6.61	14.39	4.99	21.81	10.17	11.3	8.89	11.12	10.75	7.37	5.16	15.85	4.86	7.33	20.51	12.27	6.25	3.25	12.33	12.15	10.33	8.6	12.8	8.69	9.66	10.94	9.38	10.18	6.94	7.48	7.75	5.85	21.25	6.26
Clo1313_1016	153.9	171.52	84.89	152.32	121.42	117.58	123.06	136.47	160.44	161.54	100.74	76.27	132.32	122.93	111.38	202.28	113.07	157.95	124.99	139.7	135.12	155.27	99.91	99.39	115.49	161.86	131.27	108.73	109.67	167.88	112.25	115.2	98.49	120.25	88.37	101.95	178.55	109.07	125.08	132.34	114.74	133.71	124.21	138.14	125.93	121.63	135.55	120.14	102.02
Clo1313_1017	123.98	177.43	100.14	149.7	98.99	88.59	105.53	119.99	132.62	150	101.15	91.35	131.3	110.7	102.54	184.16	115.5	146.02	142.61	165.28	194.03	158.03	99.37	98.9	116.23	168.78	100.41	99.9	107.91	140.86	131.4	105.05	116.36	128.35	92.25	85.32	181.7	116.48	121.52	113.52	105.72	104.93	120.56	121.69	120.79	102.46	113.95	106.78	83.06
Clo1313_1018	87.29	116.41	71.27	109.17	68.25	66.3	86.34	95.27	98.95	131.28	64.59	57.16	77.86	62.1	59.72	132.8	67.91	109.96	94.4	92.25	94.03	97.72	62.66	73.14	62.1	109.24	65.53	78.92	63.61	92.35	81.79	65.86	72.86	86.17	54.73	61.91	123.42	70.09	73.61	74.44	79.43	64.68	79.82	81.22	90.79	70.56	86.34	66.87	66.22
Clo1313_1019	307.41	240.03	143.76	309.42	188.06	181.33	194.96	229.71	292.78	344.43	174.46	141.99	260.07	236.68	208.05	441.68	201.04	216.41	248.42	304.45	306.42	270.48	141.74	181.59	163.86	287.15	192.71	197.11	249.45	323.5	187.25	239.76	111.1	227.97	150.26	169.86	330.02	167.05	215.66	233.78	223.35	214.49	148.59	288.57	265.84	221.99	270.45	245.57	168.61
Clo1313_1020	562.1	461.9	389.03	362.3	385.85	382.17	296.06	338.21	304.49	548.52	353.34	640.11	403.31	463.36	377.44	542.22	443.91	294.06	336.69	632.83	697.2	545.18	395.55	416.41	340.01	482.22	362.17	275.45	311.4	691.4	417.03	385.74	285.95	430.15	388.94	401.1	409.96	383.62	422.49	437.57	398.47	361.3	246.93	402.18	412.08	423.87	344.61	472.39	423.85
Clo1313_1021	41.98	21.73	11.81	22.64	14.8	12.42	17.86	19.99	19.07	39.55	11.02	21.7	16.83	38.48	9.63	33.63	25.33	19.21	36.99	33.18	48.56	25.75	15.68	14.95	11.18	30.79	14.7	18.19	12.7	39.49	13.55	12.48	16.07	19.4	12.79	12.56	25.29	15.93	11.91	20.83	13.89	9.89	17.43	14.01	22.67	12.75	11.39	37.11	12.29
Clo1313_1022	16.47	0.8	9.95	23.02	13.86	9.44	11.29	5.62	13.89	2.96	12.53	1.76	7.77	8.96	2.47	0.64	14.09	3.1	13.73	4.11	4.42	3.63	14.69	12.39	12.46	2.99	18.75	8.73	7.98	13.83	24.99	8.11	6.92	19.86	14.68	8.83	10.5	11.87	1.86	16.28	11.24	1.43	2.81	5.17	10.55	4.65	2.97	14.29	4.5
Clo1313_1023	90.82	2.25	59.09	69.73	68.83	38.04	44.73	23.22	60.85	5.56	65.1	15.44	33.89	62.24	15.74	2.42	66.29	20.96	45.19	25.55	19.76	16.61	76.25	75.53	53.94	5.72	81.6	45.72	49.19	58.09	75.73	33.85	25.9	61.34	73.2	52.57	46.68	82.43	17.64	58	62.89	12.87	20.57	27.65	43.98	20.52	23.87	72.96	25.19
Clo1313_1024	355.46	140.5	248.63	258.41	253.79	281.45	252.15	261.43	250.48	170.62	238.44	204.98	266.2	246.92	244.29	223.43	242.82	236.13	175.71	316.05	328.52	239.8	245.79	245.68	233.71	251.15	243.59	240.09	184.47	393.44	225.68	194.42	186.48	227.88	211.15	314.75	264.09	236.52	254.11	218.75	255.08	238.88	190.41	306.12	240.58	274.81	289.32	243.41	324.16
Clo1313_1025	243.95	84.42	173.21	226.57	219.57	231.57	189.95	180.29	223.99	109.7	198.99	59.91	229.43	176.75	177.96	162.12	185.88	207.14	120.82	79.13	81.23	119.14	175.33	180.42	159	176.01	224.31	163.26	100.26	239.02	175.38	96.91	121.88	145.12	174.88	269.48	225.74	175.93	173.79	118.73	190.5	183.53	172.01	250.44	112.66	192.84	271.05	179.52	220.55
Clo1313_1026	4.16	1.47	3.99	4.14	5.27	2.43	1.49	2.23	3.5	2.13	3.67	2.95	6.9	4.78	2.05	2.04	6.19	3.93	41.21	3.56	4.15	3.56	5.17	7.51	3.55	1.81	8	2.64	2.6	4.81	2.12	1.89	6.92	2.8	5.73	2.98	5.66	7.76	6.11	3.23	5.76	2.9	2.84	3.34	3.77	2.45	1.63	5.39	1.73
Clo1313_1027	274.06	274.12	340.95	277.67	352.12	324.31	282.05	274.95	331.86	250.56	348.06	229.28	373.38	262.33	420.83	496.33	256.36	283.17	303.41	253.14	251.25	261.3	353.61	358.68	327.31	338.48	324.92	269.51	254.75	286.67	267.92	260.89	227.32	256.35	282.36	352.39	287.5	329.34	451.57	272.74	345.62	478.37	258.98	344.32	269.05	339.82	372.81	231.56	357.47
Clo1313_1028	3.17	3.94	4.14	1.65	3.84	1.11	0.61	0.46	0.91	3.04	4.29	1.53	7.07	3.69	1.53	3.71	2.08	3.28	32.84	1.97	0	2.99	2.53	2.45	2.34	0.99	1.24	2.05	1.14	1.75	5.45	0	3.2	1.14	3.27	1.7	3.64	7.15	5.51	1.19	1.03	1.77	2.9	2.01	0.65	0.5	0.67	3.5	1.24
Clo1313_1029	459.57	250.7	225.19	204.28	214.6	245.27	187.91	209.23	196.5	258.85	173.8	503.37	192.82	428.1	253.84	319.75	335.24	169.3	286.37	679.28	459.55	158.07	260.27	299.65	250.26	282.42	229.07	209.3	292.95	496.89	290.09	279.41	257.83	136.21	291.49	248.06	248.97	232.18	249.61	236.61	269.06	232.08	183.22	195.67	258.34	305.15	191.02	480.37	250.83
Clo1313_1030	555.58	160.61	470.79	404.43	538.88	499.15	330.28	305.26	392.72	238.92	551.4	202.84	444.15	413.32	402.31	363.05	426.08	278.39	259.04	229.57	189.21	209.26	508.67	514.74	453.77	268.65	527.34	350.59	310.35	584.19	470.44	294.29	281.76	291.11	498.81	532.75	376.03	460.58	444.59	324.66	585.51	396.46	194.23	434.49	307.41	366.38	534.75	446.27	488.18
Clo1313_1031	321.49	78.93	311.07	255.91	327.54	252.11	187.84	177.18	228.22	157.39	344.67	139.7	264.32	233.26	241.54	214.83	259.33	149.9	181.45	154.08	127.64	124.83	339.24	335.92	283.16	158.39	280.65	188.45	184.13	343.92	330.2	171.05	170.62	170.24	309.26	267.01	214.79	300.89	311.45	210.84	382.88	258.36	108.19	238.49	194.51	235.46	300.64	257.1	243.94
Clo1313_1032	1208.44	1228.24	1600.41	1692.29	1981.1	1138.25	1637.69	1480.35	1219.28	2936.54	1934.54	1070.03	1251.13	1769.05	1366.88	1903.96	1634.18	1441.26	1565.43	1263.95	940.45	878	1658.67	2158.34	1252.89	1626.91	1858.43	1405.03	1929.98	1594.83	1430.52	1220.3	1297.44	443.82	1522.97	1103.88	2071.23	2054.31	1625.08	799.14	2022.39	1386.75	700.18	1445.69	1018.52	1232.02	1921.6	1556.7	1217.92
Clo1313_1033	1119.85	731.86	1477.23	1210.12	1396.13	1004.36	1289.68	1081.88	901.84	2069.79	1505.16	693.47	886.48	1404.98	1622.31	1415.26	1015.54	761.83	1148.84	1341.25	793.73	684.52	944.02	1295.15	1531.81	1503.12	1108.57	692.81	1589.33	1734.29	1540.32	772.41	1049.55	294.43	871.86	906.07	1622.63	1092.2	1798.36	595.37	1482.37	1529.87	361.24	1007.15	536.22	1109.42	1694.8	1444.4	950.16
Clo1313_1034	474.72	325.61	800.25	863.62	715.16	544.63	419.45	373.96	612.59	930.92	735.25	813.58	517.86	658.33	1069.13	987.56	914.09	722.97	566.11	515.23	368.15	304.82	1037.05	1086.88	985.21	941.31	985.87	692.62	631.83	557.61	1054.44	863.03	1117.59	152.61	767.65	454.58	1129.76	1166.93	1286.54	325.39	847.03	1112.37	341.77	518.04	557.61	710.05	873.67	658.14	465.8
Clo1313_1035	168.3	56.16	247.72	151.46	307.43	140.26	85.17	63.76	138.3	62.74	291.75	103.14	93.97	168.56	129.78	53.93	197.05	110.32	147.41	122.77	113.3	60.26	235.76	277.48	214.55	79.01	300.09	139.92	162.22	179.89	258.92	126.07	120.84	80.92	257.57	147.15	181.7	314.91	146.64	115.63	305.08	132.16	80.08	97.95	113.21	113.41	141.8	188.57	121.85
Clo1313_1036	94.02	22.83	125.24	71.24	120.7	59.35	32.14	24.33	65.58	36.03	136.55	52.83	48.51	87.31	32.66	16.4	114.9	48.03	70.11	34.2	37.98	62.57	120.89	137.09	102.96	18.8	126.41	79.35	48.24	94.94	112.34	43.19	63.11	113.87	115.53	62.38	78.82	120.53	41.76	141.69	150.47	33.22	37.57	43.98	53.44	29.95	54.61	99.88	51.49
Clo1313_1037	295.64	249.21	216.09	241.59	279.34	185.88	199.59	198.86	231.56	281.6	248.08	127.21	209.03	259.55	126.77	183.59	243.24	216.99	162.87	259.84	246.27	239.65	234.52	260.22	176.04	205.68	302.71	187.35	172.23	282.44	196.8	157.36	179.65	300.94	222.71	205.52	265.74	274.43	161.26	304.92	251.98	152.36	148.89	206.1	228.11	184.04	151.19	239.06	157.7
Clo1313_1038	21.52	6.96	16.41	17.28	17.83	16.34	12.39	9.44	12.47	11.66	14.76	11.61	25.03	13.39	13.6	9.83	16.48	6.88	34.17	17.87	16.34	12.99	17.13	19.6	18.7	19.58	14.82	11.15	12.98	21.2	24.56	16.85	9.77	21.6	15.12	17.57	15.73	11.34	15.49	18.22	17.49	15.11	4.8	21.27	16.86	19.82	13.89	14.48	14.84
Clo1313_1039	60.02	22.53	56.81	58.64	61.03	53.42	40.42	46.08	54.45	26.25	57.37	26.47	68.57	41.33	49.32	37.29	55.67	28.82	55.95	42.36	54.65	45.47	57.98	57.16	51.26	45.9	59.02	41.39	36.45	56.21	52.2	49.84	29.2	62.38	55.14	49.75	52.89	56.43	59.88	58.8	52.46	49.49	27.05	64.61	60.99	48.14	47.52	51.9	48.9
Clo1313_1040	158.69	49.05	177.64	147.67	159.38	133.32	113.44	111.36	147.46	59.3	173.75	132.45	163.2	121.96	167.24	99.49	130.72	86.14	151.32	132.91	140.44	149.93	167.04	171.91	165.42	90.66	163.86	106.56	124.71	150.6	144.25	139.27	82.43	169.8	157.71	148.28	135.15	154.48	190.46	146.05	165.98	165.33	83.36	156.74	159.02	154.67	130.81	121.15	131.01
Clo1313_1041	158.6	55.55	140.47	172.37	156.79	112.02	123.26	104.99	188.87	56.68	177.58	115.35	155.46	119.36	178.94	111.49	115.13	106.14	179.88	114.44	124.26	129.75	119.87	124.84	143.85	88.44	149.03	94.37	159.57	129.41	136.32	133.06	55.55	147.75	124.78	140.88	157.35	124.98	195.86	114.66	158.34	176.32	96.75	168.4	152.54	120.18	196.76	111.25	123.75
Clo1313_1042	2.88	2.06	2.82	3	2.42	0.7	1.27	2.29	1.33	1.53	2.8	0.86	6.57	2.79	2.13	2	3.27	1.84	30.76	2.47	2.14	2.26	2.48	1.54	2.29	3.31	1.55	2.58	0.72	1.96	1.52	0.97	2.69	3.59	2.06	1.9	3.43	1.8	5.39	0.75	1.94	0	3.89	1.05	1.37	0.63	2.23	5.28	1.3
Clo1313_1043	2.16	1.41	0.85	2.7	2.36	0	2.48	2.43	2.42	1.25	1.76	0.84	4.76	1.21	1.04	2.38	2.13	2.91	24.65	0.8	2.86	3.18	0.35	0.5	0.64	1.41	1.01	0.84	0.94	1.44	1.98	0.95	0.87	1.64	1.12	2.32	1.68	1.46	1.25	2.44	1.26	0.97	2.14	1.03	1.07	0.61	1.36	2	0.25
Clo1313_1044	53.16	35.44	37.85	87.01	49.02	39.02	91.11	76.83	77.41	41.76	47.08	28.04	49.35	56.52	47.7	55.06	39.2	78.17	75.38	87.21	73.59	48.89	33.78	37.8	55.22	60.57	44.47	53.61	67.59	59.75	38.75	53.29	59.21	44.34	22.75	40.16	94.39	34.33	46.89	33.37	46.14	54.69	44.05	59.87	62.58	48.2	71.57	41.55	41.33
Clo1313_1045	1044.56	444.07	1387.06	704.95	1422.93	1201.79	885.84	772.97	940.55	458.9	1787.03	259.17	631.17	946.4	1189.9	584.54	1065.35	812.03	616.62	262.47	279.05	640.48	1187.06	1069.4	1325.92	603.44	1269.34	709.73	728.46	909.97	1420.59	439.58	720.02	878.18	1353.59	1332.69	610.75	1257.88	1138.33	738.99	1122.99	1170.44	813.43	547.33	487.9	1091.73	1379.12	854.35	1007.93
Clo1313_1046	1925.3	2466.58	2719.15	2391.18	2380.37	2473.07	2356.37	2327.11	2353.81	2769.19	2745.88	2543.51	2765.85	1793.19	3091.16	4138.3	1847.73	1847.43	2251.84	2635.51	2400.73	2967.49	2469.95	2317.06	2647.39	3320.67	2407.81	2051.71	2670.55	2074.23	2482.71	2353.49	1783.09	1819.97	2110.56	2451.51	2428.65	2392.94	3219.57	2568.65	2409.13	3270	1631.34	2727.91	2237.17	3141.93	3034.58	1689.8	2561.47
Clo1313_1047	6.27	4.11	3.21	3.26	2.07	2.39	1.96	1.72	3.18	3.45	3.98	4.13	4.9	3.18	3.15	2.71	1.12	3.39	35.69	3.88	3.51	5.64	6.37	4.46	4.62	5.05	4.33	4.8	5.23	2.99	3.43	2.91	2.59	3.38	2.35	3.05	2.21	4.24	5.45	2.25	3.46	3.5	3.12	3.38	5.09	2.02	2.87	3.01	3.83
Clo1313_1048	11.27	23.17	10.85	11.39	15.81	15.06	12.87	11.85	14.54	10.77	10.48	6.6	15.1	8.89	12.13	10	8.87	14.18	28.27	11.01	9.79	14.16	10.17	10.51	9.79	14.61	13.7	13.47	9.95	9.16	9.6	8.75	10.92	17.41	9.12	18.27	12.3	10.1	10.35	12.71	11.59	10.03	15.72	15.77	11.02	10.69	16.4	11.15	12.75
Clo1313_1049	21.81	20.31	14.01	21.5	20.08	15.27	11.2	12.34	16.21	20.67	11.26	13.18	22.79	18.08	19.47	25.25	20.33	14.11	22.35	20.27	26.17	23.4	11.97	17.37	15.4	21.4	18.05	13.83	14.73	19.58	16.65	14.24	11.48	16.67	13.83	12.18	20.14	15.06	18.16	19.72	21.22	22.59	13.45	21.97	24.09	14.8	15.46	16.53	13.81
Clo1313_1050	45.11	29.54	48.99	39.58	43.53	41.46	19.4	16.41	53.34	27.61	36.83	26.58	52.52	52.16	38.01	33.88	50.59	36.48	77.36	42.79	45.25	53.45	39.4	35.93	31.17	43.38	31.29	27.39	29.72	42.84	39.56	26.72	17.09	50.97	37.81	29.47	37.62	38.15	44.1	42.11	44.58	25.99	26.28	30.75	31.29	32.61	36.42	47.54	33.79
Clo1313_1051	193.81	201.55	163.16	168.7	188.6	241.65	177.86	171.12	175.43	180.27	176.15	110.4	248.49	167.58	225.36	212.54	180.99	192.69	149.09	113.91	125.3	188.52	157.22	150.27	168.62	251.4	186.01	160.46	124.3	169.17	156.43	146.35	149.7	182.15	145.88	267.87	182.77	172.36	212.14	176.18	166.37	216.06	148.27	236.61	160.82	218.89	244.67	161.53	237.78
Clo1313_1052	424.52	486.63	356.99	381.17	405.01	503.78	265.1	336.79	311.45	613.96	460.6	191.84	548.36	457.29	439.46	711.57	445.2	427.9	114.56	192.55	177.27	560.25	380.15	377.67	395.25	557.26	375.73	291.32	104.35	430.39	532.09	101.41	362.41	501.12	522.04	531.52	404.17	438.77	290.43	294.86	463.21	344.26	515.31	471.12	149.83	401.21	370.55	498.55	387.46
Clo1313_1053	105.47	114.78	105.98	153.51	127.81	123.82	58.38	60.15	116.73	219.86	101.03	74.42	143.49	127.84	108.17	206.84	134.67	151.48	59.88	82.25	74.49	192.99	97.68	87.52	112.06	153.68	112.93	96.99	31.48	113.11	152.52	48.69	131.95	145.34	127.94	74.96	145.07	124.63	86.02	113.93	152.02	97.84	178.32	142.63	62.94	99.59	93.06	143.46	80.32
Clo1313_1054	176.02	204.95	176.46	267.15	184.21	196.11	110.24	114.45	214.84	339.91	180.91	94.15	234.7	198.37	167.4	357.23	188.14	234.22	65.78	121.75	109.8	283.52	147.09	135.58	179.41	295.71	164.13	150.37	49.8	180.82	276.01	72.28	177.09	234.52	232.03	151.69	200.33	181.56	144.17	165.59	221.82	166.33	263.91	230.44	90.13	151.81	218.62	224.27	181.54
Clo1313_1055	134.91	788.43	94.53	198.27	83.48	124.98	171.94	182.4	169.39	1062.9	87.19	59.26	186.23	107.8	115.94	471.79	96.66	198.1	142.02	178.03	172.37	209.39	75.83	76.21	86.83	361.04	62.11	180.06	120.08	123.6	90.6	129.03	145.11	109.82	57.01	119.47	174.75	71.07	112.03	134.16	90.47	129.46	97.04	198.7	123.75	170.83	136.27	120.76	143.17
Clo1313_1056	167.31	496	158.05	226.82	147.51	149.06	189.61	189.42	213.86	847.29	154.97	185.28	214.46	160.89	184.24	407.75	136.31	194.34	189.96	232.13	250.86	288.94	156.22	169.28	146.52	319.6	148.95	178.19	169.68	164.22	129.7	187.9	159.4	188.54	116.83	166.16	206.53	150.53	202.85	211.2	171.81	203.68	116.52	217.7	196.76	212.35	171.7	154.78	186.68
Clo1313_1057	291.02	579.8	398.73	348.67	342.04	228.32	219.16	208.26	289.53	874.51	355.33	353.72	351.19	258.68	274.65	464.48	244.28	236.42	313.43	357.59	402.11	390.02	366.18	405.12	325.34	353.51	345.95	285.07	267.44	308.68	262.72	322.26	262.49	286.88	304.99	222.86	296.37	358.69	327.83	348.58	382.05	271.28	157.17	304.77	331.23	282.51	197.66	289.37	220.28
Clo1313_1058	242.48	370.93	334.89	302.86	297.37	202.23	193.75	196.56	247.87	668.87	300.19	259.39	281.57	222.38	273.16	398.79	227.6	200.97	259.13	275.95	280.41	254.82	329.11	337.28	300.62	327.43	284.46	229.83	232.36	260.88	273.66	263.94	256.15	209.87	243.16	192.73	258.25	316.16	324.8	262.41	311.79	285.78	118.19	233.1	247.81	248.14	171.12	235.65	187.05
Clo1313_1059	59.63	34.49	39.23	50.15	38.93	30.58	24.04	27.31	44.87	52.6	31.9	18.92	27.82	48.46	23.33	42.23	46.04	32.8	27.74	51.96	65.97	37.97	39.07	42.64	30.56	39.32	32.66	32.9	20.4	55.86	29.88	26.49	40.96	25.9	31.72	21.48	44.92	34.67	35.35	28.89	35.59	26.81	25.54	24.96	29.59	25.3	20.84	50.22	23.15
Clo1313_1060	29.07	15.52	20.3	30.04	18.04	17.31	14.16	17.04	28.24	32.72	15.12	12.53	19.35	25.13	16.87	32.52	21.82	20.84	46.41	28.56	33.43	30.77	21.37	25.51	20.17	24.67	22.03	20.01	12.62	30.24	20.9	23.23	23.84	22.51	15.18	9.91	26.23	20.49	19.8	26.6	21.89	13.18	17.47	13.03	21.22	16.94	11.11	25.74	10.6
Clo1313_1061	69.74	29.03	37.56	47.17	40.66	50.37	36.29	42.44	42.1	57.17	28.99	31.69	35.89	60.55	45.8	57.77	44.67	36.41	69.73	47.79	48.62	39.73	35.43	36.81	42.52	53.86	40.47	30.64	52.93	68.98	39.06	36.81	51.29	33.93	34.16	39.14	50.8	36.32	41.36	38.75	38.3	39.38	29.51	33.42	33.52	45.79	46.25	61.67	42.06
Clo1313_1062	42.8	17.19	22.81	28.99	18.23	27.36	22.52	24.38	26.57	42.67	14.74	16.58	18.76	40.94	22.31	38.02	27.03	24.39	41.61	30.65	35.8	23.71	25.72	22.29	22.38	30.88	15.91	16.79	20.66	53.23	19.49	21.18	26.19	16.95	23.63	19.65	33.35	22.49	21.84	20.22	27.26	17.41	16.08	19.24	17.27	23.85	25.57	41.38	21.28
Clo1313_1063	46.18	16.46	27.13	38.08	24.14	30.78	27.66	34.6	36.4	41.64	17.36	18.89	28.38	40.08	23.87	39.2	31.23	30.34	37.64	31.21	27.58	24.75	28.34	28.02	32.23	36.93	31.06	24.02	27.08	54.42	29.91	23.64	36.93	23.67	25.44	20.45	38.95	24.01	23.56	26.74	32.2	23.84	21.13	32.14	24.09	29.74	30.48	46.49	23.47
Clo1313_1064	22.21	5.44	11.82	15.26	11.01	11.18	10.28	12.2	9.94	12.42	8.89	9.67	14.76	17.04	11.38	11.19	10.85	9.95	24.47	11.26	15.19	10	11.62	11.28	15.12	9.93	8.5	13.12	9.13	26.69	12.35	8.9	12.07	6.17	8.31	8.49	13.41	10.72	13.24	5.56	14.4	9.43	7.26	11.7	8.97	11.65	9.33	19.58	8.96
Clo1313_1065	29.7	11.8	17.3	19.06	18.18	19.18	16.99	18.66	17.83	22.16	13.06	14.2	21.67	24.41	15.46	16.99	17.51	20.05	33.11	18.28	20.69	13.53	16.5	18.52	19.54	15.76	14.88	15.41	12.93	39.79	19.5	13.55	20.22	11.78	14.82	15.68	21.26	16.18	14.61	10.99	21.5	13.8	14.89	18.49	12.42	15.65	16.71	29.57	17.1
Clo1313_1066	0.81	1.38	0.79	0.42	1.06	2.62	0.46	0.7	0.23	0.54	0.49	0.46	1.74	0.28	0.78	0.13	0.86	0.84	2.23	0.08	0.59	0.92	0.54	1.17	0.4	0.44	0.63	1.13	0.29	0.6	0.54	0.29	0	1.24	0.97	1.01	0.35	0.55	0.55	0.76	0.85	0.3	1.18	1.41	0.83	0.38	1.02	0.98	2.21
Clo1313_1067	60.01	20.39	3.99	11.63	9.97	20.98	14.94	20.87	12.37	27.06	6.05	30.44	14.43	9.04	18.93	21.69	10.13	15.8	41.2	52.48	47.51	13.75	6.64	10.09	33.34	34.58	10.64	11.49	24.36	68.61	35.69	27.84	11.63	15.96	8.82	22.45	22.29	12.87	15.92	25.31	6.06	16.16	15.86	15.53	27.99	38.18	11.98	6.24	15.51
Clo1313_1068	76.83	23.57	52.32	58.63	68.59	43.24	37.1	33.07	57.72	17.53	59.67	16.81	64	59.8	31.52	22.54	45.25	43.28	57.19	23.45	31.37	25.76	64.13	62.96	48.81	25.63	69.32	44.56	41.88	65.56	57.7	39.7	34.36	45.54	58.44	50.31	54.59	62.97	41.92	46.41	56.98	40.15	36.45	51.53	42.57	27.4	41.73	56.82	37.97
Clo1313_1069	37.79	13.69	6.54	6.35	8.09	13.23	8.32	8.23	5.09	18.69	4.3	4.06	10.58	21.32	6.07	10.13	15.95	6.52	17.2	6.62	6.88	3.46	7.01	5.97	6.19	16.02	7.58	6.43	3.92	31.85	11.81	5.84	5.79	8.45	5.71	11.67	8.71	7.75	5.97	8.39	7.62	2.99	5.86	9.41	7.06	8.11	9.38	22.98	11.61
Clo1313_1070	79.22	34.55	17.33	17.7	15.87	27.08	20.79	23.63	16.1	47.65	12.65	16.05	22.03	50.14	18.19	28.13	38.99	16.56	28.55	21.2	26.72	18.5	12.37	13.8	14.55	41.51	14.52	20.29	13.62	69.6	16.86	12.28	15.82	17.18	12.12	29.75	20.88	12.09	17.55	18.04	15.82	12.55	12.69	23.08	14.9	21.62	24.99	61.8	25.77
Clo1313_1071	104.89	53.74	22.68	33.08	25	38.27	36.36	39.23	27.08	74.98	19.55	29.12	38.43	75.44	27.48	53.9	55.3	29.22	38.17	36.93	40.29	34.21	17.5	21.23	22.98	62.07	23.63	30.02	18.79	92.76	24.25	19.19	29.58	33.65	18.25	42.12	38.35	18.67	22.33	36.69	26.13	22.01	23.21	37.55	24.16	34.31	37.43	81.63	41.5
Clo1313_1072	186.71	83.62	47.12	85.96	65.18	69.9	68.91	71.18	64.11	100.66	46.93	32.73	70.4	153.12	55.73	121.9	113.7	66.3	63.52	51.63	58.87	58.41	66.09	85.15	44.5	108.83	65.59	71.22	33.78	152.53	46.18	46.69	65.88	49.13	45.97	87.18	88.01	62.51	50.17	54.04	73.67	50.44	47.49	71.53	41.63	62.29	67.46	160.48	61.35
Clo1313_1073	163.6	111.33	239.69	127.63	181.92	159.25	104.88	117.05	156.83	136.51	205.44	89.28	191.73	131.38	196.92	198.18	122.23	160.52	140.4	151.85	146.52	193.57	255	174.96	248.71	164.65	255.92	140.74	87.24	183.63	179.42	155.43	189.26	147.29	218.16	87.76	122.03	254.29	217.11	219.11	200.68	219.16	179.4	123.32	102.46	164.89	97.71	132.15	80.56
Clo1313_1074	134.53	92.68	121.51	88.17	116.08	105.68	77.67	79.53	96.33	103.38	119.14	64.18	119.31	85.75	102.72	118.89	91.02	102.09	69.46	93.09	99.08	122.64	129.67	110.83	117.86	117.01	137.95	97.16	59.57	152.53	105.73	95.55	92.24	117.14	122.07	109.13	96.42	128.22	100.98	135.79	127.72	105.68	103.91	110.86	85.02	112.46	101.73	83.1	89.05
Clo1313_1075	159.49	110.54	142.76	103.06	129.57	105.52	74.64	63.02	130.81	100.82	152.16	67.58	143.78	103.78	115.73	124.81	97.32	117.78	83.73	76.37	97.89	95.02	118.53	142.1	130.65	125.18	138.56	85.76	68.09	141.94	136.95	81.77	101.88	106.96	132.01	121.46	107.7	131.77	120.25	107.56	121.74	111.44	114.48	118.41	88.93	111.86	117.28	82.34	111.27
Clo1313_1076	152.42	76.05	126.91	140.53	121.45	96.39	93.97	98.92	129.25	114	120.16	56.16	130.11	91.62	99.39	126.01	106.8	104.92	105.86	72.3	76.11	85.01	132.57	133.25	123.39	123.54	125.36	93.05	72.85	169.33	129.29	77.44	101.96	99.24	120.85	93.36	143.73	129.22	107.25	107.46	122.17	99.59	62.03	109.48	84.86	111.28	74.98	100.75	89.48
Clo1313_1077	148.09	34.98	129.4	115.02	124.26	84.91	78.48	83.14	109.59	72.09	120.21	48.13	121.74	90.46	79.29	72.89	97.69	75.88	94.61	66.51	60.12	63.04	127.05	138.61	113.13	74.18	152.62	96.82	78.33	132.64	123.93	70.11	80.37	91.11	120.35	72.6	111.26	125.3	88.61	108.43	133.1	81.48	50.81	103.65	91.36	85.6	47.66	101.08	68.92
Clo1313_1078	157.98	21.46	140.74	114.15	140.59	81.95	83.06	65.49	103.53	41.15	138.55	49.87	118.81	98.4	79.62	44.28	96.85	66.67	101.1	53.44	52.51	55.2	139.74	141.79	112.14	40.39	152.78	97.85	101.52	119	118.53	83.63	68.18	104.56	140.01	90.78	91.72	131.38	85.45	115.45	138.83	74.27	57.27	109.89	99.16	76.5	65.87	104.34	67.58
Clo1313_1079	182.39	18.26	176.48	107.69	161.03	91.98	74.05	53.09	107.56	36.82	179.13	55.01	130.49	124.96	102.8	43.75	120.05	70.37	161.07	55.18	56.22	60.3	185.84	159.24	137.27	40.74	156.86	97.73	106.19	142.7	135.7	100.04	82.25	84.86	145.1	91.39	83.46	164.64	111.34	108.58	168.35	96.92	61.22	107.1	104.32	78.07	72.77	133.88	67.52
Clo1313_1080	56.24	22.45	45.54	74.76	40.97	35.09	31.04	27.34	94.92	35.08	57.15	34.35	46.46	36.02	73.3	102.92	42.41	64.35	51.23	37.2	39.8	106.75	36.48	24.5	62.34	57.58	33.6	46.57	48	47.67	74.11	25.9	36.75	42.45	31.41	37.18	48.78	41.2	71.04	51.97	46.91	66.16	59.82	40.1	42.24	40.73	125.77	34.12	42.03
Clo1313_1081	53.02	20.93	47.6	32.9	44.83	56.84	29	30.65	39.19	24.91	38.2	33.9	34.66	42.47	65.53	39.28	32.67	26.94	45.29	32.4	30.19	30.7	50.93	48.83	67.53	32.7	58.81	30.71	34.87	53.33	52.19	46.13	52.34	31.65	45.38	39.56	37.65	53.56	65.96	37.05	44.46	57.2	36.84	29.89	31.04	57.1	51.27	39.43	40.71
Clo1313_1082	49.78	19.03	41.11	28.76	39.44	51.75	21.04	24.23	32.91	19.38	32.65	28.27	31.01	35.94	56.91	37.87	32.91	32.72	51.84	29.79	27.05	24.47	47.51	43.42	50.67	34.79	47.48	29.4	24.59	44.97	48.81	36.7	46.54	31.31	46.82	37.28	31.78	49.42	60.49	30.48	42.12	56.52	30.64	26.66	25.48	52.6	43.32	33.3	37.03
Clo1313_1083	6412.76	968.07	11560.9	9166.32	5506.14	4270.39	2574.3	1828.46	9408.24	2547.07	15250	2147	3305.43	3145.95	7032.42	3085.14	4370.33	5685.39	6961.05	1218.39	1367.08	3477.5	6193.4	6008.15	12769.8	2002.43	5434.67	3944.31	5296.35	3993.34	10872.4	4377.35	6507.52	6182.23	5888.64	5414.14	3826.24	4785.75	9717.01	5560.84	7480.6	7368.72	2869.69	2847.47	3526.83	2738.45	15356.1	3640.42	4537.1
Clo1313_1084	41.74	12.04	9.57	29.33	14.18	19.68	20.08	21.33	21.27	20.52	11.28	8.86	10.7	22.03	5.88	5.81	30.23	30.35	13.49	4.29	6.18	8.18	12.03	12.03	12.16	7.03	12.85	14.9	8.14	38.14	23.55	9.35	14.81	21.87	16.07	18.34	25.15	13.78	8.14	16.53	11.99	6.37	18.98	7.72	12.18	8.94	20.14	29.09	12.74
Clo1313_1085	35.68	27.27	6.46	28.07	10.89	16.17	22.13	21.98	22.09	31.78	8.65	5.61	6.97	24.15	7.8	9.01	27.52	32.18	13.35	5.08	5.45	9.28	5.27	8.8	11.35	13.52	11.45	16.71	6.27	30.71	23.47	5.83	11.31	16.18	12.17	18.33	24.26	7.44	8.34	12.4	10.41	8.04	17.43	7.58	10.11	20.86	19.27	24.19	14.84
Clo1313_1086	262.9	42.07	231.98	193.08	254.29	201.43	153.39	122.11	201.69	71.98	345.82	87.12	184.43	170.76	258.82	84.12	217.96	232.39	137.04	91.77	101.29	133.24	221.17	241.51	243.88	87.35	204.61	176.41	161.92	192.25	360.46	106.13	145.05	252.04	333.89	249.98	180.42	234.37	277.77	154.23	278.73	246.46	122.38	149.77	133.4	140.23	179.78	183.3	178.27
Clo1313_1087	172.24	246.42	53.68	100.76	55.37	86.24	80.34	88.3	99.86	228.36	47.14	73.14	122.11	106.52	69.32	197.45	108.39	75.78	122.54	130.73	162.66	124.7	49.75	53.47	53.01	241.42	57.36	60.16	83.17	159.42	74.72	85.28	57.15	111.16	58.87	95.88	140.98	50.21	63.11	108.58	54.47	67.29	92	131.02	102.23	93.32	77.69	112.87	81.24
Clo1313_1088	1.72	0	2.24	2.98	2.77	0.6	1.31	0.99	3.45	1.32	2.06	1.66	3.83	0	1.1	0	2.25	0	13.05	0.71	0.5	0	2.74	0.66	4.22	2.67	0	1.48	2.48	3.16	1.97	0	1.16	1.24	1.18	1.84	0	0.77	2.65	0.65	0.56	0.64	0	0.54	0.71	0.54	0	2.27	2.01
Clo1313_1089	413.22	178.14	414.01	424.04	415.8	380.25	365.8	324.78	486.35	187.03	443.78	137.88	475.08	271.9	313.95	309.84	265.26	421.09	230.44	165.14	180.5	208.75	353.59	361.5	319.1	240.51	389.59	397.04	231.44	391.11	298.64	192.39	271.87	196.12	223.81	438.84	331.72	352.64	391.73	210.45	363.71	370.32	317.71	460.94	252.04	305.42	483.23	251.71	437.48
Clo1313_1090	181.95	32.44	111.24	28.98	103.52	190.43	38.33	33.92	34.89	26.24	118.75	27.58	23.65	154.71	45.87	12.63	96.35	34.3	55.27	28.11	32.04	39.96	136.39	110.7	87.29	11.94	111.97	32.81	39.89	101.12	62.21	46.67	27.77	53.14	71.68	159.48	26.34	116.17	77.98	35.77	73.83	47.34	25.81	15.89	43.3	74.05	205.12	104.09	129.78
Clo1313_1091	11.81	2.6	3.43	3.72	3.81	5.86	4.27	3.09	3.94	3.79	3.74	1.04	4.45	6	2.55	3.01	3.52	3.04	19.35	2.39	5.16	3	4.8	5.06	3.9	3.07	2.84	2.97	1.93	7.2	3.2	2.09	2.75	3.09	1.99	5.68	3.64	3.2	3.65	2.42	4.25	2.8	2.9	2.38	2.38	3.72	5.59	4.36	5.27
Clo1313_1092	11.32	2.26	0.79	14.29	14.69	11.04	7.42	4.18	11.12	3.73	3.64	3.91	13.9	10.16	8.56	12.95	2.38	10.04	30.97	11.02	17.06	3.66	9.04	5.62	11.92	9.8	13.23	10.47	6.12	8.93	5.56	14.15	9.8	5.24	4.17	6.07	16.7	6.56	18.73	6.38	7.08	9.03	6.21	4.6	10.97	9.92	11.21	7.49	3.78
Clo1313_1093	28.02	8.46	23.07	25.93	17.33	22.45	22.4	25.85	24.15	12.52	17.33	19.12	30.74	29.76	16.58	13.73	25.92	22.49	55.51	36.63	39	18.14	27.88	22.56	26.26	15.23	29.69	22.46	15.79	28.67	20.06	27.44	32.99	24.29	13.97	14.26	30.87	28.84	26.76	22.82	20.51	17.65	17.51	21.62	22.18	23.32	13.92	31.1	12.7
Clo1313_1094	40.66	19.77	23.2	34.7	22.38	21.3	26.42	29.91	34.56	19.98	24.17	24.84	34.41	25.81	26.84	20.79	30.29	26.4	37.59	38.76	46.85	26.82	24.23	21.09	27.25	22.36	24.59	26.28	16.8	40.12	27.25	29.57	27.58	24.86	16.53	20.83	35.49	27.06	36.24	22.33	20.57	25.85	18.71	26.25	26.3	26.76	23.53	26.58	20.06
Clo1313_1095	367.45	212.12	237.6	423.22	245.52	280.53	351.19	363.89	441.79	271.05	299.23	159.38	386.19	227.4	315.02	473.35	311.31	1014.3	284.04	219.59	253.21	299.46	241.12	217.72	285.44	345.5	259.8	623.27	245.53	374.59	288.19	205.31	503.17	291.31	206.94	323.8	366.32	240.69	323.57	354.53	255.23	319.45	931.91	367.88	229.19	291.45	340.97	241.6	268.77
Clo1313_1096	210.23	123.87	167.72	264.56	143.37	166.94	208.97	237.93	270.14	166.01	170.37	121.25	212.88	144.12	183.59	270.11	175.2	567.42	155.42	134.22	174.13	169.74	144.33	132.12	190.67	268.66	127.36	349.42	132.47	230.39	210.72	145.93	341.41	172.72	131.06	162.25	242.12	139.02	191.87	209.95	143.46	189.41	497.11	201.38	157.49	189.21	217.45	125.99	177.02
Clo1313_1097	167.88	113.86	124.63	249.54	108.49	123.83	168.24	185.15	258.28	142.47	118.83	103.7	151.85	112.53	120.89	225.6	153.22	474.01	140.64	127.42	157.48	154.57	120.85	104.76	157.56	197.86	114.87	269.82	97.63	168.37	175.63	107.58	271.45	138.24	101.54	115.83	215.46	111.16	131.54	176.27	109.21	103.65	376.51	141.03	124.7	109.86	168.69	106.81	117.39
Clo1313_1098	139.87	92.49	97.06	179.52	83.59	116.19	130.1	153.46	164.26	128.28	81.02	125.04	114.26	103.46	114.18	196.74	104.62	246.49	113.72	112.32	118.99	90.72	96.79	85	119.94	167.37	100.49	187	86.18	144.67	136.99	104.38	206.64	78.65	71.85	88.22	174.47	92	127.32	112.8	91.77	112.09	151.38	104.39	101.92	101.86	120.63	98.33	105.57
Clo1313_1099	211.75	138.26	144.78	180.3	122.21	153.61	146.79	151.12	151.71	218.54	122.98	231.21	159.25	146.39	154.08	249.98	144.87	164.04	180.32	191.42	256.94	136.38	147.83	140.91	160.48	236.11	109.03	200.49	160.16	243.32	133.18	161.63	199.17	83.78	90.35	147.03	180.42	119.36	165.1	127.42	143.32	141.47	75.25	155.25	165.03	162.52	130.02	139.75	152.57
Clo1313_1100	72.54	24.25	31.36	57.82	32.79	50.14	39.58	32.07	86.38	23.57	32.59	23.98	76.02	52.52	43.59	51.95	47.55	47.93	63.77	29.96	27.26	56.61	24.76	24.19	38.39	51.08	32.84	33.2	43.12	63.27	63.68	33.75	27.15	49.97	25.16	46.76	60.13	35.52	67.05	48.46	31.37	54.51	35.35	65.46	33.39	47.81	78.14	50.03	41.33
Clo1313_1101	38.57	16.51	16.21	24.85	20.14	27.72	20.33	19.52	27.8	19.61	14.99	12.38	37.38	26.06	17.45	25.5	20.04	17.78	22.96	10.74	14.97	23.16	16.09	16.83	16.92	27.02	20.8	15.98	15.03	33.83	22.36	12.52	19.88	25.28	15.79	26.96	21.58	20.5	23.16	21.48	18.54	19.9	14.73	39.92	12.62	26.77	26.57	26.55	29.86
Clo1313_1102	28.31	9.93	12.25	19.63	11.18	15.08	16.23	12.2	22.05	17.01	9.24	8.93	29.98	14.32	15.01	25.27	15.93	12.32	29.1	13.73	13.53	16.95	12.78	13.31	18.14	22.77	12.94	13.29	12.2	32.42	20.21	8.08	12.85	16.38	12.28	22.43	20.84	13.88	14.5	12.72	15.97	11.69	10.8	25.87	8.1	19.56	19.39	16.28	20.87
Clo1313_1103	28.84	13.02	11.61	18.15	12.5	15.9	14.05	13.72	20.15	17	11.47	8.3	32.16	17.78	12.82	18.84	15.84	15.78	26.96	13.15	16.37	16.05	15.71	13.52	12.51	20.51	13.3	14.12	10.74	28.78	19.55	10.69	14.81	18.43	9.65	19.13	13.12	12.4	15.53	13.05	14.92	11.21	10.26	25.43	9.52	18.67	19.69	14.16	16.47
Clo1313_1104	0.93	0.27	0.49	0.45	0.61	0.45	0.33	0.06	0.49	0.25	0.26	0	0.61	0.3	0	0.07	0.28	0.44	2.07	0.35	0.38	0.16	0.11	0.66	0.53	0.33	0.17	0.28	0.08	0.95	0.16	0.1	0.87	0.31	0.22	0.15	0.37	0.39	0.5	0.32	0.77	0.16	0	0.47	0.18	0.41	0.09	0.57	0.33
Clo1313_1105	29.01	18.84	20.93	22.63	24.5	25.66	30.21	22.71	34.14	20.67	17.2	5.54	28.81	13.86	19.49	17.59	14.26	24.9	34.39	13.25	15.78	12.96	29.88	20.79	29.27	25.63	27.66	25.72	15.68	23.21	28.86	18.37	17.75	19.37	13	34.39	21.69	21.7	23	19.37	21.17	18.77	14.65	21.72	17.89	28.12	33.68	10.1	25
Clo1313_1106	1438.63	545.12	1507.78	1265.23	1569.45	1469.23	1239.65	1165.27	1445.57	650.84	1466.13	722.18	1043.61	1120.74	1339.71	967.75	1004.03	1203.4	829.85	636.55	667.59	915.03	1460.06	1344.36	1479.47	814.68	1492.77	1227.43	881.02	1181.03	1216.44	861.93	1143.7	1353.68	1227.15	1404.5	1084.15	1362.74	1383.3	1154	1407.11	1300.35	1096.29	1195.83	978.07	1200.47	1532.75	1016.22	1378.27
Clo1313_1107	1261.86	558.85	1478.17	1246.55	1407.23	1440.1	1152.56	1098.83	1437.38	676.77	1398.35	558.08	1040.18	954.62	1046.78	902.21	1001.29	1112.19	744.23	562.48	617.55	1011.92	1423.77	1296.45	1407.98	884.98	1429.26	1153.95	740.78	978.21	1185.38	809.18	981.12	1716.85	1232.46	1490.73	1039.17	1361.87	1151.9	1339.85	1251.44	1052.98	982.33	1053.21	838.51	1157.77	1230.06	892.73	1284.16
Clo1313_1108	1367.25	721.15	1386.66	1079.96	1388.04	1377.89	1414.91	1398.05	1362.8	1027.77	1463.27	592.02	1243.63	975.64	1122.08	960.06	1058.37	1248.04	775.51	590.21	532.68	1127.72	1576.03	1306	1327.08	879.62	1442.71	1284.4	978.34	1120.9	1253.13	754.25	1190.82	2380.3	1258.56	1357.43	859.72	1428.03	1247.83	1886.61	1211.69	1208.11	853.11	1185.01	874	1429.18	1093.38	961.01	1185.79
Clo1313_1109	7242.84	2243.19	7578.6	4229.63	5913.48	7296.33	5358.77	5132.81	5905.26	4144.47	7090.27	2485.05	5562.17	6566.33	6563.41	6791.28	6101.29	6482.32	4196.09	2159.29	1861.16	3392.02	6964.76	6305.33	8097.93	5314.71	5221.03	6199.62	5621.87	5341.08	5128.3	4188.72	7425.58	5171.48	4603.58	6419.19	2972.58	5873.38	7571.54	5370.16	5291.1	7546.57	4336.23	5179.71	4030.74	6811.53	7524.34	6333.58	7175.65
Clo1313_1110	409.94	207.38	449.28	393.01	405.7	393.85	506.77	528.72	503.74	457.88	379.72	114.84	323.41	389.56	288.91	397.19	368.83	450.12	249.92	138.24	129.79	288.35	465.38	432.59	452.01	356.97	463.05	463.14	249.32	336.43	372.42	255.9	548.07	546.39	344.42	280.23	310.52	386.67	315.91	540.24	398.61	311.78	260.96	311.69	271.37	409.61	188.03	409.85	305.79
Clo1313_1111	725.69	268.5	763.59	523.24	646.07	667.96	755.41	734.92	689.11	588.05	590.51	253.8	509.65	646.84	497.9	544.6	540.24	584.73	338.76	208.62	185.78	401.95	834.73	779.24	694.58	494.58	704.51	680.11	379.68	524.68	525.64	380.52	805.17	762.65	566.12	608.2	388.88	719.86	586.56	685.47	619.66	561.45	396.42	454.06	374.73	666.67	475.75	674.79	626.96
Clo1313_1112	679.12	256.93	751	483.9	649.49	644.27	718.94	736.81	616.3	571.89	589.93	257.65	443.5	599.58	440.42	518.91	496.83	496.36	312.82	210.37	190.65	411.85	858.91	759.1	677.48	456.78	723.89	636.72	335.83	540.74	469.04	331.78	744.83	846.46	567.07	588.37	368.93	683.24	486.27	737.78	601.63	446.88	349.88	422.16	355.19	601.99	435.39	661.86	605.94
Clo1313_1113	393.97	169.18	392.68	295.55	379.19	334.01	438.28	437.06	386.37	376.9	346.88	117.47	221.1	325.58	236.41	320.38	253.96	318.24	207.42	109.23	111.56	260.54	445.64	404.51	309.96	230.71	386.16	390.5	231.75	276.72	249.52	181.27	356.6	466.5	290.28	331.66	190.52	356.78	256.78	459.14	362.15	255.81	223.11	245.84	211.96	309.98	289.67	331.19	336.21
Clo1313_1114	465.32	185.87	450.33	329.74	394.77	389.86	493.02	507.24	407.08	415.49	367.6	142.02	263.93	380.11	262.8	372.49	296.66	327.84	217.52	141.33	125.31	275.45	542.65	454.53	405.73	268.83	452.6	443.89	235.45	345.27	292.13	209.39	421.72	531.96	313.7	360.09	216.33	422.94	302.73	485.11	368.21	286.8	232.09	251.14	243.31	354.41	285.32	371.28	380.8
Clo1313_1115	667.98	241.39	638.09	499.18	521.09	523.3	666.14	638.49	527.74	533.68	561.52	205.77	269.38	541.98	388.01	564.93	472.78	472.63	290.32	172.76	181.37	337.41	711.11	619.48	631.09	418.8	553.78	568.8	329.91	510.13	471.3	256.5	642.57	640.48	409.44	530.1	344.91	534.15	431.04	540.59	495.24	437.63	334.01	270.07	299.65	445.12	513.42	546.97	574.24
Clo1313_1116	17.15	11.41	22.11	20.83	14.32	16.23	25.66	24.53	22.45	30.07	15.46	6.39	13.44	18.45	7.69	16.43	12.88	14.67	44.35	6.07	8.9	10.73	24.51	16.91	20.89	20.87	18.92	24.16	8.64	13.78	12.08	12.12	29.28	17.36	10.77	16.68	18.53	14.71	11.73	16.82	15.76	10.36	8.65	7.07	9.99	10.46	8.46	17.05	13.46
Clo1313_1117	17.22	6.14	21.17	18.68	13.32	9.24	14.71	11.38	18.91	17.73	15.52	7.09	8.05	12.79	6.35	14.68	8.29	9.49	17.46	6.36	5.8	7.05	14.64	17.83	26.47	9.57	16.27	20.42	8.32	11.34	20.99	10.15	25.18	10.68	13.61	10.22	14.51	13.89	8.92	16.94	17.83	6.55	6.43	7.65	9.94	8.31	6	16.48	10.29
Clo1313_1118	129.75	136.85	129.8	151.2	162.25	131.36	122.67	131.21	139.96	162.52	126.84	116.04	156.62	107.55	125.74	169.8	126.58	194.16	115.05	107.82	111.61	160.57	176.28	211.05	137.04	142.4	212.08	141.26	75.92	148.92	163.92	80.65	161.36	136.16	138.05	124.01	178.06	201.06	120.42	111.7	171.91	111.14	165.27	140.84	92.52	119.48	118.18	116.04	100.28
Clo1313_1119	288.78	342.41	334.11	397.92	360.1	310.41	270.43	245.69	352.95	439.46	321.89	262.96	332.72	240.84	277.32	405.76	252.53	444.53	220.14	234.06	271.62	559.04	352.09	425.72	341.51	312.14	384.32	351.22	180.43	320.44	394.48	205.65	369.41	358.01	290.6	303.3	396.41	434.55	277.96	267.04	396.3	272.48	377.05	338.8	248.68	268.6	322.65	250.36	291.34
Clo1313_1120	360.4	535.76	321.14	423.38	349.3	364.32	352.95	381.5	359.45	712.26	279.11	360.12	363.97	369.45	323.38	489.75	303.72	463.55	300.45	528.65	489.66	489.89	318.72	376.38	333.23	459.63	385.19	351.51	274.3	435.91	353.7	361.4	452.94	319.6	269.52	288.86	464.22	376.38	328.04	294.94	389.87	311.59	331.03	378.43	369.57	378.81	327.76	366.12	330.64
Clo1313_1121	246.89	389.17	208.74	324.81	236.56	219.22	262.25	287.11	257.2	544.06	177.75	253.91	240.64	200.74	209.07	344.97	182.01	304.2	214.1	397.57	352.99	353.96	225.17	273.24	225.91	351.17	264.34	243.45	199.59	309.29	273.04	256.6	297.17	235.9	200.78	154.15	329.07	255.43	210.52	225.29	284.5	196.27	211.79	265.4	257.54	258.18	212.14	219.92	193.57
Clo1313_1122	2726.52	2555.26	2678.6	2683.76	3158.55	2801.81	2531.52	2693.58	2632.55	2643.82	2776.6	2029.82	3153.11	2600.77	3304.72	2769.72	2483.2	2897.38	2599.24	2945.27	3005.67	3026.33	2978.48	3113.94	2248.64	2805.16	3409.68	2493.24	2769.15	3073.76	2577.53	2992.7	2434.35	2721.06	2462.58	2714.5	2750.28	3296.8	3484.67	2899.02	2962.84	3310.34	2203.52	3181.97	3104.54	3230.76	3322.93	2590.34	2688.85
Clo1313_1123	515.18	396.91	487.48	375.01	501.64	463.82	380.12	452.46	329.76	610.26	397.6	287.89	470.87	441.31	471.5	632.44	465.56	314.97	404.58	506.99	537.4	364.79	596.54	648.31	479.73	644.4	524.48	398.69	361.03	618.61	515.08	432.26	506.12	316.68	465.93	432.95	406.69	567.2	519.43	357.51	628.58	523.98	195.05	455.83	409.64	618.77	367.12	466.24	390.89
Clo1313_1124	1609.33	473.12	2186.11	1252.94	1944.99	1509.08	976.23	865.94	1625.21	866.36	2386.26	854.7	1102.92	1459.77	1871.07	1086.02	1540.21	1498.24	1323.66	688.47	736.65	873.65	2005.96	1988.89	2637.04	976.13	1694.69	1440.48	1177.27	1261.19	2079.34	1325.72	1989.8	1384.05	2039.38	1623	1331.18	1863.12	2036.38	978.08	2264.69	2029.84	903.22	980.02	1114.85	1249.68	1144.72	1361.17	1462.68
Clo1313_1125	63.87	32.75	20.05	23.96	25.34	18.7	16.59	15.06	19.91	43.72	18.75	24.75	28.17	32.94	16.29	32.66	20.79	22.23	55.66	34.75	44.73	29.85	43.55	44.61	27.72	27.81	27.57	27.39	24.66	51.65	33.01	22.23	27.66	22.94	31.46	18.5	24.62	32.68	18.44	17.06	29.67	19.4	20.62	23.11	27.86	22.59	13.04	24.58	18.09
Clo1313_1126	16.24	9.31	7.34	9.75	10.59	3.28	5.02	4.85	5.64	14.03	5.63	10.27	8.65	14.83	3.91	11.26	5.22	9.7	38.81	11.61	17.58	7.07	15.97	15.2	5.99	12.23	13.14	8.5	5.4	15.88	9.3	9.11	11.99	6.41	9.67	6.36	7.53	12.26	10.13	3.87	13.37	3.14	5.82	8.89	6.16	6.19	5.51	14.05	6.94
Clo1313_1127	13.87	3.11	2.94	4.78	3.64	3.42	3.55	2.02	3.38	4.04	2.18	2.75	6.78	3.62	1.77	3.26	3.78	3.03	30.97	4.66	3.6	6.05	3.74	2.52	3.33	3.04	3.12	3.36	2.53	12.19	3.35	2.07	3.21	3.52	2.59	3.67	3.38	2.83	4.74	2.07	2.93	2.43	3.85	3.17	3.3	2.6	3.47	3.76	3.81
Clo1313_1128	9.88	2.14	1.37	2.92	2.63	2.01	2.41	3.02	2.69	2.42	1.55	2.65	3.05	2.58	1.78	2.36	2.13	3.5	16.64	3.08	4.94	3.25	3.06	1.4	3.01	2.8	3.28	3.72	1.31	7.61	3.07	1.77	1.93	1.79	1.78	2.8	2.14	2.33	2.22	2.8	1.68	1.57	2.94	2.24	1.81	1.63	1.69	3.29	3.13
Clo1313_1129	14.38	3.26	1.94	2.4	2.6	3.67	2.55	4.04	2.87	3.29	2.22	3.15	5.01	2.77	2.07	3.18	3.28	2.71	25.01	4.92	6.5	3.96	2.66	1.47	3.75	3.33	1.86	3.81	1.72	9.83	3.28	3.24	3.05	2.4	2.3	2.13	3.08	1.4	2.95	2.51	2.09	1.95	3.57	3.47	3.23	1.73	2.2	3.89	2.97
Clo1313_1130	11.94	2.71	1	2.86	2.47	2.06	2.16	2.3	2.77	2.9	1.42	1.97	3.83	2.3	1.74	2.67	1.7	4.31	14.07	2.82	5.04	3.56	2.38	1.82	4.28	3.15	1.28	3.05	1.19	8.77	3.69	1.6	2.7	1.27	1.62	1.85	3.45	2.23	2.09	1.86	2.67	2.11	2.76	2.16	2.13	1.33	3.17	2.29	3.12
Clo1313_1131	80.22	12.5	11.58	13.63	10.45	12.09	13.56	5.51	17.04	10.68	13.54	20.09	12.52	14.28	13.85	18.89	20.11	17.21	16.88	24.95	37.95	34.01	56.16	18.15	30.63	19.67	15.69	16.56	14.17	56.52	31.12	10.72	14.86	10	20.12	16.45	16.23	24.22	18.89	8.65	11.51	19.65	22.43	8.79	15.37	8.75	16.92	12.68	13.83
Clo1313_1132	8.28	1.31	3.28	2.57	3.2	2.22	2.22	0.76	3.03	2.23	1.59	2.21	1.68	3.69	2.21	1.59	4.85	3.28	7.48	2.62	3.25	2.59	5.63	2.04	2.08	2.79	2.47	1.83	1.71	11.1	3.03	2.57	2.14	1.14	3.27	2.65	3.19	2.62	1.84	1.39	0.86	1.38	1.74	1.84	1.96	2	2	3.5	1.24
Clo1313_1133	2.55	1.9	1.5	1.85	1.23	0.27	1.46	1.1	0.88	1.47	0.92	0.98	0.97	3.2	0.74	1.02	2.25	1.05	12.39	1.58	2.24	2.3	0.41	2.95	0.75	1.66	1.19	1.98	1.1	3.09	0.58	0.74	2.06	1.1	2.36	1.64	2.19	2.07	0.88	0.57	0.99	0.28	1.67	0.48	2.2	1.68	0.64	4.04	0.3
Clo1313_1134	5.62	2.81	1.87	2.05	3.57	1.48	1.04	1.99	2.13	2.16	1.57	2.07	5.85	6.83	1.03	2.51	5.79	2.6	34.08	5.68	10.57	4.17	2.41	2.52	2.57	2.28	2.43	2.34	1.38	5.25	2.49	1.81	2.23	2.28	1.38	1.18	2.59	2.81	2.72	2.26	1.92	0.94	2.13	2	3.18	1.01	1.1	4.21	1.17
Clo1313_1135	885.26	937.93	571.22	732.16	600.15	856.87	654.3	737.34	642.7	896.5	777.36	434.04	849.24	806.36	1014.62	1382.96	1392.38	993.8	339.67	423.18	463.65	1070.8	623.41	616.23	982.06	1111.48	561.77	565.09	329.96	887.26	1178.86	247.27	783.46	1013.74	605.2	948.98	769.24	759	834.32	614.53	699.94	860.12	873.81	699.15	269.27	738.28	640.21	837.6	612.23
Clo1313_1136	2.09	0.12	0.51	0.82	0.32	0.55	0.45	0.34	0.34	0.3	0.24	0	3.13	2.19	0.38	0.39	0.64	0.27	20.06	0.16	1.04	0.15	0.21	0.61	0.39	0.37	0	0.68	0	1.16	0.75	0.19	0.53	0.28	0	0.28	1.13	0	1.06	0.3	0.25	0.29	0.43	0.5	0.16	0	0.16	2.25	0.31
Clo1313_1137	222.31	71.09	152.76	221.6	146.03	156	162.26	173.96	237.18	116.42	140.28	80.07	233.58	209.16	139.58	156.62	307.06	139.77	169.22	166.44	166.99	124.85	169.73	152.82	160.72	141.1	168.42	148.28	141.71	217.24	140.75	146.84	152.88	141.98	106.53	125.32	219.72	147.69	181.04	189.97	148	162.24	102.33	213.91	156.39	148.76	128.38	218.76	110.61
Clo1313_1138	265.7	79.42	215.4	224.29	176.4	166.93	182.96	179.87	227.7	128.56	181.52	152.54	254.63	263.09	169.8	185.18	381.14	139.72	188.05	205.82	228.01	164.75	207.72	209.19	184.59	159.07	192.71	157.97	152.64	223.94	166.43	180.86	177.33	178.01	143.74	169.53	200.52	192.18	223.47	196.27	188.48	190.35	97.38	242.18	180.36	195.78	128.5	276.88	167.31
Clo1313_1139	3.25	0.72	2.35	1.51	1.24	1.08	1.77	1.33	1.47	2.76	1.08	1.08	4.58	5.62	1.07	2.06	3.87	1.06	26.42	3.5	4.82	0.58	1.64	2.28	2.78	1.92	0.6	1	0.83	2.18	1.47	2	3.11	0.28	1.06	0.64	1.18	1.39	2.88	0.39	2.5	0.77	0.66	1.14	1.58	2.18	0.43	3.62	1.1
Clo1313_1140	3.37	0.72	1.78	0.81	2.51	0.82	1.49	1.57	0.89	1.79	0.7	2.26	2.73	3.26	1.25	2.34	3.31	0.81	23.36	4.5	3.65	0	0.83	2.7	2.68	1.45	1.21	3.02	1.12	2.29	1.49	1.51	0.52	0.28	1.34	1.11	2.01	1.75	7.81	1.17	1.77	2.9	1.14	1.48	1.6	1.22	1.63	4.46	0.3
Clo1313_1141	206.04	124.27	191.95	240.22	240.62	210.85	218.23	217.74	275.66	131.9	232.52	93.53	241.28	190.85	242.81	196.09	319.78	230.14	216.57	165.18	160.5	184.19	179.15	202.1	201.99	144.04	250.51	196.89	225.36	207.54	214.15	171.76	137.41	198.45	176.7	201.81	233.54	190.92	237.69	187.18	225.3	229.04	202.6	270.08	190.39	196.26	281.65	211.13	193.1
Clo1313_1142	319.46	152.05	359.91	314.01	351.13	303.15	283.45	271.26	336.81	176.53	362.61	142.13	344.29	298.66	285.71	203.17	479.52	304.83	267.75	207.83	205.19	229.07	352.45	333.93	351.22	189.96	373.88	276.47	241.82	324.42	358.29	250.67	275.42	263.99	308.57	292.61	282.38	336.88	322.37	244.67	347.86	279.32	233.82	328.34	265.91	285.44	313.74	290.75	281.97
Clo1313_1143	256.74	113.69	272.59	213.77	266.27	234.23	197.23	202.02	222.25	140.6	267.85	80.21	229.36	229.14	179.88	134.53	367.33	198.84	157.36	114.99	120.54	120.18	257.23	252.09	247.27	132.01	246.27	203.58	146.03	220.71	250.8	143.44	174.75	163.9	223.64	259.03	194.61	237.92	203.96	164.19	259.84	176.69	125.78	227.82	164.92	201.28	235.6	219.68	252.33
Clo1313_1144	271.32	211.38	224.2	289.89	248.55	245.14	270.77	288.17	308.02	250.02	252.08	145.29	303.68	240.88	210.46	240.5	383.51	301.49	206.92	154	176.93	219.71	227.62	215.51	238.65	218.6	236.45	233.55	218.77	257.56	261.14	206.78	206.86	205.49	184.6	238.5	280.31	205.37	207.1	218.83	262.54	204.48	199.71	314.89	220.86	189.65	300.51	257.18	240.18
Clo1313_1145	532.04	225.42	347.75	434.54	398.7	300.35	338.47	312.86	418.71	234.67	385.52	151.64	405.5	369.53	267.99	259.5	548.91	369.92	283.96	194.59	195.46	226.97	334.25	379.46	333.28	228.72	376.46	348.66	328.71	514.77	375.85	244.51	223.49	241.25	309.32	339.28	369.6	386.08	282.91	273.14	417.98	238.6	287.16	407.38	286.96	268.01	398.78	405.01	316.44
Clo1313_1146	503.14	204.18	378.74	399.33	398.91	328.53	328.37	292.66	361.4	239.41	379.32	131.02	382.71	388.83	250.58	260.42	567.74	309.57	231.9	182.87	180.82	176.25	383.83	390.51	374.75	234.15	410.64	330.31	231.84	534.16	405.48	221.5	274.95	183.08	333.47	329.74	354.06	383.06	271.87	207.57	393.92	239.98	215.84	361.27	256.63	250.94	353.85	409.94	325.85
Clo1313_1147	148.88	48.53	94.19	160.2	90.85	73.38	83.41	75.54	123.61	85.1	86.17	35.99	80.42	87.16	68.93	100.94	148.08	72.92	74.71	50.38	51.87	50.56	99.71	80.28	113.96	64.09	116.43	97.19	70.57	137.97	120.69	65.13	89.11	33.99	80.94	81.66	129.65	89.11	69.66	50.36	111.44	64	57.77	111.87	83.33	64.89	120.52	96.95	62.95
Clo1313_1148	278.02	122.71	180.47	233.45	171.2	160.85	191.28	181.22	218.94	167.25	166.1	60.54	220.71	195.41	102.94	137.43	311.13	180.78	107.75	102.59	96.6	89.27	160.65	156.71	176.23	139.57	165.69	180.04	122.28	291	248.62	105.28	141.52	76.41	145.74	151.22	211.17	163.54	115	92.6	182.98	93.25	110.16	186.71	131.16	124.84	176.78	223.63	154.21
Clo1313_1149	540.77	67.64	664.61	391.01	601.01	459.85	247.78	158.81	479.93	88.41	787.62	26.58	164.1	498.26	168.4	68.89	854.21	282.37	76.5	36.99	33.36	49.14	564.65	518.5	569.49	62.75	576.97	354.35	75.57	466.25	541.63	51.5	234.26	62.96	517.28	454.77	244.22	538.92	190.07	60.3	551.86	145.53	253.68	148.62	57.52	127.78	594.23	502.1	424.4
Clo1313_1150	176.61	224.84	150.51	210.41	137.7	155.81	151.7	179.27	206.41	252.84	148.6	126.18	185.17	168.16	190.34	369.16	248.88	168.46	216.62	180.48	182.06	206.09	129.57	118.61	163.13	276.23	135.92	140.43	184.34	225.01	181.92	173.84	142.45	142.37	123.02	146	210.15	129.03	216.36	165.33	132.9	215.66	126.08	178.51	167.75	193.93	205.79	158.46	141.91
Clo1313_1151	146.52	200.61	142.84	195.88	116.05	118.5	131.56	164.81	183.39	219.81	123.84	165.22	155.36	140.05	174.85	304.5	201.84	160.23	181.49	205.4	221.63	195.24	120.33	125.2	154.14	260.78	109.35	127.04	154.02	198.42	163.59	172.75	133.57	128.86	100.16	103.79	203.62	111.21	203.56	162.6	123.32	185.64	102.46	155.48	156.64	162.14	157.87	122.49	131.11
Clo1313_1152	250.27	127.39	233.02	122.95	251.11	198.81	120.53	93.3	162.98	107.8	261.96	27.64	100.78	218.65	101.48	64.33	278.91	107.41	80.29	55.14	39.14	83.19	232.39	225.68	263.68	65.84	263.84	135.7	82.33	224.79	238.88	56.02	164.31	174.95	216.19	227.72	105.66	221.45	104.39	137.79	234.18	102.05	98.36	81.93	54.81	150.76	152.79	248.61	142.17
Clo1313_1153	140.31	25.15	207.53	133.32	192.18	135.91	72.83	63.54	157.11	58.35	196.51	36.1	84.74	154.53	64.15	18.51	192.02	91.33	90.48	52.35	48.56	90.9	224.53	199.15	205.79	27.09	244.6	116.17	95.25	137.69	185.33	92.58	130.51	231.77	189.48	101.93	115.21	206.28	83.58	237.77	197.15	66.4	62.52	76.38	87.19	72.65	90.01	153.05	83.94
Clo1313_1154	348.19	271.27	311.69	362.55	290.67	253.85	199.92	273.98	373.46	426.52	254.92	166.2	326.09	343.79	256.96	602.62	498.84	247.25	276.73	294.91	323.7	389.59	333.86	292.55	326.39	430.55	418.71	245.16	206.74	424.64	327.03	337.85	279.44	379.08	327.35	149.25	378.3	343.49	261.47	494.23	303.58	262.23	261.99	235.96	275.53	264.23	169.93	353.6	145.33
Clo1313_1155	4146.55	1326.48	2104.63	704.46	1616.34	1832.29	610.05	571.35	686.54	602.11	1855.43	2795.48	449.09	2898.93	2432.84	536.26	4723.57	495.32	1960.73	3050.74	2791.03	979.76	1821.92	1866.46	2218.34	597.73	1475.11	531.59	1934.25	5741.6	2522.58	1994.09	485.15	487.83	1762.86	1953.78	975.7	1628.59	3160.97	887.89	2003.29	2657.26	381.47	452.11	1733.51	2502.08	1979.25	3237.34	2447.6
Clo1313_1156	797.94	515.49	376.75	253.31	335.97	298.93	179.45	172.45	346.94	242.12	336.45	470.24	144.63	537.92	419.86	233.79	687.31	129.14	370.45	541.29	423.61	263.28	344.51	429.21	446.35	234.26	305.37	140.8	359.79	932.36	600.13	328.64	168.36	213.61	400.1	355.49	301.78	332.47	589.4	194.04	433.28	497.17	114.07	152.39	303.52	408.11	346.95	560.47	388.19
Clo1313_1157	56.24	49.33	20.99	46.58	26.53	49.03	18.54	17.87	40.94	86.47	19.65	19.09	48.39	44.02	26.38	56.05	63.73	35.07	35.23	27.03	33.83	22.59	25.58	22.27	23.1	70	24.73	28.38	19.01	54.07	28.23	21.5	20.08	62.1	17.6	50.35	48.92	22	26.84	49.91	20.71	20.62	21.18	50.56	28.84	30.01	44.24	44.76	48.45
Clo1313_1158	85.8	79.97	34.66	62.49	38.58	70.57	23.7	26.23	52.5	134.36	33	27.37	72.2	57.43	46.11	93.31	90.6	48.93	30.44	54.85	58.67	51.57	39.11	30.82	38.21	124.48	34.11	34.2	30.23	94.98	49.06	36.4	36.67	85.91	27.8	78.91	70.28	32.67	41.25	79.36	33.78	42.08	24.38	78.46	33.73	64.54	69.28	62.34	77.84
Clo1313_1159	249.44	176.86	98.95	192.57	107.07	200.38	78.67	83.8	179.55	249.55	98.06	105.23	227.2	182.16	168.37	291.26	238.92	127.02	154.98	168.81	168.69	197.32	102.27	89.65	127.79	258.6	116.19	113.65	134.14	267.69	123.66	143.48	103.44	241.53	81.35	211.12	202.57	97.83	164.62	219.26	106.4	160.04	86.36	229.95	143.78	203.5	206.44	180.31	185
Clo1313_1160	111.76	2.01	90.29	5.84	97.67	89.43	4.56	3.43	4.98	3.29	101.72	0.33	117.84	101.99	110.04	4.59	148.65	2.06	3.67	3.11	2.51	161.44	96.65	87.63	2.04	1.77	99.79	2.13	1.12	140.14	1.68	1.26	0.17	293.04	102.92	94.35	4.69	102.23	2	226.09	82.68	0.97	1.61	102.55	1.49	103.82	91.07	89.52	76.21
Clo1313_1161	150.11	144.68	75.6	83.13	74.06	85.36	65.49	74.76	77.31	156.49	58.03	114.79	115.38	148.89	81.84	201.62	182.33	71.35	126.57	127.44	133.84	120.55	73.6	80.85	74.58	173.06	80.22	58.92	76.87	215.87	85.55	82.67	61.72	93.45	81.45	76.46	115.39	81.49	84.54	102.92	78.62	73.16	75.57	106.73	85.4	102.57	73.13	146.31	76.24
Clo1313_1162	89.67	87.45	36.63	38.8	37.78	37.43	32.24	42.89	36	99.09	26.37	81.15	62.55	82.16	43.13	109.44	94.64	37.87	65.64	79.91	82.68	69.8	38.9	41.72	32.97	99.66	37.61	28.03	40.34	112.33	49.8	44.95	28.51	56.18	46.42	38.49	53.76	35.99	46.86	65.69	39.86	39.48	38.74	57.78	48.91	47.52	31.81	81.22	38.56
Clo1313_1163	570.22	739.77	250.5	356.42	293.8	309	154.93	183.36	345.53	581.75	238.68	399.37	419.71	731.43	303.43	423.56	1476.73	187.89	282.83	449.5	429	396.31	289.42	340.77	451.4	421.51	334.95	182.94	274.91	793.73	578.67	349.71	217.28	377.46	305.8	317.89	361.28	319.88	327.29	378.87	303.6	298.76	172.67	436.22	330.95	359.16	210.03	738.17	256.22
Clo1313_1164	245.12	192.66	158.6	223.85	211.64	163.32	210.63	188.9	255	199.94	219.31	104.13	132.82	204.14	198.85	257.07	321.58	232.18	170.64	133.94	144.46	165.94	150.81	172.47	176.37	159.5	171.61	206.96	176	314.93	178.56	123.72	113.25	156.08	151.94	183.25	197.53	164.95	152.16	163.18	237.1	182.38	182.74	210.3	172.44	157.24	335.03	210.59	200.78
Clo1313_1165	220.16	136.44	198.83	171.29	200.71	189.47	165.14	158.95	186.38	164.58	206.46	80.62	173.92	200.3	202.04	207.06	298.82	170.9	139.14	108.77	116.53	141.72	168.34	171.68	225	176.19	192.96	161.3	135.52	252.99	210.06	127.51	144.73	136.34	171.21	190.14	162.54	172.32	190.15	139.45	194.53	199.49	123.74	176.16	134.6	172.97	225.64	190.88	181.24
Clo1313_1166	1173.9	344.86	1621.44	1453.46	1293.89	814.26	828.32	877.77	1456.88	476.9	1735.33	622.27	1027.32	1225.24	1211.68	782.02	2479.76	838.66	977.1	1074.02	945.47	761.79	1498.67	1107.5	1603.02	728.9	1474.26	834.53	1155.32	1650.08	1824.67	1155.65	909.86	818.8	1435.93	598.21	1161.64	1496	1400.37	1199.05	1230.46	1206.29	653.17	747.65	836.85	846.42	1265.55	1396.78	628.9
Clo1313_1167	162.03	6.81	182.78	100.02	188.42	79.9	56.14	38.65	90.59	16.58	189.55	53.4	96.11	127.34	92.62	11.89	159.68	34.31	108.5	42.67	46.56	47.89	160.8	170.85	167.88	17.95	168.14	84.21	100.05	127.08	130.02	81.68	71.08	119.33	180.25	86.57	77.81	150.95	94.76	113.21	169.87	87.34	48.82	86.54	100.79	67.24	47.35	132.66	60.55
Clo1313_1168	77.67	38.04	80.24	56.38	73.91	59.6	49.46	40.01	75.9	24.69	80.66	46.09	60.23	77.11	43.23	27.28	89.01	54.56	66.59	36.25	35.71	43.67	60.83	61.36	69.89	27.52	67.77	38.55	57.52	64.38	69.03	32.36	33.64	51.99	44.49	64.35	56.22	55.96	64.28	43.78	64.78	49.6	47.56	53.57	38.25	44.29	66.42	74.05	62.22
Clo1313_1169	33.48	29.09	19.33	31.18	30.57	18.37	20.35	20.25	35.46	29.36	26.34	28.03	24.59	42.57	20.45	23.78	37.84	23.54	72.71	23.53	25.71	17.54	28.34	26.35	21	18.64	29.78	22.01	30.26	36.73	22.9	16.4	15.65	28.05	17.79	22.77	33.13	18.26	26.64	18.88	36.71	18.43	23.29	32.23	24.65	18.41	37.16	31.07	22.5
Clo1313_1170	37.67	101.44	26.91	28.59	25.07	16.75	17.9	14.34	32.39	80.14	22.63	13.78	27.56	37.91	20.26	40.78	36.7	19.32	52.36	27.33	26.56	17.29	23.31	21.23	20.51	32.6	33.31	20.66	21.64	59.63	29.93	17.81	23.32	15.38	15.41	22.2	26.88	26.63	27.52	16.07	30.38	17.82	16	25.42	18.41	35.25	28.65	37.7	19.05
Clo1313_1171	926.13	1092.16	477.81	791.66	567.95	491.93	471.31	455.54	754.46	892.27	542.95	342.42	768.98	632.86	693.38	1227.81	1159.29	613.53	701.91	677.04	820.86	799.29	476.16	468.16	568.64	1029.66	545.3	603.03	709.87	1218.99	778.17	553.52	443.16	638.84	380.03	588.48	702.1	522.6	769.8	668.86	528.68	731.27	431.02	770.29	740.5	721.14	668.96	633.43	471.07
Clo1313_1172	429.65	258.77	398.88	313.34	335.82	323.64	230.47	201.46	334.13	278.96	418.44	238.93	315.74	333.18	304.49	263.03	531.74	359.08	347.16	255.85	318.72	297.02	384.17	344.94	375.27	243.17	329.44	353.6	298.75	474.85	333.31	326.03	299.16	350.93	243.04	373.43	273.4	345.67	343.76	277.11	330.11	333.56	236.35	294.17	402.28	349.32	353.39	318.27	344.49
Clo1313_1173	134.09	109.45	76.66	148.86	74.28	89.87	115.53	109.42	139.66	118.39	93.85	38.88	132.94	79.04	87.82	144.92	127.11	128.51	98.48	98.34	100.14	101.84	73.35	69.18	92.83	133.35	70.91	109.05	79.09	173.25	95.48	81.34	89.84	74.13	46.96	88.86	134.88	66.11	94.97	86.53	76.19	101.54	62.97	135.29	89.02	98.28	110.4	85.88	92.8
Clo1313_1174	7799.96	6844.48	6100.03	7638.02	3838.99	3075.72	4418.82	4044.85	5429.74	6722.29	6675.82	4345.65	5240.35	7099.2	5600.55	8378.1	9521.17	4456.46	8806.57	9882.75	11842.9	6153.04	4662.07	5523.14	6050.66	7792.64	3834.21	3784.35	7035.66	12649.9	7491.37	5272.45	3133	3554.52	5340.54	3703.45	7581.8	4567.62	7172.53	4051.36	4054.39	5798.97	2376.13	4930.8	5388.39	4640.94	5882.48	6667.62	3572.85
Clo1313_1175	13.08	1.47	11.5	8.06	9.89	4.64	6.5	4.02	7.59	2.97	8.71	4.67	9.31	10.12	2.81	3.25	10.48	5.43	54.42	5.99	6.67	6.51	10.25	9.55	10.07	3.42	6.81	5.4	6.03	11.87	7.35	3.52	7.24	5.57	6.88	5.36	6.38	8.34	8.88	5.54	9.81	4.56	4.02	5.85	6.27	4.56	4.09	11.02	4.38
Clo1313_1176	464.84	262.94	325.87	351.71	297.96	283.51	218.9	223.51	308.13	267.65	318.65	181.26	313.27	384.35	318.67	384.15	455.15	187.63	317.11	294.63	275.4	293.33	276.95	313.75	322.59	286.87	286	230.03	314.17	516.1	312.17	284.37	209.44	267.01	261.15	278.17	315.38	277.32	373.94	321.17	313.96	345.72	146.98	321.01	278.5	301.47	281.9	414.58	266.23
Clo1313_1177	104.14	74.03	67.74	91.55	76.77	87.36	73.79	73.96	95.57	98.68	68.96	48	97.23	92.81	80.67	135.63	107.17	73.1	88.7	68.27	72	92.54	58.67	61.64	74.06	86.85	66.17	65.7	75.57	105.27	63.65	74.11	61.54	75.83	52.32	83.72	80.78	60.44	90.05	89.76	80.24	83.02	52.23	100.11	81.82	78.87	90.04	90.42	86.31
Clo1313_1178	127.29	86.7	113.96	96.99	83.07	111.01	70.98	80.73	100.5	115.27	83.81	103.19	101.32	126.76	104.73	153.82	158.78	71.27	104.76	103.05	118.58	129.61	101.5	93.19	110.94	120.68	90.16	77.45	74.07	154.18	92.51	100.13	93.95	90.57	78.76	88.91	97.21	86.27	117.03	108.98	98.52	102.7	64.32	90.49	93.12	107.58	103.04	117.34	102.43
Clo1313_1179	153.92	94.07	185.68	223.68	145.64	133.53	118.22	98.35	249.98	122.7	183.28	84.39	122.77	134.33	271.32	300.07	203.38	187.81	144.45	80.89	80.99	111.23	164.66	139.33	332.27	217.89	130.08	128.2	98.06	121.51	247.93	132.26	186.09	74.17	104.22	81.05	136.06	153.43	274.68	107.69	172.51	264.18	169.54	92.54	99.15	171.31	232.1	139.07	105.27
Clo1313_1180	381.56	360.7	448.8	475.04	422.56	408.38	460	484.81	564.91	371.99	415.98	251.07	385.85	466.97	529.55	639.24	737.56	689.21	342.01	277.79	322.59	382.57	489.6	361.63	518.49	559.14	489.72	465.44	341.73	471.51	509.33	406.6	577.6	253.61	356.33	282.85	397.16	461.75	493.28	356.88	383.07	542.03	585.32	308.46	322.95	463.86	364.85	427.69	303.46
Clo1313_1181	115.38	215.45	49.06	177.47	63.11	76.69	135.63	153.05	161.04	203.52	64.5	82.51	130.75	101.55	71.41	163.17	126.41	138.72	187.67	167.11	197.68	147.79	48.94	52.42	64.58	176.51	64.24	95.71	134.96	162.33	79.37	151.13	77.54	107.85	39	66.01	215.91	68.58	71.65	111.37	64.64	80	64.05	139.3	155.72	89.22	129.18	90.14	76.67
Clo1313_1182	76.08	123.15	48.3	83.76	44.91	51.58	70.37	85.79	73.58	112.68	51.06	76.41	71.55	63.36	41.74	82.53	90.74	74.38	117.88	90.85	119.38	91.55	45.98	41.07	44.93	84.01	48.01	49.07	68.16	102.05	67.95	87.32	60.45	72.74	29.64	50.35	99.65	47.12	51.79	70.57	46.19	42.45	44	73.97	88.26	58.04	62.45	57.41	53.92
Clo1313_1183	41.4	72.56	28.49	51.73	26.67	29.54	38.38	52.9	45.99	81.22	21.5	55.05	43.02	40.79	29.79	60.53	55.07	45.9	78.18	62.7	77.99	52.46	27.56	25.72	36.2	61.83	28.22	33.53	42.09	67.24	44.26	57.35	45.09	37.05	18.99	22.81	65.49	25.52	31.71	39.61	31.61	26.99	22.45	37.74	61.13	33.4	37.11	38.18	32.75
Clo1313_1184	76.96	954.46	39.73	82.01	39.58	54.38	84.72	93.24	63.61	1363.47	35.75	587.54	70.95	77.88	43.89	842.9	91.3	860.29	535.3	833.17	871.25	69.7	42.15	39.61	49.95	1029.95	43.21	672.61	604.47	89.59	68.69	861.74	618.72	59.23	23.82	46.19	92.84	40.04	38.45	56.12	37.83	39.21	482.48	67.59	772.89	44.46	57.57	76.68	52.71
Clo1313_1185	436.1	1078.16	267.38	233.86	264.46	289.59	175.1	178.43	189.24	1541.92	219.11	375.88	183.46	290.48	470.57	1300.32	515.69	1078.14	607.14	889.64	875.34	176.46	289.5	284.41	252.04	1301.08	308.3	769.08	563.44	546.21	562.94	953.83	816.07	134.95	253.03	191.62	204.59	323.98	405.31	152.01	260.23	314.46	519.03	231.19	816.31	451.88	338.6	241.54	191.78
Clo1313_1186	588.62	2755.12	353.34	1390.68	338.97	386.73	1434.57	1567.2	1179.14	3539.52	306.74	1875.21	1624.45	334.49	615.57	2808.48	602.29	2414.46	1574.47	2488.35	2343.37	1610.48	409.22	377.72	272.71	2793.79	356.99	1862.77	1729.15	712.36	707.05	2341.34	2037.15	1201.17	309.27	306.15	1415.57	384.42	519.65	1344.09	308.85	368.16	1263.22	1660.5	2122.99	598.22	384.09	279.41	348.51
Clo1313_1187	2637.69	2398.39	2216.28	3001.47	2270.81	1473.97	1543.25	1616.31	2314.45	3195.6	2745.75	1114.41	2420.46	2809.12	2559.12	4367.83	4328.28	1813.03	2468.77	2230.54	2635.9	1751.3	2510.87	3310.48	2446.2	3617.69	2318.25	2214.51	2193.12	4169.16	2828.1	2274.65	1944.24	1037.13	2213.44	1494.7	2895.2	2848.78	3428.8	1464.81	2506.79	2820.98	738.46	2115.34	2205.43	2441.56	2374.37	2553.49	1474.17
Clo1313_1188	5080.83	2590.69	3649.4	4115.45	3005.48	2986.64	2220.43	2031.02	3247.63	4290.95	3975.67	3263.25	3578.04	4354.81	5465.94	5743.36	6086.63	2285.37	3442.67	3684.09	3977.27	3547.04	3628.65	4001.43	5839.23	4566.79	3153.34	2722.98	3547.24	7500.11	4958.45	4368.48	3826.3	1543.16	2475.8	2700.52	4876.83	3879.44	6895.94	2409.31	4139.23	5246.9	868.25	3094.24	3195.08	4392.38	3963.59	4278.83	2816.57
Clo1313_1189	181.62	109.59	86.28	90.36	88.39	76.53	89.14	111.4	76.11	188.77	70.15	59.37	81.28	206	72.87	156.12	164.61	92.34	98.81	160.65	228.65	116.2	103.75	120.53	117.98	142.07	88.85	114.18	74.39	263.76	110.01	92.24	109.97	38.14	62.06	75.05	112.68	107.03	96.77	59.66	97.04	93.69	73.54	76.61	107.08	110.36	75.57	158.7	80.76
Clo1313_1190	186.23	128.51	77.74	99.76	81.83	68.41	88.43	119.46	93.05	134.56	51.05	122.71	77.47	239.08	66.87	112.93	155.91	122.02	111.85	182.27	237.36	140.33	91	96.99	109.53	121.66	88.56	126.78	78.23	265.96	88.38	116.51	134.53	56.58	49.32	57.54	138.81	88.65	82.69	59.66	90.24	74.25	86.94	79.8	138.82	71.69	69.44	170.33	84.33
Clo1313_1191	186.7	99.79	55.56	68.1	63.82	61.47	76.71	91.63	65.69	98.79	37.55	120.65	64.86	236.3	55.62	79.54	122.3	92.84	110.05	161.35	170.11	99.22	68.19	74.7	94.11	88.13	61.57	98.14	77.78	234.34	71.09	91.05	117.24	43.75	32.15	49.03	95.19	62.56	67.22	45.27	72.97	45.44	76.95	67.75	104.04	61.24	61.3	166.37	71.1
Clo1313_1192	226.36	113.68	59.84	72.81	67.95	69.12	87.25	114.03	67.09	124.99	40.28	168.23	71.37	222.16	72.17	96.35	142.53	92.9	121.89	197.15	193.25	116.77	61.73	86.36	118.82	99.45	69.15	106.52	92.21	253.12	83.99	100.78	91	50.87	37.87	55.65	113.44	60.94	80.55	52.04	82.52	65.23	69.32	71.53	128.91	62.22	70	156.23	84.89
Clo1313_1193	38.19	9.76	15.23	14.38	18.03	10.95	9.4	8.8	13.76	7	14.77	13.96	14.97	32.15	8.59	10.89	24.89	11.89	37.24	21.97	31.73	17.04	19.5	18.93	16.52	10.04	17.59	14.23	15.01	46.83	14.82	15.53	12.96	13	15.36	9.57	15.02	21.35	10.46	13.26	17.52	8.04	11.31	13.17	17.95	6.95	9.06	27.58	11.08
Clo1313_1194	48785.3	31179.6	36008.1	36654.9	39180.3	42009	45620.2	45341.9	38505.6	34829.2	37328.3	49102.2	47226.2	46960.9	41133	36028.3	48860.7	41129.1	37085.9	47751.3	45068.5	33297.4	33650	34620.1	39693.5	41608.1	34023.2	40352.2	41889.3	49636.6	32075.2	37925.6	35730.6	32567.5	32528.8	46678.4	39981.5	36341.1	39691.3	31181.4	35648.8	42942.5	34973.4	45183.1	45611.8	38648.5	35602.2	44875.8	46649.3
Clo1313_1195	7101.23	5230.78	5090.37	5095.44	5541.75	6301.71	7245.96	6940.84	4905.76	6439.64	4687.09	5683.34	6626.52	7862.25	4696.64	5371.58	9006.53	5665.27	5188.04	6080.16	6007.55	4236.02	5104.59	5288.7	5082.89	6660.78	4898.63	5924.05	6281.4	7110.6	4559.47	6050.4	5226.08	5492.87	4357.09	6468.88	5127.71	4979.1	4547.25	5240.15	5392.16	4673.61	4379.02	6757.03	6841.96	5126.95	4708.37	7503.46	6428.76
Clo1313_1196	11007.4	8465.88	8682.38	8890.16	8475.45	9488	11557.9	10794.5	8240.59	10448.9	8642.08	9347.42	12667.4	12003.1	7737.94	8680.01	14745	8789.25	9132.09	9732.29	10461.6	7935.99	8300.3	7907.18	8318.79	9694.13	7448.12	9696.86	11021.3	11013.6	6964.63	10024.7	8023.3	9132.64	6491.06	9820.72	8253.84	7613.29	7449.76	9275.57	8328.22	7515.65	6889.97	11797.5	10557.6	7911.3	8301.97	11384.5	9789.26
Clo1313_1197	127.99	80.15	91.6	73.05	76.33	82.82	68.78	70.62	77.84	95	54.04	43.22	67.11	122.12	69.25	64.79	120.66	43.69	69	114.22	120.87	44.94	70.52	73.99	119.93	82.6	54.5	70.14	56.13	119.06	63.29	76.11	78.56	37.16	31.51	87.53	65.97	57.11	73.67	46.64	89.15	71.37	25.27	79.52	54.79	69.48	53.54	164.9	100
Clo1313_1198	163.59	66.57	191.73	101.95	153.24	202.34	91.27	78.08	118.26	66.11	186.56	104.66	152.13	138.74	193.92	103.8	188.5	118.09	126.91	84.52	85.12	90.08	162.95	146.88	201.46	83	178.88	137.91	95.38	238.8	163.04	116.26	150.13	53.45	116.25	177.26	99.41	135.61	189.36	65.23	194.34	161.08	89.14	141.12	78.07	168.53	232.77	135.34	199.6
Clo1313_1199	251.66	199.7	143.9	212.06	137.41	169.34	143.99	142.7	207.38	165.29	131.04	105.94	169.29	245.8	111.14	165.18	298.44	184.46	170.17	185.04	205.23	148.95	128.3	123.78	141.68	170.53	150.8	153.56	123.71	289.77	179.75	119.38	136.31	127.51	94.94	164.09	185.94	123.19	137.32	123.74	139.04	101.52	154.13	142.17	125.5	113.95	215.71	208.35	149.32
Clo1313_1200	2.71	0	1.9	1.61	0	0.81	0.89	0	0.33	0.89	1.74	0	4.07	0.54	0.37	0.78	0.76	1.6	18.84	0.96	1.02	0.44	1.24	0	2.28	1.81	0	0.5	0.42	1.71	0.89	0	2.35	0.42	0.8	1.66	1.67	1.05	0	0.44	0.75	1.3	0.85	1.1	0.48	0.37	0.49	0.51	0.91
Clo1313_1201	208.57	181.47	144.72	140.19	133.91	139.19	112.52	123.45	125.58	179.67	134.13	132.83	151.24	185.67	149.02	186.74	242.56	122.6	152.67	195.57	197.9	183.94	141.13	152.22	156.47	156.91	132.11	119.93	124.66	292.34	160.91	139.11	113.41	128.65	109.69	140.61	140.06	139.51	180.09	148.2	141.78	147.94	70	149.97	139.52	169.66	160.55	171.67	146.87
Clo1313_1202	141.85	38.08	61.8	92.17	67.5	87.65	74.58	63.22	92.92	44.21	64.56	35.41	87.65	106.42	48.32	51.4	173.16	79.06	63.55	59.25	62.61	68.61	55.58	49.23	53.99	59.29	68.15	64.02	58.69	148.1	82.76	50.74	48.16	87.44	52.87	95.77	96.61	60.79	55.4	82.58	53.64	47.14	68.21	88.31	65.92	57.3	83	105.04	72.3
Clo1313_1203	4.87	0.54	1.25	0.12	1.83	0.73	0.13	0.2	0.3	0.67	0.1	0.22	3.55	0.65	0	0.23	1.25	0.24	18.25	0.57	0.71	0.66	1.11	1.08	1.71	0.43	0.81	0.3	0.38	3.59	1.2	0.34	0.7	0.75	0.36	0.62	0.5	0.16	1.34	0.39	0.34	0.26	0.38	0.11	0.14	0.33	0	1.07	0.14
Clo1313_1204	6.87	2.23	3.36	3.16	4.64	2.25	2.11	1.5	2.66	3.44	2.6	0.72	3.23	4.8	1.39	1.95	5.19	2.63	20.73	1.23	2.1	1.52	2.31	3.46	2.64	2.37	3.61	2.13	1.29	10.02	3.88	1.45	2.42	1.67	2.98	2.19	3.13	3.5	3.17	2.02	3.44	1.95	1.64	2.08	1.41	1.69	1.76	4.48	1.75
Clo1313_1205	143.17	83.38	54.41	46.35	49.53	51.37	44.07	47.51	37.75	109.22	44.85	102.7	61.63	107.41	48.7	80.38	126.34	36.33	70.19	98.79	113.83	73.93	54.99	64.86	56.06	80.89	41.32	35.61	49.84	202.69	63.66	52.04	38.02	57.97	53.55	57.3	67.14	47.04	52.79	54.53	66.99	50.7	30.87	59.22	63.77	57.02	43.89	105.19	58.43
Clo1313_1206	172.92	94.34	83.89	55.16	69.24	74.69	54.91	53.74	48.05	107.19	78.6	81.36	84.7	136.23	82.52	99	161.27	43.42	76.83	121.37	150.04	84.72	91.73	88.37	100.07	106.75	62.13	46.81	56.36	228.76	102.14	73.38	44.86	67.97	69.64	84.41	79.54	71.6	88.66	61.11	88.78	78.6	35.94	79.43	80.37	71.65	67.82	139.63	70.17
Clo1313_1207	358.86	212.24	260.62	188.56	235.52	222.71	162.26	172.1	181.4	262.39	248.27	287.39	250.88	320.59	256.14	225.09	406.27	166.93	187.14	333.13	388.41	250.91	260.98	280.93	276.17	236.74	226.03	164.06	168.68	428.86	271.48	212.93	155.21	204.74	211.03	257.14	233.46	246.45	298.54	200.02	266.24	254.37	126.53	225.69	235.12	221.18	216.46	303.5	237.29
Clo1313_1208	198.21	180.1	109.09	141.81	111.29	100.32	107.49	123.58	108.54	234.69	110.55	167.12	146.84	182.86	119.14	155.51	210.94	104.01	145.74	280.12	324.49	146.67	119.16	133.81	121.23	154.72	110.93	95.25	112.44	278.34	135.82	156.99	93.22	104.34	75.3	111.13	166.29	118.9	148.67	124.81	129.29	117.98	54.06	158.31	177.93	143.71	122.23	169.49	105.84
Clo1313_1209	2324.26	2105.67	1688.35	2228.76	1809.07	1575.01	1580.88	1692.92	1938.16	2530.13	1705.89	1856.84	2236.88	2473.22	1839.74	2354.79	2694.43	1994.82	2022.29	2203.82	2238.5	1839.07	1552.4	1732.75	1503.27	2208.83	1886.98	1605.35	1765.9	3071.03	1573.44	2078.98	1508.41	1340.44	1171.62	1589.56	2419.87	1822.58	2283.25	1638.77	1669.77	1814.09	1269.15	2088.59	2033.39	2023.85	2020.7	2270.14	1603.97
Clo1313_1210	1837.63	1097.97	1374.06	1693.29	1185.78	1228.89	1153.31	1213.35	1405.94	1772.11	1188.82	1489.65	1469.72	1703.69	1704.52	1930.24	2064.41	1382.34	1210.97	1458.12	1322.22	1345.55	1216.82	1254.9	1515.03	1852.58	1249.64	1079.9	1142.54	2655.94	1638.46	1554.13	1571.08	917.36	851.86	1091.46	1905.22	1321.3	1953.99	1238.43	1265.97	1606.89	790.37	1385.56	1285.17	1624.17	1539.13	1738.95	1202.23
Clo1313_1211	244.11	228.21	179.94	291.06	192.54	203.32	290.54	333.89	253.41	378.24	128.56	147.54	246.24	336.97	177.44	247.53	304.05	305.78	238.19	259.06	279.54	217.67	215.82	199.45	196.42	297.08	279.81	219.71	212.29	277.13	195.31	363.93	353.31	143.44	113.32	119.89	394.23	233.42	189.59	214.83	182.8	169.47	161.31	235.16	272.48	219.97	158.82	293.17	141.1
Clo1313_1212	292.34	209.79	241.03	317.7	205.16	240.7	295.89	337.96	249.74	353.31	192.08	248.89	283.44	319.56	268.44	277.24	334.89	281.31	290.66	265.26	282.21	242.32	224.79	229.34	263.83	280.87	277.19	237.28	272.45	314.18	267.44	382.92	370.43	142.86	135.02	187.73	422.83	225.19	254.08	199.58	200.89	232.23	154.15	272.01	310.43	247.15	260	329.59	209.45
Clo1313_1213	245.32	159.7	202.03	294.81	209.67	174.09	239.97	212.58	266.02	229.22	197.77	201.92	192.05	278.98	256.41	303.23	250.1	215.33	251.49	205.38	230.56	158.82	185.46	184.91	277.6	278.92	193.67	188.16	247.93	222.62	266.91	284.13	306.77	99.63	102.01	153.52	313.96	184.87	273.78	154.02	196.8	212.28	111.57	224.1	242.35	191.38	296.26	239.85	141.04
Clo1313_1214	308.76	168.86	150.19	216.14	137.63	163.53	195.51	219.94	179.11	323.29	134.31	129.95	205.93	302.35	156.73	295.42	310.75	139.02	158.51	201.8	194.07	119.17	154.29	175.73	191.07	264.65	151.32	155.68	167.96	368.49	194.88	185.02	195.19	108.47	115.91	157.15	244.48	158.34	193.97	144.54	147.37	181.03	95.43	205.55	162.39	210.11	159.65	306.81	151.57
Clo1313_1215	159.7	92.02	89.89	94.47	80.18	74.2	104.18	113.99	81.51	219.84	60.19	98.31	115.02	170.58	71.16	147.61	184.73	87	103.04	127.7	105.36	76.62	80.42	109.7	81.33	152.34	89.1	69.44	82.44	184.33	96.37	93.51	82.63	68.8	60.07	86.94	108.3	62.66	96.68	88.19	81.96	73.66	60.93	109.32	96.11	95.73	64.44	157.55	90.55
Clo1313_1216	171.18	118.47	81.37	102.89	74.6	79.89	101.51	108.94	96.35	171.84	71.77	105.76	111.78	150.71	81.63	149.11	171	101.16	103.72	99.59	118.15	93.67	82.3	93.13	72.87	122.87	76.34	95.09	69.08	202.86	97.91	73.86	68.78	101.2	61.99	91.04	107.47	81.99	96.37	102.05	90.11	76.31	72.28	107.27	91.76	87.86	79.17	139.34	82.63
Clo1313_1217	228.17	87.51	143.73	126.99	136.29	113.85	112.9	99.03	117.14	143.2	131.59	140.15	131.73	198.59	101.65	129.36	200.57	100.3	128.52	137.2	154.66	120.94	138.23	145.83	151.6	115.75	139.51	124.43	102.22	267.47	142.9	114.76	115.67	101.78	104.5	112.55	128.28	129.79	118.32	121.04	155.44	105.09	80.78	132.3	133.6	102.36	96.83	189.75	122.07
Clo1313_1218	228.14	203.76	147.59	186.82	129.95	131.76	139.77	151.26	174.84	230.81	109.8	144.04	167.16	206.15	137.23	230.53	220.42	139.7	174.48	238.42	239.49	242.22	118.42	134.07	172.87	182.71	146.12	147.79	145.55	238.2	157.95	161.9	141	141.7	107.42	107.62	178.57	119.91	137.31	197.35	134.94	128.44	131.41	160.61	170.84	124.49	112.36	206.92	100.16
Clo1313_1219	174.23	194.08	98.49	138.01	93.99	84.19	114.02	115.04	124.55	187.71	90.56	122.91	119.31	145.07	84.66	181.35	136.03	113.72	133.28	166.12	191.65	148.82	98.65	101.33	107.24	137.43	86.18	121.4	118.24	203.72	98.81	114.98	93.39	106.25	66.7	85.33	127.3	87.38	90.55	132.63	108.04	86	83.01	129.36	149.03	88.98	90.98	127.49	94.49
Clo1313_1220	66.14	87.19	36.16	105.41	45.77	26.16	50.24	48.14	81.26	66.3	32.51	44.85	41.03	45.58	36.4	123.02	44.76	69.36	84.5	51.09	86.12	69.04	34.3	32.84	29.12	59.28	24.09	65.66	68.72	74.05	44.27	47.59	32.98	49.14	15.95	24.87	78.38	30.22	43.79	50.36	63.52	33.6	39.56	64.35	93.22	25.14	66.03	54.54	32.14
Clo1313_1221	815.72	481.89	319.11	875.82	525.76	461	561.15	556.23	772.29	815.14	415.45	270.76	601.44	684.17	464.34	880.94	628.06	409.94	518.57	412.46	393.34	312.15	434.55	583.13	396.58	657.57	555.75	574.61	495.39	960.72	527.3	557.21	446.55	262.99	383.87	476.51	745.12	525.54	574.67	354.28	589.96	553.33	330.97	689.53	451.62	599.17	749.59	754.6	444.19
Clo1313_1222	370.15	143.6	437.88	261.08	330.76	304.39	203.55	217.21	215.96	324.16	339.95	230.48	264.55	445.69	336.27	307.45	380.11	169.75	198.32	249.77	236.37	165.71	430.19	477.8	443.93	285.15	348.15	241.81	185.12	463.09	366.45	256.2	418.2	133.61	317.63	271.88	237.09	428.53	460.24	179.36	430.77	382.35	146.46	217.55	175.69	373.83	268.92	463.85	276.98
Clo1313_1223	141.27	64.96	161.17	115.57	115.62	118.9	81.36	93.27	105.74	167.52	94.81	114.32	97.98	203.05	145.44	116.63	137.17	75.27	98.85	151.26	130.49	82.3	160.52	170.54	195.2	140.03	142.98	98.79	80.52	172.79	131.01	140.06	166.05	60.61	114.97	76.06	134.59	164.38	165.74	109.96	165.08	134.1	71.3	84.65	76.18	148.48	101.69	213.46	86.41
Clo1313_1224	150.48	109.11	127.03	118.7	109.74	138.97	102.59	140.79	117.99	240.71	79.34	108.12	127.74	214.02	131.45	144.18	185.06	128.53	93.59	155.87	139.52	135.53	172.28	154.38	154.19	162.5	175.83	106.84	72.53	184.58	134.21	148.42	244.32	83.47	125.46	57.2	173.25	162.34	130.89	129.74	169.32	117.41	127.46	108.25	94.8	135.94	84.25	258.82	74.64
Clo1313_1225	318.05	170.71	250.82	192.23	219.85	260.81	191.4	181.81	166.29	324.67	169.47	234.69	202.63	376.59	218.46	198.95	290.54	171.23	148.91	223.1	212.88	203.81	249	275.93	284.62	209.75	253.1	196.52	140.72	351.07	214.76	206.04	294.96	148.51	193.16	200.22	237.37	239.26	232.45	201.55	281.56	198.66	161.79	210.48	161.18	221.58	204.77	424.19	212.71
Clo1313_1226	374.83	180.83	264.77	224.07	253.16	271.48	189.41	162.64	172.9	306.44	203.53	237.28	209.66	409.81	230.98	201.81	314.29	188.4	150.35	220.29	212.5	235.11	254.6	263.77	297.7	201.56	253.32	224.3	175.66	375.31	250.6	185.2	246.84	158.39	185.26	215.58	266.96	244.77	241.42	248.67	336.7	214.53	174.77	207.7	164.57	219.37	246.12	415.77	227.07
Clo1313_1227	361.54	219.62	333.98	279.76	249.2	278.03	196.76	175.92	208.08	309.21	290.84	225.13	296.11	376.35	285.28	257	378.63	203.74	179.07	204.79	229.39	280.91	288.5	289.83	349.32	253.69	260.77	240.8	168.89	411.86	333.59	207.3	279.84	194.1	228.84	238.83	291.29	271.1	345.72	274.92	344.26	267.32	171.68	248.58	190.75	240.11	259.43	422.28	225.91
Clo1313_1228	147.39	108.49	101.23	134.68	93.95	93.3	88.97	86.29	99.39	184.68	79.95	82.14	109.18	157.39	88.29	123.97	142.57	89.85	90.93	111.1	116.9	98.25	95.63	108.48	124.42	124.13	97.43	105.4	74.49	166.98	114.21	96.7	105.88	71.08	67.57	76.45	161.66	92.24	102.06	100.46	124.04	92.88	61.29	104.36	88.84	89.02	106.83	171.3	82.95
Clo1313_1229	268.71	159.15	163.96	203.93	132.73	145.28	138.09	131.59	156.78	242.7	142.91	118.29	150.76	214.1	131.68	167.64	234.95	135.19	103.21	146.36	165.98	136.29	146.73	156.49	206.23	170.19	129.91	152.46	108.8	302.52	193.03	123.95	156.71	89.48	107.1	131.83	248.03	135.47	145.39	140.1	186.37	127.09	101.21	163.15	121.62	115.52	157.49	242.42	133.4
Clo1313_1230	13.25	4.57	7.21	5.1	14.86	4.64	2.25	5.08	4.22	5.65	7.52	2.37	4.69	28.1	7.56	12.29	27.51	9.15	26.94	6.69	4.32	2.78	10.19	17.06	7.96	10.53	6.88	8.27	3.18	23.33	12.37	2.86	8.93	2.12	4.56	8.42	6.76	7.97	7.96	1.66	15.28	4.39	7.54	7.45	4.84	4.17	4.33	22.72	8.04
Clo1313_1231	193.04	99.95	99.96	117.86	94.23	97.13	93.11	91.99	99.05	188.6	99.24	90.41	119.18	147.38	76.4	112.8	189.06	75.13	83.8	98.55	91.87	77.03	98.72	100.2	119.96	113.24	87.64	86.92	73.63	234.78	122.65	84.06	87.13	79.99	86.59	97.92	129.89	94.24	90.81	96.78	127.34	84.17	47.97	117.15	90.68	90.45	88.73	164.83	89.19
Clo1313_1232	129.56	70.9	74.23	61.06	70.72	64.45	47.14	50.9	54.77	137.66	66.22	95.21	68.36	112.71	51.45	68.95	128.47	36.34	50.64	71	71.96	53.17	78.44	80.07	76.29	62.16	59.71	52.16	49.39	154.1	72.5	55.04	49.42	59.68	61.58	66	61.04	66.1	58.76	72.09	91.79	54.01	29.15	68.9	57.53	54.47	64.81	126.57	70.93
Clo1313_1233	130.92	66.74	67.82	60.11	63.05	58.01	43.9	50.2	63.92	101.21	59.72	79.32	62.75	116.7	47	62.86	125.7	41.13	66.41	63.77	63.03	53.31	71.68	72.43	70.56	59.57	51.03	57.13	44.43	137.79	70.91	52.81	49.15	54.53	53.45	57.48	63.54	60.14	61.21	64.49	86.9	44.02	31.64	56.52	56.6	50.38	49.1	122.78	55.87
Clo1313_1234	421.45	79.8	115.03	241.01	136.42	110.39	77.27	84.11	213.21	201.17	137.92	116.22	200.81	372.52	150.52	297.96	938.51	285.67	120.55	197.68	174.44	111.65	159.27	161.11	266.17	292.54	118.4	187.14	99.63	498.55	320.39	152.45	261.41	114.02	137.91	92.46	252.86	167.02	171.72	177.43	175.16	152.39	164.3	150.78	141.58	119.09	115.47	393.52	89.5
Clo1313_1235	313.28	103.54	232.42	129.2	208.57	198.04	118.99	112.84	133.68	136.24	223.95	116.75	117.44	277.12	219.56	228.05	301.67	109.75	132.8	160.09	166.66	142.12	217.56	228.51	253.12	146.6	174.82	126.01	114.92	361.71	190.32	126.08	134.67	101.59	137.44	213.89	120.76	190.42	286.11	108.59	224.61	260.33	82.19	119.07	123.1	195.81	215.02	263.28	231.48
Clo1313_1236	2899.13	1671.96	3961.24	2521.23	3451.75	2745.53	2616.83	2153.15	2681.25	1968.52	4054.28	1912.95	2500.32	3375.67	3061.62	2541.62	5948.09	2563.95	2373.76	2172.1	2303.43	2279.72	3211.95	2882.57	3908.72	1881.93	3359.79	2257.05	2334.82	3582.68	2985.31	1991.45	2410.47	2245.13	2647.47	2746.07	2583.55	3079.54	3098.11	2485.78	3733.18	2755.77	2199.48	2026.43	1963.09	1945.45	3275.16	3224.31	2311.62
Clo1313_1237	1659.15	1200.31	2119.77	1884.91	2003.4	1575.77	1799.76	1675.44	1847.71	1594.08	1988.94	1026.93	1506.11	1958.41	1917.33	2191.48	4081.79	1743.86	1535.15	1465.35	1586.9	1922.06	2008.45	1761.48	2322.72	1386.88	2189.57	1554.79	1381.59	2045.46	1978.36	1451.86	1593.43	1416.4	1543.64	1417.8	1866.95	1820.1	1837.05	1683.2	2195.98	1668.09	1434.59	1354.34	1362.97	1195.13	1644.36	1893.97	1303.32
Clo1313_1238	1338.9	484.94	1787.82	1050.12	1300.32	1050.34	1065.29	849.96	1049.23	881.01	1623.53	439.94	934.09	1413.03	1192.3	1359.07	2552.11	763.94	750.15	530.75	448.49	382.73	1352.8	1322.18	1845.31	858.52	1105.03	920.88	749.82	1768.43	1545.21	691.16	948.78	501.07	1044.8	1090.32	864.02	1210.34	1497.76	602.49	1409.33	1276.42	510.18	732.13	620.99	848.75	1202.46	1419.52	1030.74
Clo1313_1239	318.33	66.29	399.57	160.73	286.41	211.23	168.47	136.96	179.15	138.34	293.3	166.96	164.27	375.59	202.59	198.98	411.67	120.39	194.95	122.46	104.78	85.99	335.74	310.87	313.2	113.09	273.54	210.72	151.62	382.24	191.38	162.91	175.4	106.71	203.46	209.93	144.59	266.95	233.53	124.04	340.97	200.26	92.01	143.05	162.38	149.71	184.4	363.28	223.98
Clo1313_1240	242.79	58.88	274.53	136.63	195.01	172.39	135.51	128.3	146.06	124.58	200.17	122.72	165.23	271.83	153.21	160.53	335	105.92	138.56	112.62	102.12	77.34	257.76	213.96	252.96	105.18	194.82	163.92	106.39	280.65	168.43	144.73	145.85	92.54	141.39	163.38	129.31	190.26	190.03	108.53	247.59	150.31	78.89	129.21	120.32	124.92	139.99	281.59	155.62
Clo1313_1241	164.68	35.38	195.48	102.17	145.95	112.46	90.31	87.24	110.81	95.48	138.6	100.69	125.85	211.01	105.36	122.92	239.58	82.88	121.37	84.56	75.85	51.7	186.47	158.41	197.21	77.52	155.26	118.89	80	211.91	116.31	113.76	134.75	59.85	99.32	84.36	101.62	134.98	129.68	85.73	182.43	102.82	56.07	87.14	100.14	81.04	84.64	219.02	95.52
Clo1313_1242	302.51	126.98	272.7	180.2	203.18	190.6	186.09	171.94	181.56	181.04	204.31	115.53	206.17	326.06	137.5	194.38	357.01	183.62	168.09	145.45	147.62	106.58	220.47	212.87	225.27	154.2	207.16	204.04	137.2	296.11	170.05	148.86	190.12	103.25	131.89	188.13	181.46	184.96	162.91	118.78	236.97	140.33	109.48	162.35	154.86	127.97	157.73	300.7	181.82
Clo1313_1243	242.72	101.46	223.48	115.68	161.51	141.95	142.6	125.04	116.35	148.43	158.15	113.31	161.25	260.87	92.65	132.05	307.92	120.05	111.63	105.37	106.96	80.87	194.04	162.47	172.64	110.22	145.03	147.27	95.65	253.94	121.59	105.2	129.18	80.66	106.06	146.52	118.25	144.23	118.93	92.97	189.24	102.63	66.56	125.72	111.85	91.25	107.35	248.45	143.81
Clo1313_1244	147.68	66.97	158.26	93.56	108.06	96.21	96.54	89.35	76.98	121.53	131.2	84.55	124.7	160.58	86.49	133.03	237.61	70.99	85	70.33	72.26	55.08	150	121.11	142.81	98.59	102.43	103.56	69.87	220.69	105.94	79.94	95.34	51.32	78.95	87.3	95.86	99.72	103.37	65.16	149.63	85.76	35.35	104.48	82.09	70.64	75.93	175.8	101.38
Clo1313_1245	18.69	7.99	5.81	6.17	2.66	6.01	7.82	7.2	7	6.33	5.15	4.25	4.41	10.13	3.81	7.05	7.14	12.29	9.11	6.27	11.99	5.97	8.43	4.84	6.48	4.92	3.6	6.84	1.9	18.96	5.29	3.85	4	3.56	3.4	4.48	10.6	2.98	3.57	3.97	6.42	3.69	5.55	5.42	5.15	2.08	5.82	3.49	4.89
Clo1313_1246	28.84	10.72	6.76	11.41	5.74	5.26	9.78	9.92	16.07	9.67	5	7.2	11	14.94	3.78	10.85	14.38	17.24	49.21	20.3	22.75	11.5	7.35	5.33	6.99	9.47	6.96	12.1	5.27	30.68	9	5.73	7.66	5.7	3.91	4.5	18.88	5.86	9.26	4.73	7.64	5.75	9.21	8.09	13.53	2.3	4.95	11.46	5.38
Clo1313_1247	30.8	24.74	21.1	18.24	23.3	26.6	14.1	12.8	20.49	23.14	23.24	11.44	22.65	27.88	24.91	19.5	35.48	18.52	24.63	15.38	15.6	20.51	19.89	23.94	25.63	21.46	22.79	17.43	18.05	30.63	24.07	15.91	15.58	22.01	22.35	33.23	19.35	21.44	22.69	18.39	23.26	27.23	15.89	23.76	15.74	19.37	29.2	29.27	26.19
Clo1313_1248	0	0	0	0	0	0	0	0	0	0	0	0	0	0	0	0	0	0	0	0	0	0	0	0	0	0	0	0	0	0	0	0	0	0	0	0	0	0	0	0	0	0	0	0	0	0	0	0	0
Clo1313_1249	10.07	11.8	3.73	10.19	4.8	4.78	7	8.01	9.63	13.35	4.55	5.6	10.47	9.01	2.92	10.01	14.26	8.53	25.4	12.19	14.7	10.78	4.29	3.69	3.61	9.32	4.82	5.74	5.55	13.36	5.57	6.69	5.26	10.11	3.53	4.17	12.05	4.84	5.18	7.14	4.27	4.17	6.1	7.6	9.01	3.85	3.92	9.62	3.77
Clo1313_1250	1.14	0.18	0.56	0.39	0.69	0.2	0	0.65	0.33	0.22	0.34	0.37	3.08	1.06	0.37	1.14	2.24	0.98	22.38	0	1	0.43	1.51	0.44	1.4	0.71	2.22	0.49	0.61	4.19	1.09	0.55	0	0.41	2.15	0.2	0.33	1.54	1.76	0.64	0.55	0.64	0.21	0.72	0.47	0.72	0.72	2.26	0.67
Clo1313_1251	79.2	171.08	52.91	109.01	52.66	53.66	74.09	93.32	90.68	245.45	51.77	44	83.23	115.14	58.92	192.71	125.97	83.44	119.32	118.73	124.56	97.03	50.11	49.3	53.8	155.55	59.52	67.6	89.31	102.46	62.08	90.8	74.38	45.26	36.37	42.79	120.98	53.38	85.28	43.95	49.71	71.5	32.53	79.82	73.73	84.03	52.84	115.85	41.04
[truncated: 1,780 more rows]
[truncated: 20 more columns]
