# Supplementary material for: Metabolic and evolutionary responses of Clostridium thermocellum to genetic interventions aimed at improving ethanol production
Source: Biotechnol Biofuels. 2020 Mar 10;13:40. doi: 10.1186/s13068-020-01680-5 (PMC7063780; doi:10.1186/s13068-020-01680-5)
Supplement: Supplementary file 9 — Additional file 9: Table S9. RNAseq expression data for each gene and strain. Units of reads per kilobase per million mapped reads (RPKM), median value for each strain (n ≥ 4). Genes are identified by Clostridium thermocellum locus number, from Genbank NC_017304.1 and NCBI GeneInfo identifier number. Strains are identified by LL number (Table 2). [file 13068_2020_1680_MOESM9_ESM.xlsx]

## Sheet: Sheet1
geneID	Locus	CommonName	geneProduct	LL1004	LL1011	LL1036	LL1041	LL1042	LL1043	LL1044	LL1160	LL1161	LL345	LL372	LL373	LL374	LL375	LL376
650468844	Clo1313_0001		chromosomal replication initiator protein DnaA	377.32	365.95	339.36	342.34	369.68	321.87	203.05	440.765	442.87	447.455	287.51	184.47	168.75	317.59	240.1
650468845	Clo1313_0002		DNA polymerase III, beta subunit (EC 2.7.7.7)	267.56	224.98	268.81	200.02	226.89	208.03	77.77	359.61	345.515	342.295	163.66	132.17	112.04	166.97	159.9
650468846	Clo1313_0003		S4 domain protein YaaA	107.27	77.21	117.7	75.03	89.9	76.71	33.07	142.86	128.905	127.06	88.46	44.01	43.13	50.55	70.59
650468847	Clo1313_0004		DNA replication and repair protein RecF	92.85	90.7	96.56	73.34	106.56	97.06	28.75	124.015	116.615	108.98	52.5	39.85	41.27	67.83	43.86
650468848	Clo1313_0005		hypothetical protein	220.85	294.02	175.2	266.7	347.38	263.15	292.94	231.71	198.3	236.44	295.11	237.06	246.96	279.7	247.45
650468849	Clo1313_0006		DNA gyrase, B subunit	477.45	382.58	629.52	484.89	635.03	460.74	429.34	465.77	433.995	471.56	484.61	377.47	377.07	379.4	347.45
650468850	Clo1313_0007		chromosome segregation ATPase	214.94	272.41	207.63	284.91	267.86	238.19	214.71	291.385	259.835	257.425	246.11	255.16	240.16	260.89	221.27
650468851	Clo1313_0008		parB-like partition protein	195.47	262.97	190.87	236.13	290.26	226.32	181.88	268.805	253.705	238.79	182.72	187.33	197.07	238.73	171.37
650468852	Clo1313_0009		hypothetical protein	182.19	300.42	165.7	222.64	251.82	217.86	187.36	278.785	240.17	236.025	139.14	155.67	170.78	240.63	158.84
650468853	Clo1313_0010		TPR repeat-containing protein	144.6	200.78	151.06	162.98	188.05	152.4	120.23	218.915	177.79	190.045	135.75	108.34	120.49	152.68	125.49
650468854	Clo1313_0011		seryl-tRNA synthetase (EC 6.1.1.11)	336.79	385.52	367.9	357.63	355.97	290.59	244.98	454.215	376.98	375.105	275.1	243.68	282.65	276.75	280.64
650468857	Clo1313_0012		major facilitator superfamily MFS_1	6.47	8.12	5.31	10.65	11.32	5.72	13.72	25.895	22.44	6.405	6.33	8.32	8.28	13.43	5.16
650468858	Clo1313_0013		copper amine oxidase-like domain-containing protein	106.93	480.04	138.97	251.61	500.39	215.19	772.65	589.975	442.71	163.075	249.07	322.39	232.29	512.55	284.8
650468859	Clo1313_0014		S-layer domain-containing protein	489.42	663.57	444.66	915.47	814.53	2163.51	1151.53	706.83	705.46	386.96	480.57	793.25	771.11	552.06	514.89
650468860	Clo1313_0015		hypothetical protein	3.25	0.9	2.05	2.01	2.89	4.8	2.94	3.845	2.72	1.4	1.04	4.18	2.86	1.28	1.46
650468861	Clo1313_0016		VanW family protein	160.33	89.38	142.52	101.22	122.34	86.54	34.13	152.405	127.905	126.35	75.84	88.89	69.91	44.56	75.04
650468862	Clo1313_0017		gamma-D-glutamyl-{L}-meso-diaminopimelate peptidase I (EC:3.4.19.11). Metallo peptidase. MEROPS family M14C	4.45	5.2	3.82	4.98	6.58	5.63	4.23	7.165	5.505	4.335	2.3	4.55	3.13	6.84	1.59
650468863	Clo1313_0018		hypothetical protein	0.75	0.66	0	0.97	1.31	0.26	0.6	0.96	0.515	0.56	1.81	0.86	0.74	0.59	0.74
650468864	Clo1313_0019		pro-sigmaK processing inhibitor BofA	3.3	22.42	12.63	14.58	11.45	33.05	27.84	38.12	6.615	22.75	8.9	23.61	39.3	4.35	2.79
650468865	Clo1313_0020	pfor-1a	pyruvate/ketoisovalerate oxidoreductase, gamma subunit	2168.49	1849.22	1656.32	3063.54	2946.72	2133.58	2192.51	1631.28	992.19	1778.08	1624.36	2572.02	2983.58	2749.18	1396.11
650468866	Clo1313_0021	pfor-1b	pyruvate ferredoxin/flavodoxin oxidoreductase, delta subunit	1927.24	1633.76	1639.5	2689.44	2807.41	1847.66	2180.83	1428.6	872.055	1427.47	1503.16	2141.61	2749.78	2517.43	1290.68
650468867	Clo1313_0022	pfor-1c	pyruvate flavodoxin/ferredoxin oxidoreductase domain protein	2334.82	2015.24	1689.26	3412.42	2960.96	2343.16	2528.94	1712.82	1112.97	1653.08	1626.94	2867.88	3419.31	3193.27	1527
650468868	Clo1313_0023	pfor-1d	thiamine pyrophosphate TPP-binding domain-containing protein	2885.52	2234.37	2127.86	4403.72	3967.92	2545.49	3325.83	1986.73	1226.48	2018.96	2135.85	4140.31	4183.78	3785.78	1787.69
650468869	Clo1313_0024		putative lipoprotein	0.6	1.16	1.8	0.64	1.15	0	0	0.765	0.355	0	0	0	0	0	0.65
650468870	Clo1313_0025		hypothetical protein	0.63	0.79	0.36	0.73	0.61	0.89	0.73	1.73	1.95	0.57	0.33	0.56	0.36	0.72	0.28
650468871	Clo1313_0026		helix-turn-helix domain protein	0.22	0.13	0	0.32	0.39	0.23	0.23	0.5	0.45	0.135	0.13	0	0	0.21	0.12
650468872	Clo1313_0027		hypothetical protein	9.9	10.75	5.8	6.52	16.12	7.69	6.7	12.21	10.225	8.3	5.24	7.78	6.08	6.32	4.48
650468873	Clo1313_0028		glycosyl transferase family 39	0.91	1.51	1.27	1.28	1.47	1.66	1.22	2.22	1.73	1.35	1.17	0.99	1.25	2.1	0.78
650468874	Clo1313_0029		spore coat protein, CotS family	2.14	2.94	2.09	3.08	2.69	2.37	3.09	3.51	3.115	1.885	2.14	1.22	1.89	4.22	1.1
650468875	Clo1313_0030		Formate-tetrahydrofolate ligase (EC 6.3.4.3)	257.78	234.38	256.82	269.24	240.03	200.96	350.12	228.34	222.78	282.75	279.01	259.65	205.07	288.62	305.29
650468876	Clo1313_0031		sporulation peptidase YabG	0.56	0.41	0.67	0.79	1.13	1.17	1.32	1.175	0.68	0.425	0.57	0.81	0.64	0.87	0.18
650468877	Clo1313_0032		protein of unknown function DUF1021	4294.61	5681.67	5751.23	5794.88	6782.77	4830.41	8624.87	4149.56	4970.05	5823.48	7857.37	6864.34	3626.36	4056.42	5530.67
650468878	Clo1313_0033		Peptidoglycan-binding lysin domain	13.5	9.04	10.27	9.42	13.12	10.55	10	13.27	11.025	8.91	7.69	6.64	9.35	11.26	6.33
650468879	Clo1313_0034		4-diphosphocytidyl-2-C-methyl-D-erythritol kinase (EC 2.7.1.148)	133.77	107.23	108.06	124.23	163.83	106.92	195.72	183.525	193.505	99.655	109.29	130.29	106.29	192.6	111
650468880	Clo1313_0035		transcriptional regulator, GntR family	301.46	209.49	328.8	301.3	336.59	193.63	300.56	519.51	479.475	261.685	200.89	302.52	200.6	385.73	198.13
650468881	Clo1313_0036		Heavy metal transport/detoxification protein	2.51	0.46	1.48	2.27	0.69	3.1	2.33	4.44	2.035	1.385	0.92	1.8	1.97	1.38	0.41
650468882	Clo1313_0037		hypothetical protein	126.97	87.39	118.28	95.98	102.47	77.96	123.64	211.455	192.225	120.39	90.95	75.47	81.08	173.33	92.88
650468883	Clo1313_0038		AAA ATPase central domain protein	150.39	151.33	152.38	158.4	166.7	144.47	169.67	227.28	191.605	173.13	140.57	150.54	145.18	241.78	144.53
650468884	Clo1313_0039		phage shock protein A (PspA) family protein	698.03	556.17	772.56	710.15	761.97	534.91	772.3	793.88	726.91	675.145	907.02	564.95	604.8	698.19	702.09
650468885	Clo1313_0040		hypothetical protein	94.67	106.3	103.29	108.95	121.04	88.54	116.61	167.07	136.085	102.455	84.96	80.51	79.54	143.03	71.28
650468886	Clo1313_0041		protein of unknown function DUF342	271.54	89.04	298.67	153.94	161.28	138.76	44.53	221.07	197.375	119.245	138.2	131.97	161.45	63.84	135.06
650468887	Clo1313_0042		metallophosphoesterase	75.53	77.98	94.46	100.21	118.93	92.01	97.29	80.47	76.29	79.61	68.37	86.58	66.74	102.65	71.03
650468888	Clo1313_0043		SMC domain protein	22.69	36.98	26.08	33.97	47.49	42.68	39.47	26.01	27.445	29.795	20.75	28.16	26.05	42.66	23.36
650468889	Clo1313_0044		NLP/P60 protein	37.1	58.43	38.27	39.71	67.23	63.5	49.31	49.435	45.47	38.41	28.77	37.08	39.08	68.06	37.32
650468890	Clo1313_0046		spore cortex-lytic enzyme	3.27	1.37	2.18	1.31	2.22	2.74	2.3	2.975	2.63	1.275	1.19	4.92	2.57	8.65	1.66
650468891	Clo1313_0047		germination protein YpeB	2.91	1.56	1.57	1.81	1.88	3.43	2.55	5.455	3.695	1.725	1.8	4.33	3.79	3.47	1.54
650468892	Clo1313_0048		Abortive infection protein	202.68	150.68	218.68	194.39	140.09	150.1	214	149.42	144.84	214.175	236.72	165.53	129.4	162.35	224.16
650468893	Clo1313_0049		AAA ATPase	167.03	179.88	174.73	194.51	172.26	147.15	184.9	167.685	144.25	200.385	142.12	148.71	117.75	231.17	155.11
650468894	Clo1313_0050		primosome, DnaD subunit	280.53	333.01	334.06	365.6	330.25	308.98	336.98	302.185	245.065	365.75	315.73	306.09	268.74	331.41	314.82
650468896	Clo1313_0051		metal dependent phosphohydrolase	196.45	153.89	170.12	180.77	232.2	165.61	107.35	195.475	196.14	157.41	99.9	127.19	114.16	165.34	100.85
650468897	Clo1313_0052		hypothetical protein	491.57	355.52	437.16	370.17	409.54	335.09	251.08	482.38	458.84	392.5	294.5	261.73	344.71	434.16	245.25
650468898	Clo1313_0053		hypothetical protein	731.17	528.71	742.5	840.57	611.39	806.54	561.67	743.86	583.04	855.33	826.4	642.73	506.91	423.72	770.07
650468899	Clo1313_0054		type 3a cellulose-binding domain protein	84.26	609.14	101.59	156.27	285.54	342.47	264.52	173.96	200.26	131.245	157	177.56	222.15	273.55	221.64
650468900	Clo1313_0055		copper amine oxidase-like domain-containing protein	234.26	766.17	255.71	341.04	400.09	441.48	366.66	365.015	351.67	290.13	343.45	241.28	264.63	336.28	439.75
650468901	Clo1313_0056		MotA/TolQ/ExbB proton channel	1238.62	298.44	1011.72	753.38	467.79	541.61	45.11	748.735	765.115	437.715	564.23	833.98	590.81	48.29	576.82
650468902	Clo1313_0057		OmpA/MotB domain protein	816.36	220.39	697.47	497.47	412	410.07	35.67	492.7	542.67	283.975	409.46	580.35	520.54	39.85	418.03
650468903	Clo1313_0058		protein of unknown function DUF1385	456.11	332.06	524.99	423.78	393.21	365.91	560.29	397.1	377.895	483.84	581.02	451.44	322.12	409.74	504.15
650468904	Clo1313_0059		protein-(glutamine-N5) methyltransferase, release factor-specific	91.93	70.31	102.41	89.39	95.95	77.92	105.65	66.57	66.785	83.015	91.85	92.56	60.71	142.55	87.97
650468905	Clo1313_0060		sporulation integral membrane protein YtvI	0.45	0.6	0.57	0.15	0.73	0.64	0.99	1.06	0.525	0.42	0.43	0.5	0.67	0.35	0.15
650468906	Clo1313_0061	rnf-a	electron transport complex, RnfABCDGE type, C subunit	406.95	605.36	375.24	514.04	658.77	662.94	540.69	605.32	425.17	494.17	266.68	1099.82	584.92	921.33	278.05
650468907	Clo1313_0062	rnf-b	electron transport complex, RnfABCDGE type, D subunit	410.56	600.05	324.38	477.88	556.79	668.44	458.17	578.635	414.215	541.12	262.53	1035.37	591.17	973.48	298.19
650468908	Clo1313_0063	rnf-c	electron transport complex, RnfABCDGE type, G subunit	270.9	406.17	234.36	305.7	426.04	447.13	336.83	412.26	277.61	371.725	189.15	722.55	436.92	680.81	199.33
650468909	Clo1313_0064	rnf-d	electron transport complex, RnfABCDGE type, E subunit	272.2	383.72	220.98	299.24	397.06	441	319.94	403.96	273.57	363.57	185.41	621.01	408.15	671.49	185.37
650468910	Clo1313_0065	rnf-e	electron transport complex, RnfABCDGE type, A subunit	216.84	334.44	190.82	273.31	371.32	391.4	293.36	321.67	240.145	280.18	146.56	586.25	358.18	627.98	180.1
650468911	Clo1313_0066	rnf-f	electron transport complex, RnfABCDGE type, B subunit	219.7	320.29	211.22	293.37	435.28	409.1	353.19	305.38	232.54	214.12	151.19	716.01	405.14	735.4	158.93
650468912	Clo1313_0067		hypothetical protein	0.81	0.4	0	0.33	0.3	0.7	0.35	0.92	0.43	0.595	0.35	0.78	0.67	0.41	0.34
650468913	Clo1313_0068		shikimate kinase (EC 2.7.1.71)	584.66	857.41	785.98	705.35	1025.54	590.46	1456.54	492.955	622.575	679.96	596.78	850.07	322.04	1005.47	543.43
650468914	Clo1313_0070		GCN5-related N-acetyltransferase	170.63	169.25	148.42	145.65	173.66	125.53	145.39	164.62	144.18	167.91	119.42	146.04	91.18	146.07	131.19
650468915	Clo1313_0071		hypothetical protein	175.44	205.8	157.01	137.13	198.29	136.93	153.93	180.645	159.745	175.735	116.4	162.34	92.29	180.88	122.47
650468916	Clo1313_0072		transcriptional regulator, DeoR family	79.46	78.11	86.72	94.69	101.54	62.11	65.48	86.595	54.585	93.995	67.85	63.83	45.01	48.8	69.76
650468917	Clo1313_0073		glycerol kinase (EC 2.7.1.30)	111.68	39.04	132.54	47.61	48.39	44.39	99.41	69.43	46.25	125.445	110.36	77.98	222.46	187.76	98.29
650468918	Clo1313_0074		transketolase subunit A (EC 2.2.1.1)	27.17	6.8	28.49	19.9	18.32	12.54	39.07	18.905	12.325	32.78	25.77	37.54	178.55	90.68	33.2
650468919	Clo1313_0075		transketolase subunit B (EC 2.2.1.1)	33.42	7.91	31.23	40.01	31.35	18.15	62.86	26.49	15.535	39.445	32.22	73.6	259.87	156.51	38.29
650468920	Clo1313_0076	adh	Alcohol dehydrogenase GroES domain protein	69.22	21.66	55.66	74.01	47.8	36.87	97.14	46.07	30.9	83.215	52.54	124.47	485.2	249.23	66.99
650468921	Clo1313_0077		hypothetical protein	123.77	40.09	120.26	138.16	92.43	69.31	127.83	94.89	59.065	167.11	112.76	162.02	726.14	300.74	112.25
650468922	Clo1313_0078		ABC transporter related protein	64.21	23.8	65.36	66.9	46.13	40.43	64.44	57.595	37.275	89.52	59.96	85.23	380.88	186.38	65.91
650468923	Clo1313_0079		inner-membrane translocator	55.25	22.96	55.72	54.2	35.31	26.42	54.22	45.42	32.425	75.82	52.17	70.1	319.76	152.44	54.85
650468924	Clo1313_0080		Phosphoglycerate mutase	47.93	23.58	51.2	47.68	42.95	26.01	62.71	44.07	28.85	71.075	59.34	48.63	268.05	114.61	45.96
650468925	Clo1313_0081		SNF2 helicase associated domain protein	21.44	40.82	21.24	28.82	35.34	25.43	47.39	33.615	28.295	31.085	21.6	28.41	27.48	62.14	21.68
650468926	Clo1313_0082		oligopeptidase F. Metallo peptidase. MEROPS family M03B	42.96	49.25	36.76	36.84	46.03	37.03	32.14	47.425	46.38	51.845	23.48	69.52	54.72	84.02	29.7
650468927	Clo1313_0083		MazG nucleotide pyrophosphohydrolase	38.74	64.64	53.8	65.98	79.66	42.79	60.84	62.77	53.985	62.3	46.46	69.53	59.95	88.01	45.19
650468928	Clo1313_0084		S-layer domain-containing protein	179.04	84.85	171.6	180.92	144.32	101.67	9.43	158.135	135.64	99.24	89.43	202.84	145.53	10.41	103.09
650468930	Clo1313_0085		tRNA-adenosine deaminase (EC 3.5.4.-)	608.06	860.76	350.18	1241.36	1106.48	814.24	1073.34	939.985	712.585	565.435	554.64	764.77	762.71	1306.23	582.84
650468932	Clo1313_0087		Cupin 2 conserved barrel domain protein	5.7	3.15	6.39	3.34	3.38	7.39	3.12	7.745	7.21	3.99	3.16	2.78	2.57	5.14	3.13
650468933	Clo1313_0088		3D domain-containing protein	62.54	53.6	64.56	71.51	67.67	46.25	39.91	57.055	49.08	64.03	37.77	60.47	45.76	75.9	35.83
650468934	Clo1313_0089		transcriptional regulator, LacI family	212.95	165.81	249.98	214.85	216.85	141.38	208.76	191.84	155	222.82	241.54	175.15	147.28	173.24	197.96
650468935	Clo1313_0090		S-layer domain-containing protein	634.51	123.7	528.02	181.12	219.11	264.07	80.07	263.24	307.13	502.17	236.12	255.98	71.09	83.82	198.99
650468936	Clo1313_0091		peptidase U57 YabG	7.47	2.43	6.11	1.92	2.61	2.25	1.42	5.065	3.4	4.135	2.6	2.06	1.31	0.72	2.04
650468937	Clo1313_0092		DNA topoisomerase type IA central domain protein	26.26	19.38	25.81	31.46	27.87	19.03	19.1	30.53	27.98	22.75	26.55	25.44	22.22	18.13	23.37
650468938	Clo1313_0093		protein of unknown function DUF368	267.78	296.4	297.74	393.65	413.29	232.62	589.43	337.145	290.23	268.95	403.96	310.22	293.31	529.57	334.14
650468939	Clo1313_0094		MscS Mechanosensitive ion channel	22.02	26.62	21.76	32.8	42.63	21.12	45.04	35.305	36.785	21.29	25.88	26.94	30.52	81.12	22.59
650468940	Clo1313_0095		protein of unknown function DUF951	13.42	17.88	17.15	21.79	30.69	14.44	36.98	27.855	30.955	10.785	18.06	29.26	24.53	72.78	15.13
650468941	Clo1313_0096		peptidase S1 and S6 chymotrypsin/Hap	34.68	34.33	34.4	46.73	47.57	32.08	49.44	61.405	69.16	32.675	27.36	63.02	53.44	112.48	28.3
650468942	Clo1313_0097		hypothetical protein	17.7	10.94	17.72	23.94	22.75	15.99	25.63	31.165	34.39	14.055	16.9	28.89	29.85	58.48	14.32
650468943	Clo1313_0098		CMP/dCMP deaminase zinc-binding protein	483.23	387.28	489.39	558.35	464.19	450.09	713.31	425.045	374.59	416.13	618.03	517.22	412.41	624.36	524.45
650468944	Clo1313_0099		acetolactate synthase, large subunit (EC 2.2.1.6)	306.31	1627.31	400.29	375.03	1734.5	285.11	569	616.595	441.74	357.855	386.84	305.21	325.99	578.26	366.25
650468945	Clo1313_0100		acetolactate synthase, small subunit (EC 2.2.1.6)	178.3	1140.26	208.53	204.63	1246.06	158.2	342.46	344.315	287.295	194.2	219.39	194.82	210.23	353.51	241.17
650468946	Clo1313_0101		ketol-acid reductoisomerase (EC 1.1.1.86)	580.33	3306.4	678.38	724.78	3648.51	489.56	1095.87	1141.07	998.175	616.135	676.81	691.38	704.02	952.07	741.89
650468947	Clo1313_0102		2-isopropylmalate synthase/homocitrate synthase family protein	233.67	1508.02	264.81	284.22	1441.53	210.77	378.31	524.265	399.555	255.235	234.95	266.62	245.33	429.26	271.69
650468948	Clo1313_0103		hypothetical protein	278.33	1735.87	555.31	350.7	4176.85	342.13	752.69	535.15	363.54	324.255	484.71	422.68	325.28	563.72	355.57
650468949	Clo1313_0104		RNA polymerase, sigma 28 subunit, SigI	66.86	482.37	78.02	103.71	523.38	77.68	129.6	173.965	111.23	76.45	73.67	73.7	88.55	192.81	76.49
650468950	Clo1313_0105		hypothetical protein	44.96	240.84	50.98	61.4	231.75	65.64	63.92	86.105	64.405	45.605	44.63	47.85	58.17	144.57	47.83
650468951	Clo1313_0106		hypothetical protein	542.92	1466.34	622.59	1523	1516.38	1041.72	2550.69	926.145	925.05	716.53	747.93	1144.43	529.3	2172.97	782.36
650468952	Clo1313_0107		transcriptional regulator, BadM/Rrf2 family	44.2	73.26	79.2	103.04	71.79	43.79	329.44	63.785	51.705	34.375	54.8	46.51	23.49	528.05	52.13
650468953	Clo1313_0108		glutamyl-tRNA reductase (EC 1.2.1.70)	1.78	0.86	1.95	2.3	1	1.29	13.26	3.81	2.64	1.33	1.09	1.07	1.12	49.88	1.51
650468954	Clo1313_0109		siroheme synthase	1.1	0.51	0.97	0.97	1.35	0.72	1.22	1.74	1.515	0.695	1.06	0.39	0.64	3.52	0.33
650468955	Clo1313_0110		hydroxymethylbilane synthase (EC 2.5.1.61)	1.55	1	1	1.83	1.76	2.28	3.1	3.335	2.445	1.27	0.63	2.01	3.47	1.84	1.33
650468956	Clo1313_0111		uroporphyrinogen-III synthase (EC 4.2.1.75)/uroporphyrinogen-III C-methyltransferase (EC 2.1.1.107)	3.02	2.16	3.61	5.06	5.09	3.26	8.59	5.685	4.18	2.605	2.11	2.94	5.54	2.63	1.58
650468957	Clo1313_0112		Porphobilinogen synthase	6.45	3.95	5.55	8.27	5.86	8.35	7.68	12.155	6.51	6.445	3.67	5.35	10.37	3.87	2.41
650468958	Clo1313_0113		glutamate-1-semialdehyde 2,1-aminomutase (EC 5.4.3.8)	3.24	2.56	3.5	3.16	3.7	3.74	4.76	5.975	4.065	2.455	1.87	2.84	4.51	2.89	1.42
650468959	Clo1313_0114		sulfate ABC transporter, periplasmic sulfate-binding protein	20.98	2.99	13.96	23.83	8.67	3.11	18.91	15.06	16.44	10.235	8.67	5.47	12.69	9.76	11.28
650468960	Clo1313_0115		sulfate ABC transporter, inner membrane subunit CysT	30.42	5.53	22.91	41.11	14.03	5.54	24.42	24.97	24.94	16.955	15.36	12.26	20.48	17.7	16.81
650468961	Clo1313_0116		sulfate ABC transporter, inner membrane subunit CysW	9.82	1.69	5.37	9.61	3.53	2.22	7.3	7.82	8.555	3.755	2.74	1.58	6.14	4.64	4.49
650468962	Clo1313_0117		sulfate ABC transporter, ATPase subunit	7.08	1.15	4.34	12.35	3.73	1.88	5.7	5.8	5.78	2.695	3.2	2.02	4.85	3.03	3.36
650468963	Clo1313_0118		phosphoadenylylsulfate reductase (thioredoxin) (EC 1.8.4.8)	5.65	1.67	4.7	11.71	2.86	1.66	5.76	5.45	5.35	2.24	2.55	1.73	4.31	3.12	2.32
650468964	Clo1313_0119		sulfate adenylyltransferase subunit 2 (EC 2.7.7.4)	8.67	2.9	7.56	15.9	5.93	3.1	11.48	10.165	8.585	5.755	6.64	3.48	6.67	5.54	5.65
650468965	Clo1313_0120		adenylylsulfate kinase (EC 2.7.1.25)/sulfate adenylyltransferase subunit 1 (EC 2.7.7.4)	4.23	1.2	4.01	8.18	2.6	1.48	4.82	5.35	3.67	2.475	2.55	1.55	3.73	2.72	2.21
650468966	Clo1313_0121		thiamine biosynthesis protein ThiS	5.23	0.9	5.26	6.75	3.68	4.07	7.47	4.72	4	2.93	3.64	1.7	3.87	3.61	1.61
650468967	Clo1313_0122		UBA/THIF-type NAD/FAD binding protein	7.78	2.19	7.03	14.15	5.8	3.81	8.3	10.35	8.885	3.6	3.09	4.16	6.75	7.1	4.16
650468968	Clo1313_0123		Mov34/MPN/PAD-1 family protein	4.81	2.2	4.38	12.94	4.56	2.29	7.87	8.27	6.075	3.125	2.59	2.89	6.08	5.2	3.82
650468969	Clo1313_0124		nitrite and sulphite reductase 4Fe-4S region	6.99	4.13	5.79	11.82	5.4	5.18	8.5	8.445	8.09	4.705	4.43	5.1	6.94	8.4	4.37
650468970	Clo1313_0125		SirA-like domain-containing protein	13.92	6.65	9.88	16.65	10.81	8.81	13.76	17.67	15.655	10.735	8.16	9.49	12.68	13.91	7.21
650468971	Clo1313_0126		Lipoprotein LpqB, GerMN domain	539.4	996.31	275.3	314.99	409.87	909.42	1499.88	151.935	299.29	327.315	317.89	229.15	202.66	833.98	277.16
650468972	Clo1313_0127		RNA polymerase, sigma-24 subunit, ECF subfamily	849.8	689.83	383.28	231.25	374.07	989.87	1157.65	131.77	447.26	342.41	267.22	183.64	163.73	632.76	241.5
650468973	Clo1313_0128		hypothetical protein	0.2	0	0.39	0.41	0.13	0.38	0	0.145	0.22	0.325	0.3	0.32	0.21	0.51	0.14
650468974	Clo1313_0129		hypothetical protein	0.59	0.19	0.5	0.64	1.02	1.02	0.31	0.305	0.685	0.39	0.19	0.38	0	0.8	0.35
650468975	Clo1313_0131		hypothetical protein	134.76	150.16	100.31	248.71	292.09	130.77	507.4	227.045	203.985	154.725	124.28	227.13	151.11	367.63	119.14
650468976	Clo1313_0132		hypothetical protein	147.55	183.28	134.14	224.62	269.07	140.49	539.31	244.16	235.205	179.73	175.3	216.64	162.15	376.79	165.98
650468977	Clo1313_0133		alpha-L-arabinofuranosidase domain protein	42.88	32.87	40.55	45.72	35.68	35.91	38.81	43.73	36.115	46.185	41.77	31.86	26.88	45.59	38.71
650468978	Clo1313_0134		hypothetical protein	29.54	20.3	31.59	30.04	25.68	24.11	20.53	37.3	25.63	28.83	24.47	19.11	17.24	23.08	25.12
650468979	Clo1313_0135		Dockerin type 1	14.24	11.96	13.75	12.83	13.32	11.51	10.98	16.21	12.805	14.7	10.78	9.44	8.51	18.9	9.29
650468980	Clo1313_0136		glycosyltransferase sugar-binding region containing DXD motif	18.74	14	15.73	15.32	25.37	10.5	2.74	28.41	29.385	13.925	2.89	9.23	9.41	5.86	3.23
650468981	Clo1313_0137		Radical SAM domain protein	13.14	9.75	11.1	12.12	15.35	8.53	2.3	22.745	23.44	10.14	2.49	9.12	9.65	5.57	2.53
650468982	Clo1313_0138		Radical SAM domain protein	13.52	11.51	12.81	15.11	18.79	11.57	1.89	27.425	30.12	12.29	2.21	13.66	10.58	4.9	3.06
650468983	Clo1313_0139		Radical SAM domain protein	18.22	13.35	17.85	18.27	21.77	13.48	2.26	35.75	35.82	16.02	4.48	13.36	14.6	7.04	4.53
650468984	Clo1313_0140		glycosyl transferase group 1	20.59	18.03	16.62	20.23	20.08	13.16	3.23	37.64	34.75	17.67	4.6	20.02	15.44	7.8	5.66
650468985	Clo1313_0141		methyltransferase FkbM family	30.64	24.63	28.86	31.8	31.95	17.94	4.6	49.175	45.24	23.275	9	26.11	20.67	8.41	8.8
650468986	Clo1313_0142		Radical SAM domain protein	53.2	40.3	48.89	78.7	72.81	31.39	10.56	105.255	96.475	47.56	18.64	65.3	44.11	8.99	20.21
650468987	Clo1313_0143		glycosyl transferase family 2	49.93	38.19	52.86	91.81	69.85	33.44	7.21	99.145	86.21	38.355	19.87	66.1	46.33	9.92	16.62
650468988	Clo1313_0144		NAD-dependent epimerase/dehydratase	92.82	60.22	84.18	141.24	115.6	35.43	5.67	232.955	181.99	75.495	34.23	90.65	63	3.41	41.7
650468989	Clo1313_0145		DegT/DnrJ/EryC1/StrS aminotransferase	63.2	50.81	68.67	85.32	79.02	57.93	53.05	89.135	95.08	96.365	43.26	155.83	47.89	96.1	51.9
650468990	Clo1313_0146		dTDP-4-dehydrorhamnose 3,5-epimerase (EC 5.1.3.13)	41.84	32.25	45.77	40.56	48.18	39.77	27.57	59.515	67.1	63.135	25.01	100.93	31.82	59.7	31.39
650468991	Clo1313_0147		CDP-glucose 4,6-dehydratase	297.65	109.21	224.94	238.97	197.51	129.81	13.96	258.205	242.87	127.22	123.66	256.63	161.09	30.5	114.38
650468992	Clo1313_0148		glucose-1-phosphate cytidylyltransferase	594.89	217.55	419.41	493.99	376.68	219.21	27.07	538.195	493.52	267.685	253.07	608.64	368.87	51.15	231.11
650468993	Clo1313_0149		hypothetical protein	34.39	45.8	43.47	58.58	54.8	35.88	41.66	43.88	33.07	54.025	30.88	43.75	28.51	81.1	31.42
650468994	Clo1313_0150		transposase mutator type	9.21	5.72	12.21	11.94	8.83	10.67	9.65	8.265	6.31	13.615	9.63	8.66	7.48	8.95	9.42
650468995	Clo1313_0151		hypothetical protein	7.63	9.21	7.43	8.37	13.52	10.42	5.33	16.22	10.12	8.815	4.96	9.1	6.3	8.68	4.67
650468996	Clo1313_0152		Radical SAM domain protein	5	5.85	5.94	1.72	6.67	6.98	4.25	9.035	6.95	5.76	2.64	5.95	3.63	4.46	2.92
650468997	Clo1313_0153		Cupin 2 conserved barrel domain protein	1.74	2.77	1.34	4.47	2.51	2.5	3.38	5.93	3.55	2.93	0.54	3.64	2.97	0.57	0.91
650468998	Clo1313_0154		hypothetical protein	4.25	5.58	4.14	4.87	5.72	4.43	3.57	7.275	5.005	5.265	3.1	5.93	3.03	3.15	3
650468999	Clo1313_0155		hypothetical protein	2.04	1.78	1.35	1.96	2.56	0.95	1.34	2.175	2.715	1.175	1.16	1.98	0.99	0.84	1.08
650469000	Clo1313_0156		hypothetical protein	2.73	2.37	2.32	1.46	2.7	1.22	1.18	3.38	4.46	1.32	1.59	2.97	2.42	0.72	2.41
650469001	Clo1313_0157		hypothetical protein	16.8	11.51	17.69	23.52	13.85	11.66	14.64	17.67	14.895	23.73	17.34	17.87	14.54	17.24	18.4
650469002	Clo1313_0159		hypothetical protein	28.36	45.57	21.73	52.27	51.5	37.16	27.95	60.975	53.85	37.585	25.23	43.86	30.98	36.18	23.53
650469003	Clo1313_0160		ABC transporter related protein	0.38	0.09	0.32	0.4	0.22	0.65	0.54	0.72	0.29	0.26	0.54	0.35	0.4	0.37	0.31
650469004	Clo1313_0161		binding-protein-dependent transport systems inner membrane component	0.36	0.2	0.18	0.58	0.11	0.32	0.91	0.485	0.36	0.115	0.1	0.44	0.13	0.7	0.1
650469005	Clo1313_0162		hypothetical protein	3.53	1.35	2.58	1.89	2.46	3.46	2.37	3.68	3.14	1.77	1.91	2.02	2.31	2.44	1.31
650469006	Clo1313_0163		hypothetical protein	163.08	130.86	151.98	210.35	172.24	126.25	254.41	196.945	168.55	182.585	188.12	206.25	125.21	241.55	198.01
650469007	Clo1313_0164		adenylate cyclase	56.05	45.58	54.17	53.63	55.26	53.53	29.07	67.3	58.785	64.685	34.97	39.48	32.18	46.19	36.7
650469008	Clo1313_0165		Ppx/GppA phosphatase	92.78	87.43	85.68	119.7	115.65	108.17	81.46	129.765	96.175	100.99	69.13	95.86	61.26	114.07	71.42
650469009	Clo1313_0166	adh	iron-containing alcohol dehydrogenase	169.86	145.25	179.54	192.56	162.91	148.28	202.26	184.74	148.685	194.495	213.69	175.89	157.19	162.9	220.76
650469010	Clo1313_0167		phosphodiesterase, MJ0936 family	115.45	95.74	133.82	124.84	122.42	97.82	117.65	106.915	94.12	106.34	128.18	121.47	119.81	109.32	143.74
650469011	Clo1313_0168		Dihydropteroate synthase (EC 2.5.1.15)	144.03	105.86	152.55	135.55	127.43	115.33	149.04	129.815	119.15	121.975	156.34	145.23	131.04	139.73	169.73
650469012	Clo1313_0169		dihydroneopterin aldolase	71.79	60	83.33	70.75	83.26	58.51	97.95	65.975	58.52	60.87	87.28	66.9	62.42	74.76	85.49
650469013	Clo1313_0170		2-amino-4-hydroxy-6- hydroxymethyldihydropteridine pyrophosphokinase	132.17	116.75	126.94	136.34	146.75	114.65	169.02	128.475	108.48	135.8	147.75	129.36	113.33	155.97	155.03
650469014	Clo1313_0171		hypothetical protein	139.37	135.91	141.44	157.91	163.03	121.86	176.23	127.995	115.97	140.545	138.83	130.71	119.86	170.78	143.48
650469015	Clo1313_0172		biotin/acetyl-CoA-carboxylase ligase	243.91	193.43	238.34	238.97	234.94	206.95	239.16	221.535	200.835	192.435	192.47	194.95	166.29	241.34	206.82
650469016	Clo1313_0173		amidohydrolase 2	370.63	370.75	349.05	379.52	387.32	377.93	305.65	333.63	328.355	362.39	267.94	293.87	302.34	363.76	289.82
650469017	Clo1313_0174		hypothetical protein	303.84	258.12	276.32	268.93	273.41	269.23	181.61	245.03	248.505	183.735	155.44	204.46	244.44	230.72	201.51
650469018	Clo1313_0175		pantothenate kinase (EC 2.7.1.33)	360.9	296.6	323.33	335.43	314.5	307.01	283.87	292.115	298.63	267.44	225.04	248.06	281.92	314.24	265.73
650469019	Clo1313_0176		hypothetical protein	3.54	17.68	2.31	6.73	18.62	6.68	27.9	10.375	10.96	2.675	4.27	13.55	7.28	71.09	5.03
650469020	Clo1313_0177		glycoside hydrolase family 10	90.49	276.95	48.22	74.98	159.19	134.97	199.32	51.6	57.305	84.205	117.28	125.07	164.97	344.8	132.74
650469021	Clo1313_0178		hypothetical protein	1184.06	383.52	1117.99	1291.47	916.38	577.88	922.33	1121.53	1084.02	936.055	1609.75	889.33	976.57	601.65	1178.55
650469022	Clo1313_0179		hypothetical protein	55.55	27.19	46.86	65.17	50.76	37.94	50.12	69.895	71.975	45.62	46.67	41.92	55.24	44.86	48.55
650469023	Clo1313_0180		bacterial peptide chain release factor 1 (bRF-1)	309.12	226.53	254.23	306.03	310.56	251.44	400.29	320.89	323.93	252.665	300.49	264.83	335.05	447.71	290.39
650469024	Clo1313_0181		zinc/iron permease	253.17	152.14	223.44	218.04	206.12	179.47	254	235.155	203.24	175.91	255.82	181.92	247.86	311.53	249.16
650469025	Clo1313_0182		translation factor SUA5	132.93	117.52	98.31	101.83	125.71	118.36	133.86	135.955	129.86	81.09	113.36	106.88	142.71	206.01	116.07
650469026	Clo1313_0183		protein tyrosine phosphatase	274.14	159.52	219.83	198.29	231.44	184.07	162.11	207.975	194.63	169.57	222.13	219.64	203.99	189.05	181.04
650469027	Clo1313_0184		ribose-5-phosphate isomerase (EC 5.3.1.6)	538.71	435.26	690.2	470.64	582.19	435.18	607.46	421.66	440.385	408.73	679.51	386.86	435.83	542.54	685.58
650469028	Clo1313_0185		uracil phosphoribosyltransferase (EC 2.4.2.9)	880.81	620.91	1052.18	766.17	799.77	658.82	756.38	645.155	623.945	813.455	1058.52	692.96	688.47	683.23	981.93
650469029	Clo1313_0186		CMP/dCMP deaminase zinc-binding protein	1078.67	652.02	1091.69	840.76	752.28	762.19	616.1	716.35	654.615	917.705	968.21	760.38	700.44	647.04	941.25
650469030	Clo1313_0187		Glycosyl transferase, family 4, conserved region	566.76	507.05	584.2	575.91	530.01	519.22	508.62	427.67	412.985	601.07	609.97	539.73	500.6	524.55	584.6
650469031	Clo1313_0188		UDP-N-acetylglucosamine 2-epimerase	239.75	288.02	234.62	283.59	349.48	291.06	258.96	157.325	168.715	239.14	270.57	279.63	300.32	319.01	254.71
650469032	Clo1313_0189		ATP synthase F0 subcomplex A subunit	406.64	517.92	587.07	690.79	830.44	531.21	1886.98	943.315	943.23	466.205	534.06	834.82	701.52	1644.23	511.19
650469033	Clo1313_0190		ATP synthase F0 subcomplex C subunit	149.74	185.43	176.87	269.34	270.02	186.24	498.61	383.325	385.685	157.465	142.8	378.42	277.14	632.46	144.87
650469034	Clo1313_0191		ATP synthase F0 subcomplex B subunit	83.95	135.11	90.84	142.99	174.34	123.31	337.05	224.405	228.23	90.87	64.14	183.55	152.82	570.33	69.77
650469035	Clo1313_0192		ATP synthase F1 subcomplex delta subunit	59.94	101.92	69.57	115.38	142.62	100.81	265.57	151.345	164.645	66.74	51.61	139.55	125.75	455.72	60.63
650469036	Clo1313_0193		ATP synthase F1 subcomplex alpha subunit	72.47	93.39	77.37	106.19	108.87	97.07	201.54	181.125	179.475	84.8	59.7	175.03	134.39	321.97	69.31
650469037	Clo1313_0194		ATP synthase F1, gamma subunit	42.38	60.49	47.54	62.26	71.17	62.49	116.14	121.745	115.795	48.98	36.82	108.9	85.89	198.02	44.61
650469038	Clo1313_0195		ATP synthase F1 subcomplex beta subunit	65.06	76.04	75.74	88.52	101.52	88.38	154.97	170.56	176.4	73.725	54.58	175.77	131.15	236.1	59.78
650469039	Clo1313_0196		ATP synthase F1 subcomplex epsilon subunit	74.27	93.67	83.7	100.24	127.58	104.22	201.59	197.92	186.065	86.855	58.41	142.76	137.87	274.98	70.85
650469040	Clo1313_0197		hypothetical protein	33.91	47.28	43.91	63.1	60.4	52.8	50.07	44.14	46.645	41.845	33.45	63.61	27.76	71.99	32.97
650469041	Clo1313_0198		S-layer domain-containing protein	317.83	92.45	269.81	196.6	157.98	133.3	31.96	188.985	189.545	141.095	160.55	239.16	160.63	36.54	156.64
650469042	Clo1313_0199		fibronectin type III domain protein	287.59	79.76	196.29	153.87	133.09	108.45	18.15	150.9	150.21	122.88	115.85	194.92	127.43	29.26	119.44
650469043	Clo1313_0200		S-layer domain-containing protein	444.1	170.28	365.1	305.06	299.8	190.56	76.15	287.865	252.365	215.06	232.2	320.04	261.41	99.52	221.63
650469044	Clo1313_0201		protein of unknown function DUF1779	641.4	409.74	540.58	526.46	509.41	445.28	286.58	418.59	407.36	458.425	395.42	521.76	493.87	332.81	416.52
650469045	Clo1313_0202		UDP-N-acetylglucosamine 1-carboxyvinyltransferase (EC 2.5.1.7)	356.2	205.73	293.42	298.48	257.54	258.97	164.05	215.795	214.47	233.72	221.92	286.67	280.01	240.65	246.82
650469046	Clo1313_0203		stage II sporulation protein D	3.64	1.79	3.37	2.06	2.97	2.98	2.49	2.765	2.335	1.645	2.08	1.02	2.12	4.63	3.1
650469047	Clo1313_0204		Peptidase M23	21.65	20.09	25.54	13.04	22.63	28.07	14.34	18.34	17.995	13.68	23.88	23	21.31	15.61	20.26
650469048	Clo1313_0205		sporulation transcriptional regulator SpoIIID	0.42	0.3	0.28	0.59	0.27	0.65	1.46	0.79	0.37	0.56	1.05	0.71	1.47	0.36	0
650469049	Clo1313_0206		rod shape-determining protein MreB	309.01	377.67	309.96	509.79	545.53	417.35	722.56	321.24	324.875	300.065	441.81	501.67	408.87	637.17	397.71
650469050	Clo1313_0207		flagellar hook-basal body protein	915.97	272.81	891.46	753.06	628.42	518.11	67.74	761.89	702.54	404.395	511.82	849.87	820.74	82.94	550.69
650469051	Clo1313_0208		flagellar hook-basal body protein	786.6	211.87	801.73	565.72	483.13	473.62	36.35	558.11	580.285	324.445	440.3	685.02	707.94	49.46	464.01
650469052	Clo1313_0209		Flagellar protein FlgJ-like protein	1887.57	690.7	1746.21	1397.62	1366.38	941.97	370.85	1240.84	1278.01	1079.62	1486.26	1699.68	1570.06	252.12	1092.37
650469053	Clo1313_0210		exopolysaccharide biosynthesis protein	49.46	42.06	63.41	72.38	43.27	44.82	15.6	65.975	48.38	31.56	36.31	30.98	41.28	29.33	33.82
650469054	Clo1313_0211		ABC transporter ATP-binding protein	12.52	6.2	9.7	9.81	13.35	9.5	2.63	16.77	15.615	7.48	5	7.86	8.22	4.06	5.05
650469055	Clo1313_0213		3-hydroxyacyl-[acyl-carrier-protein] dehydratase (EC 4.2.1.-)	56.33	47.82	50.9	62.6	57.37	40.21	62.92	84.38	82.175	63.295	62	58.61	48.11	42.44	54.38
650469056	Clo1313_0214		UDP-N-acetylmuramate--L-alanine ligase (EC 6.3.2.8)	70.65	82.57	72.45	109.18	106.18	98.75	132.79	76.525	62.965	96.62	94.38	89.95	90.82	112.71	91.24
650469057	Clo1313_0215		purine operon repressor, PurR	472.92	401.92	401.94	544.25	675.3	358.99	968.57	497.975	453.77	488.265	630.12	595.39	529.67	727.01	566.93
650469058	Clo1313_0216		SpoVG family protein	11873.7	10115.4	13264.4	10230.8	11871.4	10115.3	9737.86	10250.9	11007.9	11449.3	15538	9759.72	9449.92	6224.49	11539.7
650469059	Clo1313_0217		UDP-N-acetylglucosamine pyrophosphorylase (EC 2.7.7.23)/glucosamine-1-phosphate N-acetyltransferase (EC 2.3.1.157)	217.35	206.35	230.29	219.12	235.37	225.31	226.31	190.06	164.92	196.91	227.86	150.99	257.53	260.18	253.41
650469060	Clo1313_0218		ribose-phosphate pyrophosphokinase	301.14	266.25	331.87	285.92	286.15	298.21	317.68	262.975	224.58	288.455	379.82	219.73	343.63	297.82	385.05
650469061	Clo1313_0219		peptidyl-tRNA hydrolase (EC 3.1.1.29)	30.15	34.51	42.65	36.22	36.26	31.49	41.02	38.415	24.42	24.44	31.98	21.2	35.23	45.17	35.12
650469062	Clo1313_0220		transcription-repair coupling factor	19.41	19.73	23.37	22.42	20.19	22.85	20.74	21.425	16.43	16.27	18.79	15.77	21.13	23.04	18.96
650469063	Clo1313_0221		PpiC-type peptidyl-prolyl cis-trans isomerase	453.5	704.53	570.24	1057.55	938.46	1788.85	1122.9	558.795	534.335	519.97	561.56	860.8	686.89	662.29	555.15
650469064	Clo1313_0222		transcriptional regulator, AraC family	28.18	32.37	31.22	64.92	70.16	22.66	86.68	127.705	105.025	42.485	26.06	57.54	21.86	114.99	39.3
650469065	Clo1313_0223		transcriptional regulator, AraC family	14.09	22.54	14.43	28.37	34.48	18.41	40.39	67	46.875	26.305	12.14	31.75	12.12	60.1	17.56
650469066	Clo1313_0224		pyridoxamine 5'-phosphate oxidase-related FMN-binding protein	9.75	15.29	10.62	15.57	14	7.86	17.51	35.215	21.025	11.73	5	14.11	8.29	49.23	6.21
650469067	Clo1313_0225		integral membrane protein MviN	0.58	0.47	0.6	0.5	1.11	0.78	0.59	1.91	1.04	0.62	0.18	0.73	0.63	1.05	0.22
650469068	Clo1313_0226		glycosyl transferase group 1	0.57	0.88	0.46	0.7	1.01	0.61	0.96	1.715	1.535	0.66	0.22	0.66	0.64	1.44	0.14
650469069	Clo1313_0227		O-antigen polymerase	0.92	1.31	1.04	0.85	1.4	0.91	2.15	2.97	2.52	1.47	0.65	1.87	0.75	2.88	0.25
650469070	Clo1313_0228		acylneuraminate cytidylyltransferase	1.16	0.81	0.66	0.79	1.54	1.39	1.11	2.11	1.18	0.94	0.4	0.64	0.39	1.64	0.45
650469071	Clo1313_0229		UDP-N-acetyl-D-glucosamine 2-epimerase, UDP-hydrolysing	0.82	0.34	0.98	0.59	0.85	0.85	0.72	1.365	0.985	0.745	0.47	0.76	0.61	0.91	0.22
650469072	Clo1313_0230		N-acetylneuraminate synthase (EC 2.5.1.56)	0.79	0.57	0.61	0.79	1.14	0.67	0.7	1.33	0.875	0.615	0.42	0.54	0.61	1.15	0.24
650469073	Clo1313_0231		sugar O-acyltransferase, sialic acid O-acetyltransferase NeuD family	1.19	0.99	0.71	0.83	1.21	1.03	1.02	1.29	1.365	0.74	0.57	1.3	1.24	1.52	0.36
650469074	Clo1313_0232		Nucleotidyl transferase	0.62	0.72	0.63	0.67	1.06	0.92	0.46	1.05	1.04	0.765	0.26	0.53	0.85	1.18	0.07
650469075	Clo1313_0233		DegT/DnrJ/EryC1/StrS aminotransferase	0.6	0.61	0.62	1	0.85	1	0.42	1.375	0.875	0.595	0.24	0.64	0.99	1.25	0.34
650469076	Clo1313_0234		NAD-dependent epimerase/dehydratase	0.75	0.65	0.55	0.62	0.87	1.04	0.86	2.21	1.245	0.785	0.19	1.71	0.82	0.93	0.43
650469077	Clo1313_0235		Capsule polysaccharide biosynthesis protein	0.65	0.31	0.5	0.45	0.64	0.84	1.2	1.695	1.03	1.05	0.34	0.8	0.79	1.48	0.14
650469078	Clo1313_0236		ATP-dependent carboxylate-amine ligase domain protein ATP-grasp	0.52	0.84	0.39	0.83	0.93	0.92	1.51	1.31	0.73	0.49	0.27	1.25	0.77	1.54	0.59
650469079	Clo1313_0237		sugar transferase	0.53	0.93	0.8	0.9	1.28	1.09	1.76	1.445	0.81	1.05	0.61	1.02	0.83	1.77	0.39
650469080	Clo1313_0238		HpcH/HpaI aldolase	0.36	0.39	0.29	0.46	0.62	0.26	0.9	0.735	0.725	0.665	0.22	0.86	0.43	1.38	0.29
650469081	Clo1313_0239		polysaccharide biosynthesis protein CapD	0.22	0.31	0.16	0.47	0.35	0.41	0.41	0.43	0.345	0.15	0.2	0.31	0.17	0.47	0.05
650469082	Clo1313_0240		hypothetical protein	3.86	2.27	1.83	3.05	2.13	4.36	2.54	4.395	4.44	3.225	2.77	3.92	2.53	1.43	2.38
650469083	Clo1313_0241		lipopolysaccharide biosynthesis protein	2.39	2.64	1.97	2.09	2.68	2.67	1.83	3.895	2.38	2.28	1.12	2.21	1.66	2.04	1.51
650469084	Clo1313_0242		capsular exopolysaccharide family	1.88	2.14	1.62	2.04	2.27	2	2.31	3.89	2.47	2.005	1	2.36	1.81	2.09	1.35
650469085	Clo1313_0243		Protein-tyrosine-phosphatase	1.99	2.14	2.05	2.64	2.89	2.34	1.9	3.415	3.335	2.07	1.65	3.68	1.63	2.14	1.23
650469086	Clo1313_0244		stage V sporulation protein T	2.44	2.7	2.67	2.98	3.99	3.92	8.5	3.52	3.43	1.98	5.71	3.87	3.49	5.16	3.39
650469087	Clo1313_0245		MazG family protein	72.4	87.6	90.48	93.91	102.45	76.8	124.64	86.49	75.08	91.605	140.15	78.77	90.18	102.64	122.75
650469088	Clo1313_0246		histone family protein DNA-binding protein	3873.69	2859.91	4431.31	3892.44	4605.38	3218.23	3092.83	3111.84	3268.51	2331.37	5293.52	2882.14	2997.92	1415.67	2718.33
650469089	Clo1313_0247		RNA-binding S4 domain protein	130.18	113.1	149.93	230.7	170.2	115.96	100.3	121.25	99.495	96.81	173.18	79.36	120.76	85.89	118.26
650469090	Clo1313_0248		sporulation protein YabP	0.98	0.98	1.32	1.61	1.71	1.15	2.91	2.565	0.675	0.685	2.22	1.28	1.05	1.01	0.55
650469091	Clo1313_0249		spore cortex biosynthesis protein YabQ	0.95	0.84	0.48	1.05	1.53	0.65	1.66	0.82	1.235	1.03	1.08	1.1	0.94	0.96	0.61
650469092	Clo1313_0250		Septum formation initiator	616.21	426.26	766.96	464.78	615.8	539.86	380.22	397.245	444.95	442.355	826.13	537.37	356.27	296.78	602.68
650469093	Clo1313_0251		RNA binding S1 domain protein	1533.14	1324.29	1664.52	1675.32	1709.34	1378.51	1753.09	1869.49	1511.81	1525.07	1801.02	1129.48	1026.98	1505.58	1362.05
650469096	Clo1313_0252		methyl-accepting chemotaxis sensory transducer	52.29	23.39	39.35	42.81	35.09	31.82	23.86	44.605	44.465	36.525	36.32	18.34	23.76	52.05	35.68
650469097	Clo1313_0253		2-octaprenylphenol hydroxylase (EC 1.14.13.-)	76.49	50.87	61.03	41.33	61.46	56.86	23.21	60.295	52.44	75.005	36.08	40.88	25.79	23.74	34.61
650469098	Clo1313_0254		Zn-finger containing protein	30.12	24.52	36.62	34.18	70.56	27.17	37.85	40.17	48.31	39.305	14.86	53.18	49.72	38.47	18.15
650469099	Clo1313_0255		ATPase, P-type (transporting), HAD superfamily, subfamily IC	106.91	68.44	135.25	118.04	178.75	94.58	136.85	124.045	152.19	137.73	54.94	128.41	115.96	139.55	67.51
650469100	Clo1313_0256		transcriptional regulator, TetR family	12.09	15	12.13	15	17.21	10.4	15.12	18.79	22.225	16.4	16.1	12.53	11.42	14.61	14.58
650469101	Clo1313_0258		hypothetical protein	44.19	45.78	38.75	41.01	59.83	40.6	36.85	80.32	64.52	46.965	28.4	39.49	31.14	41.75	29.84
650469102	Clo1313_0259		hypothetical protein	113.38	102.86	102.6	95.95	147.18	86.38	90.79	183.98	155.875	115.05	97.57	112.36	87.99	116.56	87.3
650469103	Clo1313_0260		hydrolase	36.6	37.02	32.37	35.77	42.21	43.28	27.66	79.19	61.28	33.415	20.72	23.11	23.32	33.73	22.26
650469104	Clo1313_0261		hypothetical protein	22.29	18.87	18.76	17.99	24.88	20.02	15.29	53.95	40	21.6	12.39	16.64	17.61	21.73	13.73
650469105	Clo1313_0262		Ribosomal protein L7/L12	26.45	21.72	25.25	24.51	28.66	30.47	16.8	64.705	43.375	28.74	17.41	17.56	17.81	23.18	16.76
650469106	Clo1313_0264		hypothetical protein	20.41	17.89	21.37	16.45	22.91	16.16	10.54	45.09	29.575	20.66	13.55	12.36	13.36	16.51	11.97
650469107	Clo1313_0265		hypothetical protein	77.18	63.13	79.13	74.23	80.03	47.27	69.9	115.16	95.195	79.695	77.83	93.53	49.78	70.86	67.66
650469108	Clo1313_0266		GumN family protein	406.03	130.67	406.15	308.24	338.61	147.08	166.03	416.965	295.795	513.08	478.68	262.73	316.34	244.64	453.88
650469109	Clo1313_0268		hypothetical protein	283.32	281.6	292.83	190.23	200.58	202.23	113.77	232.57	236.79	297.115	224.69	218.67	171.57	247.95	240.46
650469110	Clo1313_0269		hypothetical protein	531.28	510.42	561.91	390.58	328.1	418.92	173.13	530.925	468.035	615.12	489.71	350.64	307.89	361.16	479.99
650469111	Clo1313_0270		peptidase S41	16.78	8.75	9.83	11.99	12.1	8.94	7.37	22.67	18.565	12.34	10.54	16.12	10.75	9.51	9.81
650469115	Clo1313_0271		stage II sporulation protein E, protein serine/threonine phosphatase	13.58	10.93	13.49	12.46	15.88	15.56	19.11	12.415	13.15	11.965	10.67	18.86	7.42	28.56	11.86
650469116	Clo1313_0272		hypothetical protein	28.8	24.11	33.41	33.84	39.81	35.57	35.24	21.235	24.995	23.065	26.68	47.36	22.94	45.27	20.75
650469117	Clo1313_0273		hypothetical protein	105.55	95.41	94.04	138.8	122.62	101.06	136.32	86.995	92.765	115.985	113.04	121.18	81.39	143.05	99.04
650469119	Clo1313_0274		type IV pilus assembly PilZ	1755.19	675.09	1701.56	620.16	584.01	769.8	544.03	1225.11	1129.65	1497.18	1402.35	850.23	452.15	650.44	1291.3
650469120	Clo1313_0275		tRNA-U20-dihydrouridine synthase	322.32	408.94	247.77	374.9	433.47	348.16	257.03	241.4	249.61	263.265	292.14	344.82	226.69	203.52	251.43
650469121	Clo1313_0276		type IV pilus assembly protein PilM	1631.34	1497.89	1760.01	1697.71	1600.78	1430.67	1623.86	1301.79	1384.43	1786.33	1930.34	1372.05	1286.74	1518.48	1629.73
650469122	Clo1313_0277		thioesterase superfamily protein	88.74	113.56	79.84	120.25	168.14	111.79	67.14	73.335	74.275	89.235	66.53	140.39	124.17	153.99	64.27
650469123	Clo1313_0278		stage V sporulation protein B	40.22	45.16	43.1	73.62	85.97	49.17	44.49	31.085	33.285	28.765	34.22	54.24	53.77	75.8	24.95
650469124	Clo1313_0279		conserved hypothetical protein	415.82	214.95	158.53	113.87	382.33	172.5	22.55	320.98	274.005	102.06	111.49	278.36	244.04	78.89	99.84
650469125	Clo1313_0280		transcriptional regulator, GntR family	33.79	61.23	33.13	68.41	63.82	49.1	70.06	81.285	63.15	58.49	46.64	68.31	56.1	124.12	46.36
650469126	Clo1313_0281		UbiA prenyltransferase	42.42	82.08	39.72	93.56	72.95	177.23	138.28	71.97	86.09	43.91	48.73	72.24	65.56	105.38	45.59
650469127	Clo1313_0282		galactoside O-acetyltransferase	43.95	66.75	37.8	77.61	63.4	171.69	132.42	73.555	79.635	47.87	42.9	68.38	75.75	109.5	45.78
650469128	Clo1313_0283		glycosyl transferase group 1	48.49	70.16	46.29	89.56	74.13	163.06	138.99	83.76	82.045	52.425	49.61	72.08	76.09	119.35	53.25
650469129	Clo1313_0284		hypothetical protein	249.31	395.21	273.15	446.74	424.92	424.55	559.79	363.305	372.285	377.185	367	327.44	377.53	518.78	335.17
650469130	Clo1313_0285		O-antigen polymerase	169.74	260.01	174.55	292.26	260.92	293.38	346.31	222.115	219.405	240.35	219.34	235.12	236.07	373.81	204.65
650469131	Clo1313_0286		hypothetical protein	296.66	153.89	290.72	204.73	215.43	211.98	167	209.48	192.91	151.515	182.13	182.65	174.78	207.4	178.95
650469132	Clo1313_0287		carbohydrate kinase, YjeF related protein	95.42	79.23	95.1	84.47	102.21	100.7	102.74	95.19	92.54	61.925	71.95	87.13	98.56	123.23	74.9
650469133	Clo1313_0288		alanine racemase (EC 5.1.1.1)	125.23	129.32	112.98	125.22	144.82	164.52	115.94	142.93	133.105	96.975	78.14	119.53	132.51	147.83	80.72
650469134	Clo1313_0289		putative transcriptional regulator, CopG family	1382.18	826.56	1567.23	962.87	912.95	1475.67	726.37	1058.39	1072.92	1364.27	1274.19	858.67	525.19	569.74	1056.77
650469135	Clo1313_0290		transcriptional modulator of MazE/toxin, MazF	447.1	301.8	514.26	376.46	373.81	558.22	256.23	371.485	356.655	443.71	365.01	315.99	211.69	237.08	334.28
650469136	Clo1313_0291		hypothetical protein	585.63	389.6	695.2	449.55	471.83	809.82	323.88	519.66	516.035	586.915	545.01	414.81	334.09	279.27	440
650469137	Clo1313_0292		N-acetylmannosaminyltransferase (EC 2.4.1.187)	51.22	80.83	60.27	70.06	88.02	70.08	63.12	81.335	59.28	78.005	43.37	47.11	50.46	102.74	53.36
650469138	Clo1313_0293		polysaccharide pyruvyl transferase CsaB	77.22	139.22	71.48	128.06	152.62	115.19	108.27	126.765	87.865	112.43	67.77	93.55	74.81	161.84	61.85
650469139	Clo1313_0294		Protein of unknown function DUF2179	283.53	361.08	357.98	305.65	348.23	427.29	320.87	247.735	277.68	276.975	205.07	375.43	144.46	256.17	235.75
650469140	Clo1313_0295		transketolase subunit A (EC 2.2.1.1)	726.37	570.25	816.02	809.01	794.31	701.46	829	797.56	787.98	735.67	907.39	776.71	557.12	639.04	890.79
650469141	Clo1313_0296		transketolase subunit B (EC 2.2.1.1)	630.68	471.67	769.51	653.94	661.68	643.63	779.12	656.3	647.525	644.445	844.66	641.14	511.76	543.99	802.17
650469142	Clo1313_0297		ABC transporter related protein	235.65	409.15	205.01	246.7	291.49	224.88	236.75	307.825	266.33	275.125	235.87	201.82	250.12	340.79	253.26
650469143	Clo1313_0298		ABC-2 type transporter	173.26	275.23	130.02	166.28	155.26	157.37	146.79	206.985	189.19	180.465	169.66	148.21	181.76	242.03	179.57
650469144	Clo1313_0299		ABC-type uncharacterized transport system	174.13	296.77	151.74	172.52	159.87	157.1	151.12	246.35	205.315	210.195	184.17	164.63	197.51	259.27	203.92
650469145	Clo1313_0300		hypothetical protein	164.27	264.74	156.66	153.23	154.12	152.7	149.82	232.665	201	175.365	196.57	154.63	182.5	239.85	177.45
650469146	Clo1313_0301		hypothetical protein	11.75	7.65	10.35	10.41	12.47	9.01	3.42	12.335	9.24	8.25	6.23	9.05	6.29	4.54	5.22
650469147	Clo1313_0302		hypothetical protein	317.3	225.44	340.59	237.81	232.17	228.26	258.1	199.045	204.22	325.66	320.81	202.1	201.24	213.11	308.3
650469148	Clo1313_0303		Colicin V production protein	325.98	222.21	289.28	275.12	224.1	170.5	299.04	200.14	210.855	299.975	325.1	195.93	201.45	231.69	277.23
650469149	Clo1313_0304		dihydroxy-acid dehydratase	390.5	228.8	416.16	337.66	291.03	248.96	446.38	475.025	350.1	382.39	447.17	340.6	301.97	307.93	445.34
650469150	Clo1313_0305		acetolactate synthase, large subunit (EC 2.2.1.6)	383.11	211.95	394.79	315.76	265.63	237.68	455.47	456.97	357.25	346.89	474.37	350.14	305.41	331.01	424
650469151	Clo1313_0306		LSU ribosomal protein L33P	1025.56	998.73	889.84	1049.75	1523.6	1113.75	1478.47	1040.14	1180.26	746.94	952.21	604.24	1097.64	1911.58	938.76
650469152	Clo1313_0307		preprotein translocase, SecE subunit	1088.84	931.36	949.49	988.68	1144.47	1027.21	1221.49	1154.86	1280.08	938.71	1098.01	608.84	1020.73	1682.84	1124.2
650469153	Clo1313_0308		transcription antitermination protein nusG	1220.48	943.28	1044.21	990.21	1013.82	976.76	1272.69	1151.62	1401.19	1009.98	1267.23	599.56	958.58	1708.38	1347.91
650469154	Clo1313_0309		LSU ribosomal protein L11P	2120.2	1443.29	2212.1	1725.22	1676.88	1519.52	1905.57	2397.34	2444.11	1829.79	3130.08	1000.92	2145.01	1987.92	2577.51
650469155	Clo1313_0310		LSU ribosomal protein L1P	2290.78	1715.81	1773.59	1805.95	1544.1	1767.54	1849.61	2417.17	2576.68	1918.23	2337.02	1063.52	2581.91	2333.38	2399.37
650469156	Clo1313_0311		LSU ribosomal protein L10P	2508.56	1896.64	2019.48	2151.42	1862.36	2049.97	2002.41	2555.73	2621.68	2204.06	3215.84	795.76	2040.83	2679.93	2698.95
650469157	Clo1313_0312		LSU ribosomal protein L12P	1389.41	1040.7	1608.71	1342.5	1308.33	1071.37	1335.32	1609.39	1517.91	1367.96	2819.39	557.43	1369.43	1417.15	2092.29
650469158	Clo1313_0313		DNA-directed RNA polymerase subunit beta (EC 2.7.7.6)	519.69	432.44	444.53	384.48	425.51	470.44	401.26	467.77	558.11	428.81	429.86	320.12	408.47	448.63	455.9
650469159	Clo1313_0314		DNA-directed RNA polymerase subunit beta' (EC 2.7.7.6)	397.94	274.61	366.98	329.22	334.3	362.88	278.4	418.585	512.835	326.13	318.71	283.18	336.92	271.3	324.36
650469160	Clo1313_0315		LSU ribosomal protein L7AE	1230.72	934.36	915.77	1075.02	1502.88	1248.49	1279.77	785.71	1169.31	874.985	1150.05	952.15	1106.91	1530.25	949.29
650469161	Clo1313_0316		SSU ribosomal protein S12P	2540.22	1678.3	2015.27	2218.7	1999.78	1821.43	1841.9	2015.54	2390.39	1973.05	2399.31	1696.5	2513.13	2562.79	2200.27
650469162	Clo1313_0317		SSU ribosomal protein S7P	2130.53	1422.26	1692.84	1817.78	1740.43	1485.04	1681.34	1716.49	2048.57	1587.49	1976.41	1333.16	2131.01	2251.76	1828.99
650469163	Clo1313_0318		translation elongation factor G	1818.03	1300.5	1477.79	1835.01	1488.32	1405.09	1569.36	1676.7	1990.59	1577.27	1764.33	1513.77	1954.47	2312.71	1783.16
650469164	Clo1313_0319		translation elongation factor Tu	8529.53	6688.04	8086.08	11603.9	10027.8	6686.47	8356.23	9789.51	9350.92	9004.66	8955.6	8912.83	12632	10071.7	7941.44
650469165	Clo1313_0320		RNA polymerase, sigma-24 subunit, ECF subfamily	109.65	106.16	73.81	96.92	148.22	100.48	98.66	101.605	88.175	79.82	67.58	112.68	59.58	153.19	61.67
650469166	Clo1313_0321		hypothetical protein	104.86	95.5	78.52	92.63	117.04	84.52	83.66	89.88	76.645	77.475	57.27	107.74	56.62	125.56	51.41
650469167	Clo1313_0322		hypothetical protein	3.82	8.34	3.57	5	12.67	6.67	3.69	6.44	2.83	4.02	1.53	13.44	3.11	11.4	2.03
650469168	Clo1313_0323		VanW family protein	7.57	10.11	6.66	9.4	17.98	12.5	6.08	9.425	8.82	6.73	4.18	12.18	5.44	19.34	4.32
650469169	Clo1313_0324		Phosphotransferase system, phosphocarrier protein HPr	79.52	148.52	76.54	167.19	241.39	124.68	251.43	144.835	131.525	104.495	108.88	166.63	163.11	273.03	118.82
650469170	Clo1313_0325		phosphoenolpyruvate--protein phosphotransferase (EC 2.7.3.9)	253.09	319.19	281.84	292.62	321.23	313.07	313.36	261.255	274.155	277.595	201.38	317.27	184.39	402.29	230.23
650469171	Clo1313_0326		Excinuclease ABC subunit C	88.17	99.36	104.56	91.22	137.45	134.28	104	91.185	101.105	79.46	59.08	98.53	88.75	202.39	65.84
650469172	Clo1313_0327		metallophosphoesterase	44.36	52.1	49.28	46.94	73.79	64.73	48.06	53.77	56.435	47.17	26.29	46.14	49.56	110.16	31.98
650469173	Clo1313_0328		trigger factor	461.17	462.23	532.2	530.47	699.11	525.14	685.54	459.45	448.845	481.19	500.46	456.9	654.66	889.37	524.94
650469174	Clo1313_0329		ATP-dependent Clp protease, proteolytic subunit ClpP	807.73	648.45	846.16	727.61	819.16	656.72	887.08	842.345	718.16	758.61	887.75	647.76	830.78	1034.41	811.42
650469175	Clo1313_0330		ATP-dependent Clp protease, ATP-binding subunit ClpX	767.2	728	747.41	673.83	786.3	708.36	893.95	857.08	741.78	734.745	792.6	701.64	892.2	1356.64	838.07
650469176	Clo1313_0331		Sigma 54 interacting domain protein	3.92	2.33	2.83	3.06	3.43	2.98	2.52	5.435	4.14	1.755	1.37	2.39	2.08	3.51	1.67
650469177	Clo1313_0332		O-sialoglycoprotein endopeptidase (EC 3.4.24.57)	196.66	291.61	191.04	228.56	344.7	273.37	439.57	306.6	326.595	250.34	215.12	343.98	249.65	410.99	218.26
650469178	Clo1313_0333		Lytic transglycosylase catalytic	2294.34	635.34	1862.73	1082.05	1118.02	724.81	78.46	1361.79	1447.96	847.715	1179.64	1764.39	1073.87	61.95	1024.35
650469179	Clo1313_0334		hypothetical protein	5.45	9.22	2.63	5.07	8.21	7.58	7.44	9.785	8.845	4.17	3.35	5.49	6.33	9.38	2.64
650469180	Clo1313_0335		protein of unknown function DUF402	74.22	67.78	84.14	88.82	91.54	53.76	137.16	118.875	105.565	93.78	77.58	75.02	57.22	98.2	74.89
650469181	Clo1313_0336		PHP domain protein	79.14	67.09	78.97	86.4	90.81	82.05	146.73	98.775	93.61	76.695	84.34	100.95	66.53	128.12	83.58
650469182	Clo1313_0337		SsrA-binding protein	724.34	376.89	614.09	645.63	550.87	406.41	740.06	515.11	532.48	451.16	716.24	264.71	352.33	390	555.12
650469183	Clo1313_0338		hypothetical protein	128.72	85.12	126.97	138.16	88.73	77.77	163.38	141.86	126.12	115.09	163.83	74.37	127.78	140.38	145.15
650469184	Clo1313_0339		hypothetical protein	68.32	50.11	61.25	60.89	69.61	55.61	55.2	76.01	63.01	70.44	56.75	47.74	38.85	55.24	49.1
650469185	Clo1313_0340		hypothetical protein	149.41	125.01	161.38	67.28	172.01	91.49	98.12	164.325	150.91	147.65	124.99	83.69	72.51	83.75	87.71
650469186	Clo1313_0341		hypothetical protein	37.2	41.54	34.86	70.86	69.73	53.26	39.31	62.73	42.375	38.595	34.4	43.83	52.14	57.34	36.4
650469187	Clo1313_0342		hypothetical protein	25.12	16.17	28.78	30.11	44.29	39.9	25.63	30.225	18.945	24.18	24.22	23.57	44.88	32.11	24.19
650469188	Clo1313_0343		beta-lactamase domain-containing protein	49.03	62.39	43.7	67.76	72.48	60.2	56.62	69.635	52.265	49.36	42.16	55.63	58.19	79.76	45.18
650469189	Clo1313_0344		ADP-ribosylation/Crystallin J1	44.46	51.66	45.39	56.99	65.31	52.25	47.86	63.72	50.34	38.935	38.12	46.14	52.82	70.91	39.87
650469190	Clo1313_0346		potassium/proton antiporter, CPA1 family (TC 2.A.36)	18.78	33.64	18.67	28.44	30.48	23.52	25.82	42.81	36.145	30.525	23.48	28.34	23.21	35.25	23.56
650469191	Clo1313_0347		DNA polymerase beta domain protein region	9.63	13.2	9.5	8.9	14.84	13.25	12.8	23.825	18.725	13.24	11.11	18.09	11.75	13.64	13.75
650469192	Clo1313_0348		transcriptional regulator, AraC family	25.95	26.71	25.2	18.86	31.32	22.85	23.91	51.83	44.23	30.525	27.87	29.72	28.85	26.77	24.36
650469193	Clo1313_0349		endoglucanase Cel9V	41.31	232.11	31.7	44.14	77.23	82.11	97.49	59.035	46.69	54.2	56.64	52.43	70.8	135.4	61.27
650469194	Clo1313_0350		glycoside hydrolase family 9	26.63	184.71	23.18	38.88	72.27	67.79	111.27	43.82	35.565	47.665	46.06	51.16	61.57	158.7	53.89
650469195	Clo1313_0351		transcriptional regulator-like protein	14.96	32.2	12.63	19.7	28.91	24.43	27.34	16.05	13.75	14.395	11.69	18	12.94	35.81	13.24
650469196	Clo1313_0352		hypothetical protein	16.54	19.93	15.38	16.19	21.5	20.59	18.04	13.095	11.87	14.065	13.26	13.95	12.53	23.12	11.23
650469197	Clo1313_0353		TROVE domain-containing protein	11.78	12.19	8.8	13.57	14.41	11.84	16.4	10.735	9.785	7.185	9.66	11.13	8.22	18.23	11.55
650469198	Clo1313_0354		hypothetical protein	10.25	9.08	7.56	11.72	13.1	9.34	12.7	9.07	9.905	7.305	7.61	9.47	8.75	15.15	8.66
650469199	Clo1313_0355		hypothetical protein	5.18	6.7	6.07	7.82	7.5	6.94	7.63	7.18	6.75	3.825	4.61	5.56	6.69	8.31	6.69
650469200	Clo1313_0356		Methyltransferase type 12	9.64	11.77	9.22	13.14	12.08	12.4	11.76	16.905	13.65	9.975	7.98	13.03	11.86	16.72	9.49
650469201	Clo1313_0357		polynucleotide 3'-phosphatase/polynucleotide 5'-hydroxyl-kinase/polynucleotide 2',3'-cyclic phosphate phosphodiesterase	12.69	13.03	11.03	15.2	14.41	13.97	15.08	19.16	15.62	10.17	8.48	15.01	15.06	22.54	11.7
650469202	Clo1313_0358		iron-sulfur cluster repair di-iron protein	8.82	15.49	8.62	11.7	20.83	14.91	7.97	12.26	10.3	10.72	6.4	11.54	9.78	11	7.32
650469203	Clo1313_0359		flavodoxin/nitric oxide synthase	5.2	10	4.85	11.06	13.91	10.16	4.44	7.13	5.475	6.43	4.27	9.98	8.52	8.75	3.81
650469204	Clo1313_0360		transcriptional regulator, Crp/Fnr family	35.46	23.27	32.52	35.69	33.21	29.65	32.96	24.73	23.12	37.11	47.97	35.4	29.24	33.02	32.42
650469205	Clo1313_0361		hypothetical protein	3.59	7.33	3.32	5.17	10.96	4.65	8.91	4.235	5.785	3.595	2.52	5.86	2.44	6.88	2.94
650469206	Clo1313_0362		hypothetical protein	4.1	11.03	0.61	6.38	12.15	5.55	9.64	3.135	4.1	4.005	3.98	8.56	2	7.92	2.82
650469207	Clo1313_0363		hypothetical protein	19.13	33.08	16.49	27.7	42.88	19.29	34.18	25.625	27.85	19.46	19.2	33.06	12.13	34.79	17.01
650469208	Clo1313_0364		nicotinamide mononucleotide transporter PnuC	28.67	33.75	29.49	34.5	38.97	29.85	35.67	35.615	37.57	32.25	37.78	32.84	27.82	34.68	34.92
650469209	Clo1313_0365		cytidyltransferase-related domain protein	12.94	15.16	13.19	16.86	19.36	12.22	18	19.08	16.835	14.72	15.12	18.79	13.33	17.74	15.76
650469210	Clo1313_0366		hypothetical protein	9.96	11	11.98	11.47	15.22	9.47	10.22	15.47	16.31	12.75	7.86	12.88	8.29	14.12	9.85
650469211	Clo1313_0367		hypothetical protein	13.2	16.82	16.22	13.87	17.98	12.39	12.44	25.825	20.88	19.06	14.37	14.55	9.7	13.14	16.22
650469212	Clo1313_0368		Domain of unknown function DUF1801	75.51	55.31	64.13	68.41	83.25	56.54	44.26	79.19	74.445	82.66	62.1	74.21	51.65	51.49	54.59
650469213	Clo1313_0369		hypothetical protein	23.94	18.08	23.64	26.83	23.64	20.22	14.32	27.56	26.76	26.45	19.23	28.69	19.43	27.84	16.6
650469214	Clo1313_0370		N-acetylmuramoyl-L-alanine amidase family 2	10.92	5.56	9.19	7.54	9.95	6.49	3.84	14.425	12.415	8.335	5.42	12.42	9.95	11.15	4.79
650469215	Clo1313_0371		Protein of unknown function DUF2292	2.39	0.44	1.5	1.42	1.59	0	2.55	2.06	2.075	1.535	1.03	1.1	0.98	1.76	1.56
650469216	Clo1313_0372		cobalamin B12-binding domain protein	0.33	0.12	0.22	1.15	0.43	0.5	1.04	0.46	0.33	0.135	0.42	0.14	0.76	0.43	0.13
650469217	Clo1313_0373		methyltransferase MtaA/CmuA family	0.62	0.32	0.79	1.09	0.44	0.89	1.24	0.635	0.715	0.37	0.41	0.66	0.86	1.36	0.53
650469218	Clo1313_0374		methyltransferase MtaA/CmuA family	0.54	0.4	0.46	1.15	0.33	0.64	0.7	0.895	0.75	0.345	0.52	0.58	0.5	0.57	0.22
650469219	Clo1313_0375		ferredoxin	1	0.57	0.59	1.09	0.87	0.83	1.42	1.04	0.915	0.42	0.44	0.72	1.15	1.22	0.28
650469220	Clo1313_0376		protein of unknown function DUF1847	0.59	0.32	0.67	0.82	0.43	0.49	0.82	0.405	0.68	0.21	0.38	0.42	0.41	1.45	0.24
650469221	Clo1313_0377		extracellular solute-binding protein family 3	0.85	0.59	0.75	0.72	1.38	1.02	1.28	1.655	1.375	0.535	0.51	0.94	1.22	1.12	0.55
650469222	Clo1313_0378		ABC transporter related protein	0.41	0.4	0.9	0.97	1.32	0.93	1.14	1.155	1.04	0.475	0.46	0.69	1.04	1.29	0.39
650469223	Clo1313_0379		binding-protein-dependent transport systems inner membrane component	1.23	0.73	0.76	0.95	1.4	0.94	2.03	2.07	1.29	0.81	1.01	0.82	1.32	2.04	0.46
650469224	Clo1313_0380		Phenylacetate--CoA ligase	0.7	0.43	0.95	1.06	0.97	1.13	1.4	1.655	1.305	0.585	0.38	1.28	1.31	1.48	0.42
650469225	Clo1313_0381		aminotransferase class I and II	15.73	9.92	21.14	14.61	35.43	23	21.19	27.315	18.23	12.47	12.73	29.64	27.83	24.18	6.48
650469226	Clo1313_0382	pfor-2a	pyruvate ferredoxin oxidoreductase, gamma subunit (EC 1.2.7.1)	1.8	1.04	1.21	1.58	0.94	0.98	1.27	2.22	1.45	1.195	0.68	1.71	2.05	2.15	0.58
650469227	Clo1313_0383	pfor-2b	pyruvate ferredoxin/flavodoxin oxidoreductase, delta subunit	1.24	0.61	1.17	1.25	1.1	1.71	0.62	0.725	1.26	0.305	0.8	1.14	1.96	0.91	0.81
650469228	Clo1313_0384	pfor-2c	pyruvate flavodoxin/ferredoxin oxidoreductase domain protein	3.08	0.67	2.13	2.06	2.09	2.66	2.46	2.355	2.25	1.37	1.78	2.66	3	2.3	1.14
650469229	Clo1313_0385	pfor-2d	pyruvate ferredoxin oxidoreductase, beta subunit (EC 1.2.7.1)	210.96	121.09	119.4	194.12	218.21	187.73	271.17	128.11	176.585	103.165	90.63	156.98	97.05	223.2	115.43
650469230	Clo1313_0386		hypothetical protein	49.54	35.73	28.54	53.26	62.32	54.17	82.39	34.46	47.18	33.38	23.8	37.19	24.27	71.16	31.33
650469231	Clo1313_0387		endoribonuclease L-PSP	236.31	124.61	179.07	251.03	261.77	165.72	313.66	238.55	243.725	172.125	160.87	140.86	193.08	238.65	155.64
650469232	Clo1313_0388		Cys/Met metabolism pyridoxal-phosphate-dependent protein	350.96	209.52	268.47	327.13	334.09	251.77	412.43	385.495	367.43	253.6	222.97	242.55	249.82	439.83	245.69
650469233	Clo1313_0389		aminotransferase class I and II	308.96	167.76	225.18	257.14	227.49	230.84	348.08	302.775	298.86	214.635	178.93	180.21	181.54	365.5	208.74
650469234	Clo1313_0390		carbon-monoxide dehydrogenase, catalytic subunit	25.65	3.9	17.43	25.75	15.75	6.36	28.98	20.67	17.025	17.25	8.31	6.76	10.22	17.05	11.12
650469235	Clo1313_0391		extracellular solute-binding protein family 3	14.56	2.93	11.24	16.17	7.5	4.13	11.5	14.385	11.345	8.365	5.61	3.7	4.8	9.14	5.33
650469236	Clo1313_0392		binding-protein-dependent transport systems inner membrane component	19.03	5.92	14.53	20.4	10.27	7.67	18.42	19.64	17.37	13.735	9	7.76	7.55	13.41	11.37
650469237	Clo1313_0393		ABC transporter related protein	28.76	8.11	17.34	26.36	14.35	11.24	19.92	25.35	21.22	17.14	12.58	9.89	11.91	17.5	12.57
650469238	Clo1313_0394		hypothetical protein	13.62	6.92	8.76	10.67	13.35	7.11	5.79	11.055	10.185	6.94	7.02	12.42	6.99	5.48	7.29
650469239	Clo1313_0395		glycoside hydrolase family 5	69.29	40.09	76.84	71.53	52.85	56.94	45.22	65.04	67.3	75.095	68.51	39.59	38.53	28.35	69.1
650469240	Clo1313_0396		transcriptional regulator, LacI family	161.25	89.25	150.13	118.81	93.94	125.39	63.26	127.805	144.415	172.28	102.38	89.12	74.07	47.77	107.41
650469241	Clo1313_0397		Glucan endo-1,3-beta-D-glucosidase	265.22	116.49	241.04	182.5	125.51	200.22	73.8	173.315	214.645	205.635	141.88	111.53	91.03	64.75	162.52
650469242	Clo1313_0398		Na/Pi-cotransporter II-related protein	19.01	30.22	15.72	31.59	30.34	34.37	51.14	24.32	23.78	20.335	19.11	32.66	186.34	51.15	19.14
650469243	Clo1313_0399		Dockerin type 1	317.82	229.84	227.51	108.86	167.07	190.3	43.05	198.23	225.335	199.24	141.75	345.33	166.46	40.65	158.37
650469244	Clo1313_0400		glycoside hydrolase family 9	1235.16	1637.88	1174.29	599.04	968.59	1338.09	255.35	734.595	827.205	1161.27	881.26	1025.38	569.81	408.58	983.32
650469245	Clo1313_0401		two component transcriptional regulator, winged helix family	14.19	13.81	12.58	10.22	12.44	12.63	10.25	10.035	12.435	10.58	9.53	12.28	9.76	12.36	10.4
650469246	Clo1313_0402		integral membrane sensor signal transduction histidine kinase	13.01	13.17	11.8	10.85	13.21	13.07	10.4	13.165	13.745	12.03	10.98	14.17	11.49	15.74	10.76
650469247	Clo1313_0403		lysyl-tRNA synthetase, class I (EC 6.1.1.6)	564.11	551.87	570.32	649.62	638.19	454.49	969.27	961.38	845.85	593.29	549.19	525.89	586.05	977.25	524.6
650469248	Clo1313_0405		CheW protein	331.48	32.72	306.1	239.2	114.95	156.87	39.36	188.365	188.035	219.995	258.3	412.47	280.41	103.03	227.79
650469249	Clo1313_0406		CheA signal transduction histidine kinase	308.45	27.59	248.66	201.72	95.19	142.61	30.81	167.16	173.45	176.875	207.72	335.54	239.16	89.69	185.86
650469250	Clo1313_0407		methyl-accepting chemotaxis sensory transducer	239.87	19.99	211.73	147.34	74.44	110.29	22.31	112.44	128.775	121.545	140.25	235.95	183.22	73.79	137.36
650469251	Clo1313_0408		MCP methyltransferase, CheR-type	63.99	11.34	65.15	42.94	27.66	36.57	10.79	52.395	47.115	44.43	35.89	76.47	54.14	26.43	38.08
650469252	Clo1313_0409		response regulator receiver modulated CheB methylesterase	50.53	10.54	46.32	34.94	23.26	26.48	10.33	41.95	40.115	35.625	26.19	57.38	43.56	25.42	27.66
650469253	Clo1313_0410		oxidoreductase domain protein	240.61	242.1	218.86	297.52	319.57	257.31	175.94	330.91	286.205	250.505	182.27	365.39	310.88	248.99	173.87
650469254	Clo1313_0411		protein of unknown function DUF21	104.94	58.47	108.7	51.3	85.43	78.53	47.91	118.735	104.3	61.495	61.72	92.49	62.31	67.2	58.92
650469255	Clo1313_0412		TipAS antibiotic-recognition domain-containing protein	20.44	9.59	33.41	13.87	30.26	13.74	23.12	20.46	19.83	7.925	16.53	17.35	14.67	22.19	13.36
650469256	Clo1313_0413		glycoside hydrolase family 5	1251.15	1906.48	1196.38	973.92	1052.68	1395.99	1460.85	1056.32	981.99	1486.49	1492.74	839.81	1119.43	1241.21	1750.13
650469257	Clo1313_0414		Protein of unknown function DUF3592	128.47	151.03	131.43	190.52	146.47	152.17	162.24	144.255	108.61	174.365	162.52	133.63	118.35	184.15	167.62
650469258	Clo1313_0415	pepck	Phosphoenolpyruvate carboxykinase (GTP)	4715.05	2193.66	5431.98	4340.44	4079.49	2033.98	4648.45	3919.53	3630.89	5667.49	6452.01	4956.98	5719.95	4496.17	7186.21
650469259	Clo1313_0416		SSU ribosomal protein S30P/sigma 54 modulation protein	4305.91	2745.13	4522.85	2990.58	2879.1	3069.62	2838.3	2588.36	2942.31	3759.76	5035.08	2858.85	2262.07	1660.5	3728.61
650469260	Clo1313_0417		ATP-dependent DNA helicase PcrA	52.58	39.48	60.75	35.41	35.08	43.87	63.28	55.285	43.725	45.01	57.46	23.43	30.2	72.08	52.67
650469261	Clo1313_0418		S-layer domain-containing protein	33.7	33.36	47.57	35.58	31.27	32.57	39.71	59.36	41.365	45.05	48.1	30.37	41.73	41.45	59.68
650469262	Clo1313_0419		peptidase C39 bacteriocin processing	53.97	57.58	54.17	71.03	68.13	52.1	87.48	63.345	53.235	63.945	61.33	53.04	40.85	63	56.35
650469263	Clo1313_0420		Dockerin type 1	12.59	17.79	9.26	13.55	14.04	13.78	12.74	21.45	21.18	19.395	15.02	7.47	13.18	12.55	12.3
650469264	Clo1313_0421		ATP phosphoribosyltransferase regulatory subunit (EC 2.4.2.17)	49.44	108.43	77.27	112.05	124.57	244.18	130.48	85.13	70.91	113.56	108.08	36.61	63.46	118.34	85.49
650469265	Clo1313_0422		ATP phosphoribosyltransferase catalytic subunit (EC 2.4.2.17)	42.48	68.06	67.98	72.36	81.71	165.08	81.7	60.31	49.57	75.83	91.97	27.37	52	61.41	62.34
650469266	Clo1313_0423		histidinol dehydrogenase	50.42	94.8	99.59	94.05	116.37	201.75	113.45	76.325	69.235	105.36	105.68	32.84	78.35	86.43	94.6
650469267	Clo1313_0424		histidinol phosphate aminotransferase apoenzyme (EC 2.6.1.9)	53.67	152.69	113.51	126.11	142.63	310.79	159.72	99.765	96.48	135.675	123.82	36.26	83.38	127.63	111.05
650469268	Clo1313_0425		imidazoleglycerol-phosphate dehydratase (EC 4.2.1.19)	266.81	402.11	245.81	453.92	434.78	360.22	404.05	311.49	279.36	304.625	305.77	280.18	320.83	297.27	278.48
650469269	Clo1313_0426		phosphoribosylaminoimidazole-succinocarboxamide synthase (EC 6.3.2.6)	446.08	525.51	463.21	597.61	520.32	661.54	559.25	510.02	473.69	515.77	538.98	412.32	463.85	427.42	506.89
650469270	Clo1313_0427		imidazole glycerol phosphate synthase subunit hisH (EC 2.4.2.-)	147.47	218.85	161.25	236.62	271.49	285.41	226.09	151.48	166.15	185.39	166.83	162.04	191.28	217.84	168.53
650469271	Clo1313_0428		1-(5-phosphoribosyl)-5-[(5-phosphoribosylamino)methylideneamino] imidazole-4-carboxamide isomerase (EC 5.3.1.16)	118.76	192.18	117.07	193.42	211.16	243.9	189.78	134.62	136.62	136.11	107.98	135.75	194.64	205.69	132.4
650469272	Clo1313_0429		imidazoleglycerol phosphate synthase, cyclase subunit	81.52	149.81	99.87	136.06	139.1	172.87	119.29	98.79	111.5	108.165	80.43	96.04	135	150.97	84.1
650469273	Clo1313_0430		phosphoribosyl-AMP cyclohydrolase (EC 3.5.4.19)/phosphoribosyl-ATP pyrophosphatase (EC 3.6.1.31)	83.66	134.69	96.61	127.38	157.45	165.17	129.1	89.725	95.72	95.985	69.75	85.74	122.4	155.61	87.97
650469274	Clo1313_0431		putative transcriptional regulator	117.02	189.41	130.25	181.19	190.26	215.41	152.36	130.17	133.315	132.3	103.62	122.32	156.41	210.94	107.68
650469275	Clo1313_0432		Chaperonin Cpn10	555.4	425.6	429.52	567.45	612.63	599.96	630.29	407.94	536.13	326.77	308.06	293.58	564.46	742.15	438.25
650469276	Clo1313_0433		chaperonin GroEL	851.01	729.39	633.08	795.01	711.95	845.75	809.37	711.155	857.93	554.67	469.76	476.82	773.23	1087.74	682.53
650469277	Clo1313_0434		type IV pilus assembly PilZ	284.11	107.81	227.58	187.58	173.87	141.87	94.4	131.32	162.09	226.975	169.69	270.81	150.35	97.23	158.83
650469278	Clo1313_0435		hypothetical protein	380.29	199.01	332.41	222.24	272.45	249.82	247.68	201.505	253.23	336.45	289.32	328.63	230.34	256.19	231.2
650469279	Clo1313_0436		glycoside hydrolase family 18	95.91	70.88	92.7	95.61	92.17	82.94	125.48	91.9	85.435	107.79	113.73	90.21	77.62	98.07	103.2
650469280	Clo1313_0437		hypothetical protein	234.28	110.14	155.84	175.98	245.82	149.17	81.29	156.04	164.795	112.665	106.26	240.79	120.49	72.06	91.47
650469281	Clo1313_0438		transcription elongation factor GreA	3289.72	3320.79	2646.52	3733.04	4417.16	2818.88	5184.48	3733.96	2848.11	3220.65	3789.93	3549.93	2303.47	4077.86	3202.65
650469282	Clo1313_0439		anti-sigma-factor antagonist	442.31	309.55	489.72	335.38	370.48	276.75	442.04	560.375	454.31	491.755	584.25	314.7	297.66	309.19	507.01
650469283	Clo1313_0440		putative anti-sigma regulatory factor, serine/threonine protein kinase	261.92	212.57	303.15	205.27	209.04	167.19	265.22	363.05	310.47	315.955	346.91	189.78	177.16	209.33	305.21
650469284	Clo1313_0441		RNA polymerase, sigma 28 subunit, Sig B/F/G subfamily	187.63	150.73	196.04	148.01	141.8	133.16	189.66	259.415	209.57	194.44	223.3	136.03	119.33	170.09	200.33
650469285	Clo1313_0442		ATP-binding region ATPase domain protein	448.94	426.79	718.76	462.02	393.7	629.05	479.01	500.295	507.715	468.73	517.89	621.43	204.26	508.4	479.02
650469290	Clo1313_0443		hypothetical protein	444.69	437.37	531.36	473.15	1105.66	455.83	1039.41	402.27	381.405	299.69	676.59	265.46	488.29	674.05	532.4
650469291	Clo1313_0444		SSU ribosomal protein S10P	1329.49	1286.48	967.82	1485.13	1504.31	1324.65	1700.02	1112.77	1250.62	1108.84	1068.24	768.18	1267.35	1919.68	1271.4
650469292	Clo1313_0445		LSU ribosomal protein L3P	1127.18	941.47	881.01	946.6	995.79	895.35	1191.91	880.71	1018.24	877.82	993.22	564.44	1059.17	1376.35	1186.06
650469293	Clo1313_0446		LSU ribosomal protein L4P	999.31	775.62	788.7	824.07	703.83	695.46	817.32	847.5	943.73	768.58	805.15	534.23	1056.4	1091.4	1056.87
650469294	Clo1313_0447		LSU ribosomal protein L23P	819.7	633.18	699.5	679.96	574.13	587.29	692.43	732.39	827.51	671.55	713.58	447.51	841.29	838.64	877.23
650469295	Clo1313_0448		LSU ribosomal protein L2P	850.62	671.97	697.52	731.67	535.98	642.69	611.93	858.045	947.405	712.565	682.62	494.56	903.35	906.73	928.21
650469296	Clo1313_0449		ribosomal protein S19	633.76	521.33	679.47	606.96	485.35	494.07	537.84	705.895	743.95	523.8	559.49	378.4	744.6	707.84	697.53
650469297	Clo1313_0450		LSU ribosomal protein L22P	676.48	567.46	734.98	680.54	574.76	555.51	598.95	776.985	859.495	548.19	627.11	456.34	862.05	761.19	748.48
650469298	Clo1313_0451		ribosomal protein S3	708.72	608.96	742.05	757.79	592.36	616.37	615.63	882	928.065	566.31	609.15	455.89	882.59	833.86	813.56
650469299	Clo1313_0452		ribosomal protein L16	549.7	432.42	580.61	623.12	475.97	470.69	491.35	696.205	767.885	449.935	479.01	435.6	709.05	655.7	626.68
650469300	Clo1313_0453		LSU ribosomal protein L29P	423.95	291.7	437.62	508.21	371.19	368.25	432.48	530.98	552.295	363.84	351.72	292.84	535.16	488.86	476.37
650469301	Clo1313_0454		SSU ribosomal protein S17P	639.85	506.22	609.7	754.14	564.4	573.08	640.2	811.325	824.18	519.615	525.84	464.18	843.96	783.43	652.52
650469302	Clo1313_0455		LSU ribosomal protein L14P	547.48	417.52	554.68	684.11	497.11	512.2	530.71	716.16	713.675	460.845	469.93	421.94	699.89	687.42	584.75
650469303	Clo1313_0456		ribosomal protein L24	505.18	343.73	479.96	649.9	487.42	472.56	526.06	678.785	683.54	405.93	438.77	405.55	666.59	659.15	523.56
650469304	Clo1313_0457		LSU ribosomal protein L5P	830.67	580.55	741.4	1047.08	751.43	745.03	866.02	1046.92	1030.41	660.63	670.18	627.62	1061.51	1095.28	853.25
650469305	Clo1313_0458		ribosomal protein S14	572.9	361.6	510.04	799.26	621.5	564.98	679.62	703.395	639.99	507.17	581.45	510.88	758.89	763.05	628.81
650469306	Clo1313_0459		ribosomal protein S8	1066.34	534.75	779.01	1413.72	1240.99	813.02	1314.86	1068.91	909.99	730.11	855.43	853.19	1596.78	1863.58	1028.29
650469307	Clo1313_0460		LSU ribosomal protein L6P	1062.86	518.97	767.05	1305.78	1156.31	760.41	1246.85	1007.39	935.11	593.48	759.81	780.73	1471.55	1805.15	943.87
650469308	Clo1313_0461		LSU ribosomal protein L18P	911.53	449.3	661.78	1206.31	1032.1	745.4	1145.04	845.58	829.135	542.74	671.64	661.24	1367.86	1458.32	814.34
650469309	Clo1313_0462		SSU ribosomal protein S5P	980.18	480.36	714.31	1284.33	1062.11	769.32	1128.58	965.205	904.94	657.695	745.53	735.57	1387.36	1611.43	924
650469310	Clo1313_0463		LSU ribosomal protein L30P	613.08	275.96	497.14	793.32	782.76	512.68	773.52	626.085	544.595	489.57	598.18	443.9	863.01	918.65	647.64
650469311	Clo1313_0464		LSU ribosomal protein L15P	1121.91	509.12	747.56	1379.27	1093.63	825.79	1188.76	1016.11	949.205	780.04	787.8	742.3	1450.16	1670.57	951.54
650469312	Clo1313_0465		protein translocase subunit secY/sec61 alpha	1515.65	742.97	988.12	1869.06	1371.23	1107.31	1479.44	1461.15	1348.95	1065.59	1056.91	1035.72	1911.84	2253.27	1399.7
650469313	Clo1313_0466		Adenylate kinase (EC 2.7.4.3)	1089.51	487.2	750.1	1339.24	1062.12	764.91	1144.68	1002.45	921.425	679.445	764.17	762.3	1446.48	1729.95	1015.02
650469314	Clo1313_0467		methionine aminopeptidase, type I (EC 3.4.11.18)	954.83	415.72	691.72	1164.54	1029.74	684.93	1001.36	855.095	815.905	631.25	720.15	696.26	1251.3	1458.81	876.92
650469315	Clo1313_0468		hypothetical protein	403.38	173.44	322.46	381.2	407.11	310.2	400.52	362.22	363.83	192.12	303.53	254.39	582.23	608.93	392.65
650469316	Clo1313_0469		translation initiation factor IF-1	643.44	288.05	508.67	772.34	626.53	431.12	661.74	579.995	541.015	301.87	469.62	385.73	878.97	955.54	586.34
650469317	Clo1313_0470		ribosomal protein L36	541.92	263.18	565.2	600.24	753	519.69	799.29	533.885	513.62	370.25	588.97	281.67	627.4	832.9	623.16
650469318	Clo1313_0471		SSU ribosomal protein S13P	1012.81	618.81	843.42	1297.07	1353.89	825.67	1299.36	1088.02	1122.64	740.12	1051.96	836.07	1446.03	1826.4	1110.69
650469319	Clo1313_0472		SSU ribosomal protein S11P	702.32	442.29	595.33	821.99	821.78	537.28	831.61	752.74	755.59	578.245	713.72	508.66	952.96	1146.64	739.99
650469320	Clo1313_0473		SSU ribosomal protein S4P	1179.39	764.3	994.28	1412.13	1207.97	870.36	1241.33	1357.71	1311.8	1046.18	1139.01	1054.32	1562.07	1811	1235.95
650469321	Clo1313_0474		DNA-directed RNA polymerase subunit alpha (EC 2.7.7.6)	1359.38	828.24	1048.16	1563.22	1216.87	984.51	1267.72	1538.37	1423.59	1184.48	1353.02	1161.77	1699.88	1893.63	1403.19
650469322	Clo1313_0475		LSU ribosomal protein L17P	2664.72	1762.18	2507.43	3019.8	2755.31	1958.04	3002.9	3213.92	2977.25	2354.61	3335.06	2838.63	3076.37	3120.41	2641.14
650469323	Clo1313_0476		Cobalt ATP-binding cassette-like protein	127.84	80.03	101.62	93.24	90.35	104.97	98.47	152.245	146.48	80.21	62.47	61.03	93.47	175.51	88.51
650469324	Clo1313_0477		methyltransferase small	37.2	19.25	33.94	38.92	29.4	23.12	12.24	30.07	42.38	29.86	19.56	32.23	23.53	13.34	23.65
650469325	Clo1313_0478		type III restriction protein res subunit	74.6	34.03	62.47	75.66	55.42	44.2	31.38	72.05	75.125	53.135	39.76	81.22	50.5	33.13	49.6
650469326	Clo1313_0479		protein of unknown function DUF55	137.58	53.76	105.27	116.03	89.52	72.87	49.67	131.87	130.115	90.85	71.26	140.08	101.72	55.09	92.18
650469327	Clo1313_0480		DNA methylase N-4/N-6 domain protein	210.93	82.39	171.85	166.61	142.93	107.36	77	198.595	192.795	135.285	123.46	215.9	141.94	80.43	132.94
650469328	Clo1313_0481		hypothetical protein	128.27	46.12	106.84	95.72	82.35	78.12	48.24	94.215	90.685	78.48	79.93	83.9	79.46	56.08	79.93
650469329	Clo1313_0482		regulatory protein DeoR	91.34	54.27	73.49	86.9	74.62	64.26	109.4	71.35	77.9	70.005	79.41	131.05	88.36	121.94	80.01
650469330	Clo1313_0483		transcriptional regulator, LuxR family	0.3	0	0	0	0.27	0.32	0.62	0.325	0.315	0	0.35	0.35	0.45	0	0.32
650469331	Clo1313_0484		hypothetical protein	0.72	0.42	0	0.6	0.55	1.3	1.2	0.625	0.585	0.345	0.72	0.49	0.51	0.74	0
650469332	Clo1313_0485		copper amine oxidase-like domain-containing protein	198.02	118.87	155.17	211.56	174.89	153.13	159.83	150.46	133.165	192.665	159.95	264.65	152.43	164.53	158.34
650469333	Clo1313_0486		Resolvase domain protein	74.47	33.09	66.87	55.25	56.08	45.16	50.33	48.3	43.31	60.73	57.65	60.69	48.88	48.64	53.84
650469334	Clo1313_0487		ABC transporter related protein	49.46	56.9	45.15	56.66	73.29	49.05	84.09	58.41	53.735	51.41	41.22	50.11	50.01	100.16	47.77
650469335	Clo1313_0488		cobalt transport protein	52.04	53.48	42.98	55.9	57.7	46.69	62.85	52.84	55.8	52.59	38.5	46.25	55.59	92.18	45.78
650469336	Clo1313_0489	gk	glucokinase, ROK family	352.66	295.61	343.54	397.41	373.46	315.58	423.18	339.73	289.78	356.995	380.7	272.38	284.41	364.8	383.15
650469337	Clo1313_0490		tRNA pseudouridine synthase A	59.27	42.33	68.47	46.39	48.68	43.02	52.32	65.31	56.35	53.42	66.45	33.9	49.47	54.67	69.42
650469338	Clo1313_0491		transcriptional regulator, CarD family	970.67	728.44	1373.77	363.14	650.27	828.43	459.52	322.29	553.87	886.77	814.14	298.03	240.21	239.19	720.22
650469339	Clo1313_0492		2-C-methyl-D-erythritol 4-phosphate cytidylyltransferase	24.54	25.43	20.92	24.53	27.71	27.53	45.11	35.025	34.735	19.58	24.09	16.33	20.65	36.7	23.66
650469340	Clo1313_0493		ABC transporter related protein	27.7	24.64	24.44	21.52	25.98	21.12	36.6	32.28	33.48	19.77	24.87	17.54	19.51	29.03	23.91
650469341	Clo1313_0494		ABC-2 type transporter	35.09	32.17	31.74	24.21	28.35	29.3	35.19	49.13	51.02	33.02	28.08	22.87	24.88	31.55	32.11
650469342	Clo1313_0495		integral membrane sensor signal transduction histidine kinase	190.64	53.43	156.44	114.74	115.24	111.75	38.62	120.045	132.955	110.035	94.12	106.54	87.44	64.54	99.46
650469343	Clo1313_0496		histidine kinase	134.13	33.72	99.76	68.82	76.77	82.05	15.16	62.675	69.845	90.315	60.49	62.88	62.88	29.85	53.8
650469344	Clo1313_0497		2-C-methyl-D-erythritol 2,4-cyclodiphosphate synthase (EC 4.6.1.12)	94.77	190.85	89.3	107.38	237.6	143.81	246.22	168.84	166.9	161.305	128.35	219.77	177.67	288.38	132.52
650469345	Clo1313_0498		prolyl-tRNA synthetase (EC 6.1.1.15)	201.68	180.12	235.06	169.23	222.28	243.81	198.79	282.15	224.92	188.395	192.73	95.19	203.26	173.25	236.14
650469346	Clo1313_0499		SCP-like extracellular	3.35	4.56	4.02	4.81	5.89	4.55	11.55	8.35	6.68	5.63	5.85	7.28	4.46	8.56	5.93
650469347	Clo1313_0500		Pectinesterase	4.23	4.18	3.06	5.03	6.25	5.48	4.06	5.755	4.26	5.725	3.59	5.86	4.49	5.69	3.12
650469348	Clo1313_0501		Pectate lyase/Amb allergen	7.83	10.74	6.13	11.07	13.17	6.99	13.12	9.3	8.23	10.985	8.74	12.13	7.9	16.74	7.54
650469349	Clo1313_0502		hypothetical protein	1.52	1.65	0.81	1.73	2.47	1.08	2.28	2.725	1.68	1.425	1.19	2.65	2.15	3.09	1.2
650469350	Clo1313_0503		IstB domain protein ATP-binding protein	7.2	8.32	5.07	9.06	10.84	8.83	8.79	7.865	8.425	8.09	7.24	6.79	6.15	9.7	5.7
650469351	Clo1313_0505		hypothetical protein	49.03	80.99	48.67	73.35	84.77	74.91	83.38	84.265	67.47	72.805	64.61	83.21	55.97	84.86	62.37
650469352	Clo1313_0509		hypothetical protein	17.65	30.56	18.34	38.56	39.4	25.99	55.55	34.605	30.655	21.105	18.33	35.55	21.99	49.33	21.46
650469353	Clo1313_0510		extracellular solute-binding protein family 5	256.5	90.22	327.71	473.41	213.7	176.49	362.35	571.31	540.69	316.2	256.97	287.31	272.57	343.21	309.15
650469354	Clo1313_0511		oligopeptide/dipeptide ABC transporter, ATPase subunit	290.84	207.48	345.77	430.15	281.18	224.3	486.94	514.975	481.685	469.05	304.82	322.54	262.2	395.34	337.89
650469355	Clo1313_0512		oligopeptide/dipeptide ABC transporter, ATPase subunit	233.61	192.3	258.47	400.47	253.39	174.02	408.92	410.645	374.345	397.53	272.63	272.87	217.89	384.78	298.18
650469356	Clo1313_0513		binding-protein-dependent transport systems inner membrane component	446.94	303.3	451.85	596.89	393.86	295.58	660.62	670.345	620.88	601.17	407.78	431.65	372.21	603.15	486.38
650469357	Clo1313_0514		binding-protein-dependent transport systems inner membrane component	805.54	521.5	908.35	1077.69	789.12	526.43	1171.36	1234.8	1120.63	1149.4	941.7	642.33	598.46	846.69	898.85
650469358	Clo1313_0515		copper amine oxidase-like domain-containing protein	1.15	2.36	1.3	2.2	2.76	2.17	3.23	3.15	3.255	1.365	1.68	1.67	1.91	3.05	1.81
650469359	Clo1313_0516		major facilitator superfamily MFS_1	68.88	43.16	85.71	62.35	46.43	49.9	81.47	115.965	85.38	76.915	68.16	27.71	31.05	73.39	57.66
650469360	Clo1313_0517		polyferredoxin	24.58	27.16	28.21	42.51	35.95	23.75	48.58	70.975	49.325	41.88	31.07	28.07	35.88	59.68	32.25
650469361	Clo1313_0518		transcriptional regulator, GntR family	97.9	53.47	86.55	57.14	71.93	69.51	61.97	87.32	102.815	104.965	117.19	73.18	55.92	40.88	100.24
650469362	Clo1313_0519		ABC transporter related protein	93.44	55.39	90.6	64.53	68.4	62.2	55.83	98.475	101.96	114.735	115.9	70.66	54.75	37.69	105.65
650469363	Clo1313_0520		hypothetical protein	94.71	61.04	94.39	65.81	62.5	53.24	56.27	105.425	98.7	123.46	141.28	66.04	53.6	44.86	120.77
650469364	Clo1313_0521		glycoside hydrolase family 11	119.12	759.99	90.02	87.39	294.22	292.85	260.98	107.385	119.425	209.715	178.07	113.45	230.1	401.53	183.4
650469365	Clo1313_0522		glycoside hydrolase family 11	78.37	562.66	59.99	69.04	211.33	222.32	200.77	80.53	99.42	154.11	143.73	93.55	156.24	316.95	139.7
650469366	Clo1313_0523		sugar fermentation stimulation protein	192.16	306.23	231.04	429.11	404.47	291.28	696.94	198.11	241.4	248.095	264.91	539.22	195.86	758.62	286.74
650469367	Clo1313_0524		hypothetical protein	3.58	22.95	2.59	4.51	7.3	7.13	5	5.37	3.845	4.485	2.89	3.44	4.1	7.98	2.09
650469368	Clo1313_0525		RNA polymerase, sigma 28 subunit, SigI	1.85	31	1	2.6	4.45	3.07	2.02	2.015	1.165	2.085	2.62	3.16	2.92	3.32	1.73
650469369	Clo1313_0526		hypothetical protein	0.49	12.55	1.17	0.68	2.64	1	0.98	0.775	0.6	0.23	1.89	0.75	3.51	1.25	1.8
650469370	Clo1313_0527		transcriptional regulator, Crp/Fnr family	33.75	49.22	32.02	55.34	53.99	41.9	72.72	45.045	40.49	46.91	50.76	58.43	46.19	74.33	45.99
650469371	Clo1313_0528		4Fe-4S ferredoxin iron-sulfur binding domain-containing protein	4.4	3.95	3.72	13.53	85.24	4.31	15.1	3.67	1.43	3.3	5.12	43.6	19	37.04	5.21
650469372	Clo1313_0529		hypothetical protein	3.91	3.61	3.7	15.28	59.64	7.66	11.58	3.82	1.495	4.14	2.96	64.61	13.25	27.97	4.17
650469373	Clo1313_0530		hypothetical protein	9.39	7.62	11.48	8.69	10.24	9.75	10.95	7.055	7.735	7.93	9.88	12.67	4.16	8.2	7.13
650469374	Clo1313_0531		amino acid ABC transporter substrate-binding protein, PAAT family (TC 3.A.1.3.-)	72.85	24.69	47.89	39.5	43.46	30.54	2.32	47.48	49.79	24.92	24.14	43.66	39.11	7.18	23.32
650469375	Clo1313_0532		methyl-accepting chemotaxis sensory transducer	71.11	27.14	50.35	41.56	49.38	28.58	3.73	52.075	50.12	29.585	23.6	56.08	36.01	3.67	22.24
650469376	Clo1313_0534		hypothetical protein	2.53	1.42	2.4	1.31	2.02	1.46	1.65	4.045	2.17	2.345	0.79	2.79	2.32	0.43	0.89
650469377	Clo1313_0535		hypothetical protein	4.59	3.18	4.04	2.5	3.99	3.55	2	4.505	4.33	3.26	1.07	4.21	1.94	1.82	0.76
650469378	Clo1313_0536		hypothetical protein	0.54	0	0.83	0.86	1.4	0.47	0.7	1.095	1.075	0.52	0	1.51	0.29	0.83	0.66
650469379	Clo1313_0537		hypothetical protein	0.46	0.2	0.22	0.88	0.2	0.72	1.36	0.995	1.31	0.66	0.71	1.05	0.29	1.1	0.45
650469380	Clo1313_0538		hypothetical protein	1.28	1.18	2.03	3.39	1.18	1.67	1.93	2.165	2.05	1.22	2.76	4.34	1.2	1.58	2.08
650469381	Clo1313_0539		glycosyltransferase 36	648.25	1006.98	620.62	1017.64	979.13	836.64	1586.99	680.3	641.29	753.04	1018.96	1012.9	951.33	1534.26	982.98
650469382	Clo1313_0540		hypothetical protein	0.5	0.36	0.55	0.69	1.55	1.15	1.86	0.435	1.11	0.625	0.75	0.4	0.36	0.88	1.14
650469383	Clo1313_0541		peptide methionine sulfoxide reductase	23.75	29.66	22.4	40.61	33.33	28.1	64.6	39.475	41.04	22.86	21.29	33.99	21.97	61.28	28.47
650469384	Clo1313_0542		NADH:flavin oxidoreductase/NADH oxidase	21.68	17.76	16.69	28.47	30.27	22.24	37.46	27.075	28.095	14.745	14.94	32.97	22.98	38.8	15.6
650469385	Clo1313_0543		RNA polymerase, sigma-24 subunit, ECF subfamily	677.44	3817.38	1122.08	1671.19	1866.18	2997.27	3338.03	1890.08	1604.12	2394.99	1128.41	3243.61	4005.66	156.27	904.25
650469386	Clo1313_0544		hypothetical protein	2539.51	14089.4	5220.27	9336.79	5036.33	9950.49	14090.9	10791.5	6883.88	14032	5670.11	10997.7	19931.8	512.84	3279.87
650469387	Clo1313_0545		hypothetical protein	151.64	299.13	140.67	159.62	116.5	215.2	344.22	347.65	255.99	198.305	121.6	152.03	418.39	85.43	97.71
650469388	Clo1313_0546		hypothetical protein	119.23	206.91	143.08	124.9	109.94	207.96	304.23	286.5	232.21	202.63	119.35	145.3	330.3	70.23	86.64
650469389	Clo1313_0547		intracellular protease, PfpI family	16.65	47.05	26.45	28.23	28.14	31.66	37.23	54.365	36.93	31.53	19.8	53.31	79.87	18.07	15.73
650469390	Clo1313_0548		hypothetical protein	10.39	12.25	7.64	16.74	25.46	12.74	8.38	15.925	12.875	9.53	6.38	16.43	12	14.01	5.74
650469391	Clo1313_0549		ABC transporter related protein	41.87	58.13	41.23	72.84	81.93	50.92	210.36	136.78	170.72	54.36	46.29	99.1	53.38	191.2	60.86
650469392	Clo1313_0550		hypothetical protein	20.62	28.41	19.31	35.25	34.87	19.02	48.57	52.875	48.565	34.64	22.84	25.78	15.53	48.91	24.18
650469393	Clo1313_0551		phosphate transporter	547.86	578.51	448.5	718.53	683.9	602.86	676.23	541.77	412.525	506.93	488.7	560.46	439.98	801.79	466.32
650469394	Clo1313_0552		putative phosphate transport regulator	513.85	574.43	473.91	665.09	620.33	614.67	649.62	515.13	395.695	529.34	470.82	515.48	435.47	769.13	492.89
650469395	Clo1313_0553		hypothetical protein	468.96	666.17	503.66	637.19	680.86	648.8	733.96	463.395	367.535	482.53	488.14	449.88	458.72	877.99	462.29
650469396	Clo1313_0554	hyd	hydrogenase, Fe-only	704.55	251.44	656.47	505.34	585.06	254.36	584.71	556.755	398.065	634.49	725.3	733.2	992.85	958.29	865.6
650469397	Clo1313_0555		Peptidoglycan-binding lysin domain	31.66	10.28	34.98	26.44	20.76	22.82	9.41	15.795	17.475	16.155	33.83	17.02	19.69	5.45	23.91
650469398	Clo1313_0556		ErfK/YbiS/YcfS/YnhG family protein	0.34	0.28	0.25	0.09	0.24	0.19	0.35	0.61	0.22	0.1	0.29	0.32	0.45	0.22	0.18
650469399	Clo1313_0557		Peptidoglycan-binding lysin domain	0.47	0.72	0.88	0.45	0.41	0.96	0.78	1.805	0.595	0.52	0.24	0.54	1.03	0.55	0.24
650469400	Clo1313_0558		Superoxide dismutase	4.45	2.11	4.38	4.55	6.25	1.98	1.35	8.84	6.395	2.28	1.92	3.71	4.51	1.36	1.62
650469401	Clo1313_0559		hypothetical protein	3.03	1.36	4.17	4.82	3.62	1.13	0.28	7.86	6.195	2.415	1.25	2.21	4.09	0.32	1.08
650469402	Clo1313_0562		hypothetical protein	4.48	3.69	3.48	4.92	6.65	4.73	4.77	8.16	5.895	3.735	2.88	5.1	3.25	3.95	3.08
650469403	Clo1313_0563		Carbohydrate binding family 6	68.06	57.31	51.08	49.23	57.49	51.41	35.91	53.71	55.535	67.265	66.92	53.5	54.18	37.86	60.07
650469404	Clo1313_0564		hydrogenase expression/formation protein HypE	22.7	31.04	21.13	34.78	35.42	31.18	41.83	33.185	28.435	25.145	18.38	35.58	33.27	62.49	18.95
650469405	Clo1313_0565		hydrogenase expression/formation protein HypD	18.07	21.71	17.83	24.88	30.95	23.33	30.62	23.8	21.62	22.655	14.02	22.21	22.74	50.6	16.33
650469406	Clo1313_0566		hydrogenase assembly chaperone hypC/hupF	15.21	15.81	15.49	20.73	27.83	18.74	26.31	17.64	18.515	16.315	15.76	24.47	23.19	38.61	12.19
650469407	Clo1313_0567		(NiFe) hydrogenase maturation protein HypF	18.01	28.1	20.8	34.47	53.16	31.79	71.49	37.09	33.79	19.27	25.67	46.69	43.03	77.98	19.04
650469408	Clo1313_0568		hydrogenase accessory protein HypB	39.55	64.79	45.22	66.37	72.91	56.57	108.66	78.79	72.01	50.705	45.29	55.66	63.29	157.13	46.79
650469409	Clo1313_0569		hydrogenase expression/synthesis HypA	24.53	39.06	25.31	45.21	59.45	41.6	84.48	53.63	53.74	39.445	29.9	46.21	40.76	116.87	35.37
650469410	Clo1313_0570	ech-a	4Fe-4S ferredoxin iron-sulfur binding domain-containing protein	35.61	69.35	37.38	74.71	77.34	72.6	125.48	73.435	77.475	50.82	46.24	70.14	75.16	209.06	47.69
650469411	Clo1313_0571	ech-b	ech hydrogenase subunit E	50.2	95.7	49.3	99.57	106.88	77.31	177.04	96.595	98.38	66.995	59.07	88.34	79.85	277.16	70.31
650469412	Clo1313_0572	ech-c	ech hydrogenase subunit D	58.67	107.27	64.48	131.08	136.73	84.71	234.56	150.96	128.015	84.535	82.27	93.21	75.09	286.3	80.25
650469413	Clo1313_0573	ech-d	NADH ubiquinone oxidoreductase 20 kDa subunit	12.37	25.32	11.66	22.66	21.93	20.07	23.19	27.795	24.98	14.78	12.6	15.56	26.7	84.21	13.69
650469414	Clo1313_0574	ech-e	respiratory-chain NADH dehydrogenase subunit 1	21.34	40.06	15.68	34.89	30.05	30.5	30.26	46.065	38.845	24.18	17.45	23.34	43.69	127.71	26.33
650469415	Clo1313_0575	ech-f	ech hydrogenase subunit A	120.35	106.37	51.92	67.77	89.53	133.43	113.01	101.365	166.45	59.535	55.39	48.55	89.4	376.96	57.86
650469416	Clo1313_0576		hypothetical protein	52.97	39.81	133.03	24.54	23.19	77.27	28.05	63.105	59.21	62.02	95.05	10.08	12.21	18.14	61.1
650469417	Clo1313_0577		transcription elongation factor GreA/GreB domain-containing protein	74.92	82.27	168.38	32.38	35.33	91.09	41.12	94.375	118.14	82.91	129.55	14.63	20.42	22.62	101.41
650469418	Clo1313_0578		Citrate synthase	1246.73	676.17	1353.95	1139.87	849.34	600.11	1207.02	1181.61	971.98	1499.88	1844.93	1102.14	817.34	701.73	1809.88
650469419	Clo1313_0579		Pyridoxal-dependent decarboxylase	6.12	5.45	4.29	6.21	7.7	4.56	3.22	7.585	6.87	3.525	3.39	6.45	3.99	3.65	3.81
650469420	Clo1313_0580		CheW protein	14.28	7.08	12.92	9.95	11.53	8.68	8.28	14.18	14	7.19	5.61	10.2	5.62	15.06	5.38
650469421	Clo1313_0581		methyl-accepting chemotaxis sensory transducer with Cache sensor	12.71	7.64	8.58	10.99	12.94	9.79	5.09	14.895	12.1	6.515	5.05	12.13	8.85	7.83	4.39
650469422	Clo1313_0582		hypothetical protein	0.46	0	0	0	0.21	0.41	0.18	0	0.13	0.105	0.2	0.21	0	0	0
650469423	Clo1313_0583		hypothetical protein	449.7	454.18	407.72	543.28	448.64	428.32	737.79	521.105	511.155	474.135	690.08	426.16	583.18	535.99	532.07
650469424	Clo1313_0584		hypothetical protein	103.88	85.79	140.38	126.8	96.34	79.36	222.99	165.735	142.755	95.235	165.04	69.56	113.56	172.35	156.36
650469425	Clo1313_0585		hypothetical protein	54.78	51.57	67.48	81.56	48.89	46.72	134.31	104.195	85.195	52.835	70.79	38.33	73.79	118.08	62.47
650469426	Clo1313_0586		D-isomer specific 2-hydroxyacid dehydrogenase NAD-binding protein	1643.42	267.73	1719.24	646.58	671.83	259.82	569.92	1386.3	984.775	1420.56	1528.56	511.96	545.24	653.9	1556.01
650469427	Clo1313_0587		methyl-accepting chemotaxis sensory transducer	322.22	106.64	324.6	247.88	204.38	145.44	29.61	229.01	222.245	143.135	193.98	243.58	220.53	31.23	186.2
650469428	Clo1313_0588		nitroreductase	225.88	108.15	211.58	194.47	193.85	132.75	103.51	157.375	145.905	104.78	150.42	175.5	169.91	95.03	157.57
650469429	Clo1313_0589		copper amine oxidase-like domain-containing protein	77.81	19.37	52.91	19.56	33.05	41.65	29.11	59.65	69.075	21.65	28.7	19.12	18.85	27.23	29.71
650469430	Clo1313_0590		cell division protein FtsK/SpoIIIE	87.76	44.7	63.81	55.5	62.14	58.27	34.83	59.555	57.6	39.37	41.81	52.87	47.34	45.8	44.91
650469431	Clo1313_0591		Protein of unknown function DUF2383	62.68	38.74	44.33	45.46	55.2	51.61	32.28	45.93	39.4	26.01	31.72	42.76	35.38	36.47	35.15
650469432	Clo1313_0592		UbiA prenyltransferase	83.48	66.39	59.08	72.07	80.59	72.34	58.49	61.87	55.345	61.285	62.43	56.93	41.83	62.26	51.54
650469433	Clo1313_0593		hypothetical protein	763.73	714.96	814.24	774.67	631.7	716.79	482.37	585.125	601.47	703.34	737.69	704.84	530.37	468.86	662.31
650469434	Clo1313_0594		hypothetical protein	136.06	94.87	173.13	90.81	67.21	86.77	80.26	87.485	86.115	108.67	113.19	117.14	100.74	107.12	96.44
650469435	Clo1313_0595		protein of unknown function DUF975	162.77	94.04	149.35	107.93	113.2	106.69	113.52	145.11	140.9	112.035	141.37	134.69	114.35	108.22	149.61
650469436	Clo1313_0596		FHA domain protein	33.97	14.96	34.9	18.59	25.35	21.13	34.07	36.63	33.835	17.89	22.94	21.76	24.15	28.47	27.41
650469437	Clo1313_0597		cell cycle protein	25.1	12.55	27.49	14.36	15.21	16.33	22.39	27.265	27.725	17.695	17.92	16.13	17.44	17.18	17.31
650469438	Clo1313_0598		Peptidoglycan glycosyltransferase	20.55	10.11	23.92	10.35	14.1	14.97	20.63	25.225	23.775	14.89	15.74	16.78	17.17	14.88	15.36
650469439	Clo1313_0599		DNA repair protein RadC	25.47	11.22	24.64	14.59	16.35	13.64	25.63	26.66	29.68	13.66	18.08	20.32	21.68	23.05	21.31
650469440	Clo1313_0600		Tetratricopeptide TPR_1 repeat-containing protein	11.22	7.49	8.15	14.8	13.57	7.11	8.69	16.455	15.505	11.415	9.39	15.55	12.66	11.71	9.37
650469441	Clo1313_0601		Fibronectin type III domain protein	6.61	6.79	5.49	11.32	14.12	7.78	5.56	11.505	12.185	5.49	3.08	11.41	2.31	5.09	3.29
650469442	Clo1313_0602		transposase mutator type	0.91	0.65	0.7	1.25	0.56	0.87	0.55	0.855	0.775	1.85	0.78	0.44	0.66	0.93	0.71
650469443	Clo1313_0603		YD repeat protein	77.54	64.72	66.3	45.11	74.42	67.43	30.95	82.705	69.51	85.605	29	36.77	34.78	57.69	27.36
650469444	Clo1313_0604		hypothetical protein	101.66	94.41	98.92	71.58	92.52	94.58	61.52	138.81	112.16	112.425	65.78	58.81	63.78	88.68	59.59
650469445	Clo1313_0605		hypothetical protein	9.93	4.37	13.02	3.92	6.6	3.84	7.91	7.32	8.17	7.46	10.93	5.48	5.52	5.01	10.18
650469446	Clo1313_0606		hypothetical protein	6.31	1.74	8.81	2.22	4.63	3.62	7.18	2.55	4.135	3.66	8.01	2.71	4.42	4.13	6.91
650469447	Clo1313_0609		hypothetical protein	14.73	33.38	11.4	46.7	46.98	28.93	27.53	55.83	40.335	30.845	18.43	38.74	23.8	54.71	15.72
650469448	Clo1313_0610		phosphotransferase KptA/Tpt1	68.05	60.98	66.65	67.34	56.69	52.8	52.31	54.555	48.98	81.58	66.74	50.76	36.07	50.32	60.73
650469449	Clo1313_0611		hypothetical protein	51.79	60.86	55.81	52.2	46.45	49.18	46.52	53.8	50.1	71.12	46.39	44.94	32.75	44.18	41.18
650469450	Clo1313_0612		hypothetical protein	16.06	20.1	20.57	17.81	22.94	19.4	25.68	21.335	20.02	19.125	13.06	22.07	7.65	30.69	14.84
650469451	Clo1313_0613		Cephalosporin-C deacetylase	9.15	7.53	8.11	6.44	8.77	8.43	11.49	11.335	11.625	8.26	3.39	7.43	4.86	17.97	6.32
650469455	Clo1313_0614		polysaccharide biosynthesis protein	72.43	172.29	67.83	160.3	179.03	126.83	228.28	103.77	83.16	102.75	92.04	147.43	117.92	273.9	86.52
650469456	Clo1313_0615		hypothetical protein	213.73	494.28	220.81	159.06	240.04	228.26	238.27	263.445	212.475	188.58	182.78	166.47	225.46	351.07	196.08
650469457	Clo1313_0616		ABC transporter related protein	161.47	271.69	144.33	130.65	181.38	162.9	197.71	196.53	150.835	157.095	142.58	149.69	171.17	229.25	137.53
650469458	Clo1313_0617		membrane spanning protein	195.11	338.67	178.07	166.66	180.85	180.61	246.54	240.345	174.86	194.105	171.34	171.51	209.33	285.31	151.22
650469459	Clo1313_0618		integral membrane sensor signal transduction histidine kinase	21.23	44	21.61	23.2	35.46	33.16	33.49	29.08	24.755	19.57	16.13	22.6	27.3	57.92	19.01
650469460	Clo1313_0619		two component transcriptional regulator, winged helix family	34.02	58.41	34.49	36	51.78	55.04	69.15	42.61	40.69	30.665	24.01	33.67	37.74	78.45	29.25
650469461	Clo1313_0620		sporulation protein YyaC	341.82	367.1	323.96	354.36	514.68	277.84	439.69	287.55	243.33	325.05	355.68	306.25	222.56	293.35	248.55
650469462	Clo1313_0621		protein of unknown function DUF1540	5.88	8.03	4.99	4.42	6.81	5.31	7.08	4.26	4.56	5.635	3.64	4.73	3.02	8.05	3.82
650469463	Clo1313_0622		acyl-ACP thioesterase	23.27	35.73	24.13	44.38	37.69	29.86	48.21	27.12	25.27	36.81	36.16	38.43	33.1	57.57	35.85
650469464	Clo1313_0623		HAD-superfamily hydrolase, subfamily IA, variant 3	43.17	51.5	41.97	66.38	72.36	42.43	114.05	117.285	97	67.76	44.3	52.57	48.17	101.28	52.92
650469465	Clo1313_0624		Cof-like hydrolase	31.29	34.2	30.86	43.13	36.41	24.24	60.8	72.5	55.595	42.04	30.23	42.3	30.14	71.86	37.33
650469466	Clo1313_0625		Protein of unknown function DUF3520	17.87	19.92	18.81	25.04	22.91	14.84	35.34	46.705	29.88	22.85	16.65	25.63	22.45	58.67	20.01
650469467	Clo1313_0626		Radical SAM domain protein	150.42	188.86	168.1	194.3	200.63	203.51	138.09	123.02	109.78	154.375	160.86	186.58	131.58	142.52	147.28
650469468	Clo1313_0627		cellulosome anchoring protein cohesin region	1352.77	10389.4	1550.44	3147.17	2445.08	5017.95	1615.3	2383.47	2584.24	3427.36	2807.73	2003.46	3924.56	4218.89	4265.73
650469469	Clo1313_0628		cellulosome anchoring protein cohesin region	297.57	1644.8	302.68	397.24	471.89	1050.88	260.47	417.41	440.47	631.42	637.31	387.53	640.94	755.33	844.82
650469470	Clo1313_0629		cellulosome anchoring protein cohesin region	889.29	1956.91	1022.25	1021.47	699.45	1305.16	677.66	714.475	699.41	1402.2	1078.49	723.85	811.85	1753.15	1426.38
650469471	Clo1313_0630		cellulosome anchoring protein cohesin region	784.86	1600.36	872.47	661.74	577.41	1088.39	479.87	561.735	540.905	1104.87	1052	691.84	697.36	1375.55	1185.6
650469472	Clo1313_0631		transglutaminase domain-containing protein	1332.05	152.54	1297.18	360.33	325.47	206.78	186.73	474.29	748.635	1655.79	1608.98	1289.12	202.38	52.43	1159.65
650469473	Clo1313_0632		EmrB/QacA family drug resistance transporter	5.22	10.46	7.15	5.37	4.62	5.86	6.14	9.7	6.04	3.605	4.21	6.11	8.47	15.82	7.87
650469474	Clo1313_0633		hypothetical protein	15.08	13.08	14.23	14.42	14.84	10.99	12.27	17.335	15.86	13.05	12.75	16.1	14.42	14.82	13.48
650469475	Clo1313_0634		rRNA (guanine-N(2)-)-methyltransferase	45.71	26.56	36.67	47.6	34.4	27.1	36.97	35.355	37.67	32.73	32.42	46.03	36.17	44.87	35.9
650469476	Clo1313_0635		response regulator receiver protein	121.41	78.39	89.72	122.49	107.03	85.63	84.28	100.295	100.745	92.395	104.78	133.49	70.14	74.91	95.84
650469477	Clo1313_0636		3-phosphoshikimate 1-carboxyvinyltransferase (EC 2.5.1.19)	500.65	382.32	603.28	509.29	459.51	444.48	660.32	315.27	328.99	519.695	603.28	457.84	412.09	429.96	620.85
650469478	Clo1313_0637		sporulation transcriptional activator Spo0A	560.28	406.8	530.91	477.32	429.63	457.02	625.63	376.4	343.66	473.365	593.17	437.76	411.17	447.89	652.35
650469479	Clo1313_0638		histone family protein DNA-binding protein	8763.77	8071.2	10075.6	8538.63	11269.8	7409.59	11142.6	8933.26	9225.36	9045.04	12591.9	6823.74	7689.25	4126.19	9439.69
650469480	Clo1313_0639		UspA domain-containing protein	547.09	363.55	570.04	448.28	492.21	407.31	156.54	525.875	464.455	576.735	297.84	474.79	329.98	144.92	303.14
650469481	Clo1313_0640		hydro-lyase, Fe-S type, tartrate/fumarate subfamily, alpha subunit	89.99	75.06	107.97	124.98	128.07	82.43	124.32	100.62	104.28	98.14	129.54	88.26	76.24	90.94	128.49
650469482	Clo1313_0641		hydro-lyase, Fe-S type, tartrate/fumarate subfamily, beta subunit	1017.98	1017.97	1357.24	1097.35	1331.22	1299.47	2444.24	1194.4	1230.79	1053.49	1292.32	1020.03	478.59	1531.99	1277.85
650469483	Clo1313_0642		Domain of unknown function DUF1858	3406.9	2573.67	6748.77	3691.08	4745.49	3318.58	8799.42	3289.62	3368.96	2965.26	6998.92	3447.91	2779.48	4223.24	4389.25
650469484	Clo1313_0643		Adenylosuccinate synthetase (EC 6.3.4.4)	446.31	248.87	292.72	348.49	375.86	281.88	356.59	372.98	372.93	367.715	322.72	323.3	389.08	396.9	448.95
650469490	Clo1313_0644		transposase IS200-family protein	10.76	11.18	5.25	4.59	9.89	16.8	11.43	4.99	9.415	4.15	5.21	4.48	8.55	25.46	3.59
650469491	Clo1313_0645		glycosyl transferase family 2	460.43	231.81	464.23	236.53	302.57	278.09	160.31	377.24	292.705	322.72	272.9	300.69	286.63	175.11	274.07
650469492	Clo1313_0646		glycosyl transferase family 39	252.11	144.71	231.64	94.48	157.37	170.6	144.82	191.75	169.13	201.895	158.31	150.36	154.76	193.57	164.24
650469493	Clo1313_0647		hypothetical protein	760.33	457.73	843.83	412.25	580.96	486.35	570.95	653.875	542.215	815.49	640.81	516.62	449.98	511.17	641.4
650469494	Clo1313_0648		glycosyl transferase family 2	650.11	434.01	660.27	580.04	521.99	454.32	628.47	537.055	460.995	677.02	661.78	548.67	366.43	434.86	609.56
650469495	Clo1313_0649		hypothetical protein	0.26	0	0.35	0.44	0	0.24	0.55	0.355	0.385	0.495	0.48	0.27	0	0.43	0.48
650469496	Clo1313_0650		glycosyl transferase family 2	1.15	0.57	0.77	1.23	0.86	1.38	1.1	1.255	1.6	1.38	1.56	0.51	1.03	2.38	1.21
650469497	Clo1313_0651		diaminopimelate epimerase (EC 5.1.1.7)	89.26	19.97	183.13	31.59	69.65	31.83	27.73	26.29	156.805	90.22	157.19	156.9	193.52	57.47	149
650469498	Clo1313_0652		LL-diaminopimelate aminotransferase apoenzyme (EC 2.6.1.83)	138.58	33.9	223.38	53.48	92.08	40.81	45.35	45.335	271.335	145.8	176.74	214.32	257.33	53.7	222.93
650469499	Clo1313_0653		transcriptional attenuator, LytR family	112.21	32.51	193.38	45.2	75.92	35.16	43.85	39.065	234.28	110.39	149.13	130.24	206.76	51.15	182.57
650469500	Clo1313_0654		2-hydroxyglutaryl-CoA dehydratase D-component	79.18	70.81	90.75	87	95.56	68.89	135.79	68.295	105.43	81.57	88.57	85.78	104.38	138.02	93.81
650469501	Clo1313_0655		CoA-substrate-specific enzyme activase	122.01	121.62	124.74	132.43	143.81	140.16	177.02	104.42	130.905	118.53	110.24	131.64	120.6	190.56	122.09
650469502	Clo1313_0656		preQ(0) biosynthesis protein QueC	295.49	241.46	328.22	284.4	270.6	258.82	281.34	312.655	337.015	331.27	319.89	278.36	240.03	299.35	316.46
650469503	Clo1313_0657		6-pyruvoyl tetrahydropterin synthase and hypothetical protein	287.19	211.25	328.61	263.93	240.97	275.58	265.62	300.005	327.87	333.355	306.77	263.01	226.96	285.97	301.93
650469504	Clo1313_0658		Radical SAM domain protein	132.05	102.05	140.1	119.42	118.41	114.6	134.65	126.675	143.82	133.34	127.54	115.76	96.87	155.33	128.78
650469505	Clo1313_0659		phage SPO1 DNA polymerase-related protein	77.42	74.34	88.31	75.18	81.61	80.11	86.44	79.365	91.755	80.225	68.55	75.66	69.76	109.66	81.66
650469506	Clo1313_0660		Uracil-DNA glycosylase superfamily	84.8	85.59	88.92	77.42	79.12	85.25	91.43	84.365	98.785	95.79	68.97	80.77	72.36	115.18	81.7
650469512	Clo1313_0661		UBA/THIF-type NAD/FAD binding protein	101.77	98.44	109.01	139.64	153.05	112.56	204.69	93.3	91.25	100.245	130.95	141.24	115.2	145.08	106.67
650469513	Clo1313_0662		transposase IS200-family protein	2.3	2.38	1.93	2.64	2.53	2.46	6.06	2.635	1.83	0.885	2.13	1.36	1.87	7.59	0.67
650469514	Clo1313_0663		hypothetical protein	76.33	58.65	80.79	73.01	79.04	50.3	124.95	75.68	67.66	80.235	92.73	69.15	54.36	97.77	81.92
650469515	Clo1313_0664		hypothetical protein	8.21	8.46	10.87	7.46	10.95	3.47	18.81	10.55	11.935	7.185	16.99	9.07	5.07	12.36	12.36
650469516	Clo1313_0665		glycosidase related protein	72.96	32.67	41.99	35.75	41.75	51.19	52.24	49.455	69.275	37.56	21.39	31.02	30.43	43.13	23.05
650469517	Clo1313_0666		nucleotidyltransferase	62.43	31.39	52.69	44.27	42.59	44.7	48.03	68.265	64.475	40.61	33	37.55	41.4	45.43	35.2
650469518	Clo1313_0667		glycosyl transferase group 1	98.59	55.98	88.21	75.87	70.73	70.43	86.91	108.385	98.33	76.46	67.76	67.43	70.13	74.25	74.23
650469519	Clo1313_0668		hypothetical protein	67.03	43.37	71.57	81.64	69.73	53	79.12	64.57	70.88	47.37	53.85	52.4	49.5	57.77	48.92
650469520	Clo1313_0669		mannose-6-phosphate isomerase, type 1 (EC 5.3.1.8)	3.78	1.82	4.68	3.72	2.34	1.86	4.68	4.23	3.13	2.14	2.76	2.21	1.98	5.19	2.48
650469521	Clo1313_0670		zinc/iron permease	426.97	555.45	402.64	379.01	570.7	537.42	734.77	313.15	426.455	248.325	317.18	435.13	233.63	711.18	298.19
650469522	Clo1313_0671		hemerythrin-like metal-binding protein	392.05	493.49	367.49	381.58	547.74	481.31	511.53	345.06	401.51	281.865	266.93	329.08	336.53	535.56	271.42
650469523	Clo1313_0672		flavin reductase domain protein FMN-binding protein	214.8	302.7	217.25	239.92	347.68	304.23	304.97	218.52	239.065	159.65	169.9	236.27	208.42	359.68	155.47
650469524	Clo1313_0673	pfor-3	pyruvate ferredoxin/flavodoxin oxidoreductase	365.39	815.15	393.67	693.62	781.31	754.69	1343.56	513.51	531.11	573.305	442.96	858.93	459.45	1346.52	503.6
650469525	Clo1313_0674		hypothetical protein	0.57	1.13	0.44	0.93	2.04	0.51	1.83	0.27	1.645	0.55	1.1	1.11	1.16	0	0.5
650469526	Clo1313_0675		S-layer domain-containing protein	58.52	133.91	71.05	115.01	110.34	72.38	186.77	178.395	113.46	101.025	88.59	90.66	59.95	190.94	98.16
650469527	Clo1313_0676		Peptidoglycan-binding domain 1 protein	22.9	46.66	20.76	32.43	31.93	23.62	51.93	68.69	41.99	29.815	17.74	34.45	20.52	77.48	22.11
650469528	Clo1313_0677		AMP-dependent synthetase and ligase	864.19	873.76	732.07	1108.22	838.66	859.51	1105.61	601.23	490.435	927.265	979.72	847.05	842.19	1019.37	975.91
650469529	Clo1313_0678		heat shock protein Hsp20	103.6	63.05	115.35	92.26	109.96	95.55	81.64	72.175	84.365	73.59	97.66	85.84	92.91	91.08	70.02
650469530	Clo1313_0679		NUDIX hydrolase	29.74	22.4	32.39	27.47	29.97	24.37	25.72	31.015	36.265	31.72	31.63	25.18	22.21	18.33	33.26
650469531	Clo1313_0680		peptidase M56 BlaR1	25.26	135.9	23.54	19.45	27.47	18.92	19.99	24.23	28.18	24.715	24.97	24.16	23.04	44.59	24.99
650469532	Clo1313_0681		hypothetical protein	11.87	23.47	13.46	26.07	24.8	12.57	52.97	37.73	30.105	16.17	14.53	22.37	18	59.67	13.01
650469533	Clo1313_0682		transporter, YbiR family	16.47	27.96	16.38	27.18	34.6	20.96	51.42	37.975	35.405	20.525	17.05	24.22	26.25	59.83	19.2
650469534	Clo1313_0683		hypothetical protein	77.58	65.4	67.98	92.86	91.47	72.82	58.54	75.795	66.875	73.015	77.59	86.94	61.83	55.84	62.72
650469535	Clo1313_0684		von Willebrand factor type A	159.36	93.62	156.6	115.55	114.54	105.51	74.9	139.845	132.285	149.015	140.46	99.05	92.98	60.31	126.98
650469536	Clo1313_0685		Dockerin type 1	36.11	41.63	29.63	36.89	60.19	48.07	68.09	43.24	38.485	28.33	47.2	46.45	34.33	37.81	49.62
650469537	Clo1313_0686		alpha/beta hydrolase fold protein	40.34	33.83	32.12	37.6	68.38	47.53	62.02	52.515	41.495	24.775	35.27	46.71	26.28	34.48	33.48
650469538	Clo1313_0688		hypothetical protein	3.39	4.06	1.83	4.23	6.18	4	5.7	5.435	5.055	2.91	2.58	1.95	1.44	4.11	2.15
650469539	Clo1313_0689		peptidase S8 and S53 subtilisin kexin sedolisin	48.03	68.48	42.73	36.74	72.5	41.98	77.17	125.04	92.86	41.94	47.29	81.77	64.06	56.85	50.74
650469540	Clo1313_0690		hypothetical protein	0.56	0.43	0.46	0.48	0.43	0	0	0	0.33	0	0	0	0	0	0.51
650469541	Clo1313_0691		hypothetical protein	11.4	10.57	9.71	14.46	10.7	8.67	7.95	17.18	13.635	14.555	11.77	8.82	8.14	7.45	10.84
650469542	Clo1313_0692		transcriptional regulator, TetR family	13.31	14.06	12.18	19.4	16.87	14.38	12.98	18.77	17.62	18.185	15.85	10.81	11.85	8.92	14.42
650469543	Clo1313_0693		Carbohydrate binding family 6	14.89	23.67	11.77	12.31	18.33	15.02	16.07	16.39	14.95	21.435	21.3	18.62	15.66	22.87	16.72
650469544	Clo1313_0694		hypothetical protein	120.14	143.32	124.3	141.69	166.43	103.34	176.93	142.985	126.945	123.19	164.7	143.54	131.62	159.55	147.62
650469545	Clo1313_0696		Penicillinase repressor	39.3	201.93	42.37	38.35	61.54	33.85	41.52	34.72	40.975	38.945	57.36	42.91	35.58	60.71	42.9
650469546	Clo1313_0697		peptidase M56 BlaR1	37.99	211.21	36.95	37.19	50.29	32.99	34.35	33.16	36.77	43.52	42.55	44.32	34.09	67.46	37.21
650469547	Clo1313_0698		ABC transporter related protein	55.21	64.5	58.59	76.01	69.25	57.03	124.2	112.405	85.68	54.035	61.3	35.39	46.3	120.69	56.56
650469548	Clo1313_0699		ABC transporter related protein	32.03	30.7	29.64	36.57	26.19	28.87	52.32	73.765	53.71	29.395	33.02	24.53	28.93	39.96	37.54
650469549	Clo1313_0700		aminoacyl-histidine dipeptidase	33.41	32.2	34.96	48.83	36.55	32.57	56.26	103.06	70.205	38.74	38.82	36.53	41.51	44.05	43.01
650469550	Clo1313_0701		cobalamin biosynthesis protein CobD	173.09	243.52	136.81	185.76	289.02	197.69	247.26	272.165	214.585	157.72	202.12	187.96	176.77	330.24	173.02
650469551	Clo1313_0702		adenosylcobinamide kinase (EC 2.7.1.156)/adenosylcobinamide-phosphate guanylyltransferase (EC 2.7.7.62)	40.34	42.33	35.78	46.59	71.31	62.35	85.99	61.645	55.805	28.92	37.58	37.4	33	92.24	34.64
650469552	Clo1313_0703		cobalamin-5'-phosphate synthase (EC 2.7.8.26)	24.33	27.47	19.61	27.43	40.64	34.58	46.21	36.345	34.91	17.995	18.51	19.79	23.16	58.38	22.52
650469553	Clo1313_0704		alpha-ribazole phosphatase	24.16	26.24	21.91	26.93	44.84	35.81	36.43	42.555	37.195	19.085	20.66	27.21	27.19	65.52	24.87
650469554	Clo1313_0705		hypothetical protein	201.29	373.85	155.04	184.25	306.01	300.99	190.87	74.23	84.685	150.845	216.87	227.99	218.34	320.91	232.76
650469555	Clo1313_0706		beta-lactamase superfamily hydrolase	270.39	511.74	211.37	276.75	452.7	386.79	336.23	143.405	153.51	213.13	322.98	307.49	357.31	486.14	352.47
650469556	Clo1313_0707		methyl-accepting chemotaxis sensory transducer	502.46	176.12	458.71	339.38	304.82	372.38	101.05	310.56	398.555	513.84	306.93	281.13	313.13	79.57	317.16
650469557	Clo1313_0708		pyruvate carboxyltransferase	267.11	149.41	355.79	205.97	293.22	229.32	208.86	354.455	327.63	246.13	322.96	148.67	409.95	179.73	339.05
650469558	Clo1313_0709		aconitase (EC 4.2.1.3)	524.28	316.89	591.49	476.51	486.11	461.16	427.15	752.605	696.4	500.85	607.25	378.24	764.1	435.23	635.05
650469559	Clo1313_0710		transcriptional regulator, GntR family	622.24	360.76	763.2	526.35	595.71	494.59	487.29	844.24	692.645	536.045	845.35	346.83	896.11	420.37	720.02
650469560	Clo1313_0711		RNA methylase, NOL1/NOP2/sun family	43.67	45.94	48.23	50.85	82.24	59.07	39.95	67.66	65.235	41.75	37.57	33.5	86.79	77.28	47.94
650469561	Clo1313_0712		ribosomal small subunit pseudouridine synthase A (EC 5.4.99.-)	22.74	28.57	25.02	25.64	53.36	31.25	25.17	39.59	31.395	21.34	18.88	18.8	42.62	50.6	20.53
650469562	Clo1313_0713		protein-L-isoaspartate(D-aspartate) O-methyltransferase	25.01	39.77	29.14	29.34	49.82	37.18	26.87	47.18	40.975	27.565	20.64	20.58	50.33	50.26	19.49
650469563	Clo1313_0714		Carbohydrate binding family 25	399.27	470.77	323.67	367.01	906.22	353.08	353.57	672.76	695.15	312.94	318.46	641.29	622.5	356.24	371.46
650469564	Clo1313_0715		two component transcriptional regulator, AraC family	572.46	344.64	521.53	299.37	466.07	330.5	206.29	553.585	458.11	641.43	273.31	565.15	255.25	317.76	251.54
650469565	Clo1313_0716		PpiC-type peptidyl-prolyl cis-trans isomerase	434.39	336.27	367.13	334.64	434.28	309.23	289.96	325.3	297.41	420.835	277.96	496.25	306.5	278.49	267.16
650469566	Clo1313_0717		glucose-1-phosphate adenylyltransferase	472.09	205.58	420.49	288.31	307.28	246.01	94.06	347.41	349.815	348.73	254.11	287.16	248.93	101.37	221.96
650469567	Clo1313_0718		glucose-1-phosphate adenylyltransferase, GlgD subunit	315.02	160.06	305.57	201.85	227.77	176.16	106.56	234.99	235.57	250.55	182.81	207.81	165.45	107.9	166.63
650469568	Clo1313_0719		diacylglycerol kinase catalytic region	210.23	121.37	204.04	147.7	164.5	133.47	93.68	152	152.47	149.18	112.6	143.78	121.19	107.58	110.13
650469569	Clo1313_0720		Enoyl-[acyl-carrier-protein] reductase [NADH] (EC 1.3.1.9)	103.48	171.53	84.57	133.69	150.71	159.71	175.82	142.25	136.61	112.925	151.43	147.17	142.09	177.48	127.99
650469570	Clo1313_0721		ABC transporter related protein	2.3	10.2	1.76	1.24	3.08	2.9	3.4	3.895	3.36	0.97	2.62	1.64	3.42	2.52	1.26
650469571	Clo1313_0722		hypothetical protein	2.41	5.2	2.01	2.34	3.5	2.86	2.51	5.45	4.45	1.56	1.62	2.76	4.4	2.95	1.59
650469572	Clo1313_0723		protein of unknown function DUF214	4.34	6.22	4.06	3.19	5.21	5.18	4.2	7.455	6.47	2.885	2.73	4.97	5.53	3.94	2.41
650469574	Clo1313_0724		sodium/calcium exchanger membrane region	0.89	1.2	0.73	0.86	1.77	1.6	1.46	2.33	1.415	0.745	0.46	1.21	0.64	0.88	0.55
650469575	Clo1313_0725		hypothetical protein	0.99	1.03	1.56	1.18	1.64	0.85	1.77	2.86	1.37	0.39	0.86	1.43	1.85	3.5	1.08
650469576	Clo1313_0726		protein of unknown function DUF421	1.41	2.46	0.78	1.34	1.88	1.22	1.93	3.685	2.495	1.345	0.86	2.34	1.82	4.58	0.99
650469577	Clo1313_0727		small acid-soluble spore protein alpha/beta type	81.77	149.17	87.19	116.56	155.49	117.45	171.75	124.46	84.625	66.13	106.71	147.86	129.78	205.83	89.3
650469578	Clo1313_0728		Monogalactosyldiacylglycerol synthase	71.01	166.59	74.64	140.32	183.43	122.36	171.75	110.015	88.385	69.245	66.05	136.92	121.75	289.57	70.07
650469579	Clo1313_0729		protein of unknown function DUF342	1277.06	2369.15	1711.97	421.46	4020.08	726.88	841.2	1008.7	965.46	866.745	1068.66	497.99	2221.07	591.19	910.03
650469580	Clo1313_0730		Serine-type D-Ala-D-Ala carboxypeptidase	3.13	2.69	3.35	2.38	3.87	4.3	3.03	3.06	3.925	2.435	2.32	2.17	1.72	2.87	1.87
650469581	Clo1313_0731		hypothetical protein	34.44	62.22	26.39	45.78	69.58	47.44	54.22	37.305	33.345	29.295	33.01	23.65	47.99	77.89	25.93
650469582	Clo1313_0732		TrkA-N domain protein	108	139.55	102.69	129.72	158.58	120.99	222.91	209.67	184.14	101.26	122.54	86.65	130.1	196.97	105.31
650469583	Clo1313_0733		cation transporter	37.8	60.75	35.58	47.85	51.56	40.97	74.41	92.325	70.45	41.235	28.56	38.06	45.47	89.38	34.46
650469584	Clo1313_0734		tRNA-guanine transglycosylase, various specificities	32.48	43.86	35.01	42.16	44.99	40.09	72.82	73.9	62.115	29.375	23.83	35.08	46.08	94.6	27.01
650469585	Clo1313_0735		Radical SAM domain protein	20.97	26.75	25.06	24.68	30.49	25.73	34.62	54.81	51.255	21.755	12.68	25.79	30.76	58.83	15.19
650469586	Clo1313_0736		putative anti-sigma regulatory factor, serine/threonine protein kinase	38.76	29.17	52.72	57.73	44.14	38.14	31.91	63.975	60.655	55.18	56.01	79.88	47.88	34.59	50.69
650469587	Clo1313_0737		copper amine oxidase-like domain-containing protein	503.5	808.91	416.81	678.33	868	712.88	741.31	646.95	645.3	495.495	549.67	565.6	559.63	911.95	450.29
650469588	Clo1313_0738		hypothetical protein	138.52	140.92	156.02	173.34	166.54	157.48	218	179.825	121.33	131.425	153.38	152.3	157.88	183.04	149.75
650469589	Clo1313_0739		helicase, RecD/TraA family	112.73	96.93	112.08	117.86	115.81	113.82	120.99	111.03	93.065	96.64	99.91	122.65	121.76	106.8	92.33
650469590	Clo1313_0740		hypothetical protein	482.57	448.82	464.67	454.04	467.95	456.3	440.97	419.3	389.23	498.52	523.04	558.61	361.96	411.89	431.14
650469591	Clo1313_0741		hypothetical protein	9.55	15.01	7.05	19.61	18.46	9.52	14.08	16.115	14.135	10.94	9.55	19.41	11.6	13.01	10.21
650469592	Clo1313_0742		phospholipase C zinc-binding protein	1.11	0.53	0.65	0.88	0.4	0.94	1.39	2.09	1.355	0.68	0.59	0.39	0.38	0.8	1.19
650469593	Clo1313_0743		Sporulation lipoprotein YhcN/YlaJ-like protein	1.24	0.87	1.12	0.84	1.2	1.79	1.93	4.535	2.22	0.845	2.31	1.86	1.1	0.88	1.91
650469594	Clo1313_0744		hypothetical protein	8.6	3.77	5.14	5.39	6.64	5.81	6.79	8.455	7.455	4.34	5.62	5.43	6.91	2.3	3.57
650469595	Clo1313_0745		Uncharacterized conserved protein UCP033563	93.27	119.65	88.03	129.74	142.3	101.74	136.86	217.845	139.255	95.645	105.72	110.03	169.79	263.23	101.96
650469596	Clo1313_0746		PRC-barrel domain protein	1.05	0.77	0.88	1.24	1.08	2.12	0.83	1.67	1.38	0.27	0.86	1.28	0.8	1.09	1.22
650469597	Clo1313_0747		hypothetical protein	1.42	0.43	1.19	1.68	1.14	1.84	2.59	1.495	1.675	0	0.9	1	0.55	1.02	0
650469598	Clo1313_0748		protein of unknown function UPF0118	0.74	0.68	0.7	0.89	0.54	0.95	0.79	1.1	1.015	0.5	0.7	0.71	0.68	0.84	0.53
650469599	Clo1313_0749		alanyl-tRNA synthetase (EC 6.1.1.7)	166.32	104.92	167	134.72	134.95	109.54	191.2	197.625	189.405	140.575	152.9	141.33	147.26	139.96	172.85
650469600	Clo1313_0750		CRISPR-associated protein TM1802-like protein	36.29	67.41	37.28	44.84	81.13	56.84	16.07	67.4	54	45.635	28.54	69.66	42.55	41.49	25.84
650469601	Clo1313_0751		hypothetical protein	28.21	49.75	26.33	22.71	57.11	31.88	9.36	46.67	36.005	34.925	16.46	49.69	27.33	24.12	14.52
650469602	Clo1313_0752		hypothetical protein	22.37	33.57	20.26	16.14	44.58	30.42	7.27	31.88	25.1	22.205	10.97	27.55	15.21	13.25	5.99
650469603	Clo1313_0753		hypothetical protein	21.62	33.54	22.22	13.57	35.8	27.18	6.35	32.095	25.755	22.9	7.46	25.06	17.91	15.69	8.13
650469604	Clo1313_0754		hypothetical protein	16.72	25.98	16.82	8.42	28.07	20.54	4.12	25.265	21.17	19.695	5.83	17.19	11.17	12.19	5.2
650469605	Clo1313_0755		hypothetical protein	20.43	31.84	21.42	14.23	31.83	25.61	6.98	38.42	30.04	23.535	6.66	23.4	16.45	16.4	7.07
650469606	Clo1313_0756		protein of unknown function DUF324	20.37	27.98	24.09	11.15	31.42	28.03	5.94	37.885	33.22	18.27	5.65	23.73	17.51	14.55	5.25
650469607	Clo1313_0757		hypothetical protein	17.23	23.08	20.64	10.2	25.86	21.9	6.5	27.655	26.775	17.31	6.11	18.63	15.69	12.63	5.06
650469608	Clo1313_0758		protein of unknown function DUF324	16.75	21.95	24.17	8.03	25.02	20.25	6.76	28.44	30.24	15.195	5.32	16.09	14.04	12.64	6.42
650469609	Clo1313_0759		hypothetical protein	21.84	25.22	30.35	13.24	28.59	25.54	8.65	35.355	32.82	24.27	7.88	18.67	18.47	15.02	8.32
650469610	Clo1313_0760		protein of unknown function DUF324	27.9	37.71	34.09	22.19	41.17	39.2	15.93	49.79	43.655	29.39	11.52	26.67	24.69	29.66	12.6
650469611	Clo1313_0761		hypothetical protein	16.14	17.77	17.88	11.9	24.45	15.43	5.98	22.21	19.85	15.795	5.12	14	12.99	14.25	6.49
650469612	Clo1313_0762		CRISPR-associated protein, TIGR02710 family	43.42	53.99	43.45	35	60.33	51.49	17.88	70.62	61.025	44.85	17.27	43.79	33.91	39.33	17
650469613	Clo1313_0764		CRISPR-associated protein, Cas2 family	92.26	64.15	92.06	70.39	89.59	63.66	33.21	96.71	76.01	92.66	52.57	51.76	59.91	51.25	43.94
650469614	Clo1313_0765		CRISPR-associated exonuclease, Cas4 family	158.15	104.15	172.9	101.41	150.41	106.78	62.99	163.015	133.21	150.83	84.28	91.05	93.9	107.36	71.6
650469615	Clo1313_0766		transposase mutator type	1.29	0.46	1.19	1.47	0.7	0.82	0.61	1.045	1.14	1.98	0.96	0.69	0.32	1.16	0.71
650469616	Clo1313_0767		hypothetical protein	0	0	0	0	0	0	0	0	0	0	0	0	0	0	0
650469617	Clo1313_0769		hypothetical protein	2.07	1.73	1.31	1.21	1.97	2.47	1.54	2.61	2.76	1.86	1	3.98	0.74	2.93	0.91
650469618	Clo1313_0770		hypothetical protein	3.14	5.61	2.13	5.39	6.99	5.89	5.56	7.985	5.045	3.845	1.57	5.13	3.8	6.19	1.95
650469619	Clo1313_0771		hypothetical protein	7.94	16.13	6.31	14.45	18.43	13.52	12.97	16.09	10.56	8.965	7.48	10.9	11.46	12.76	5.1
650469620	Clo1313_0772		hypothetical protein	17.53	15.85	16.8	20.8	22.07	17.25	22.64	29.37	21.26	16.61	20.49	14.89	14.18	14.23	13.11
650469621	Clo1313_0773		Integrase catalytic region	0.77	0.8	0.95	1.36	0.86	0.87	1.09	0.645	1.215	1.62	0.72	1.05	0.63	2.63	1.1
650469622	Clo1313_0777		hypothetical protein	16.37	25.36	15.92	18.9	34.6	20.79	22.94	25.995	25.165	19.435	13.04	30.54	18.63	47.22	14.55
650469623	Clo1313_0778		copper amine oxidase-like domain-containing protein	8.73	8.27	9.71	7.43	15.65	13.52	8.48	12.215	11.995	7.37	5.93	8.35	10.82	24.63	4.74
650469624	Clo1313_0779		copper amine oxidase-like domain-containing protein	162.47	211.74	177.34	273.67	273.61	278.61	290.39	195.015	186.59	135.065	224.01	253.44	135.27	280.74	271.67
650469625	Clo1313_0780		copper amine oxidase-like domain-containing protein	217.45	223.98	220.38	298.2	251.7	279.44	294.56	227.225	210.435	167.955	260.62	293.88	191.93	291.84	321.87
650469626	Clo1313_0781		hypothetical protein	305.99	325.74	325.08	424.63	325.5	345.75	402.43	340.355	292.62	316.635	404.81	381.23	279.12	393.98	464.37
650469627	Clo1313_0782		hypothetical protein	6.45	3.51	6.07	5.21	3.25	3.56	8.84	8.585	5.82	6.915	7.14	2.41	5.08	5.74	7.22
650469628	Clo1313_0783		YD repeat protein	13.63	7.87	11.98	13.67	12.02	10.78	8.76	16.53	16.195	10.205	10.77	11.87	11.77	10.01	11.33
650469629	Clo1313_0784		Ankyrin	30.07	14.3	30.31	27.15	25.8	19.89	17.49	40.38	33.055	23.245	22.81	24.09	22.62	18.61	22.03
650469630	Clo1313_0785		transposase mutator type	3.91	3.08	3.78	3.97	4.42	3.69	3.15	5.11	3.95	2.965	2.81	3.43	3.14	4.48	3.25
650469631	Clo1313_0786		YD repeat protein	2.57	2.53	2.27	2.46	3.58	3.01	3.06	2.965	2.855	1.765	1.41	2.8	2.45	2.77	1.75
650469632	Clo1313_0787		hypothetical protein	2.63	3.35	3.75	3.99	7.79	8.5	3.78	4.295	3.4	2.665	4.34	4.01	3.99	4.47	2.8
650469633	Clo1313_0788		hypothetical protein	28.29	31.84	22.86	32.7	39.13	25.11	37.5	39.255	27.395	34.205	30.72	29.8	24.15	33.73	17.64
650469634	Clo1313_0789		hypothetical protein	30.18	39.12	28.32	34.11	52.97	34.32	41.82	33.245	31.44	33.05	33.92	33.98	29.45	44.64	25.96
650469635	Clo1313_0790		transposase mutator type	0.55	0.13	0.89	0.51	0.29	0.28	0.47	0.56	0.465	1.125	0.55	0.46	0.13	0.7	0.48
650469636	Clo1313_0791		FAD dependent oxidoreductase	1.12	0.54	1.08	0.78	1.58	0.88	0.68	1.355	1.34	0.875	1.23	1.08	0.85	0.56	0.61
650469637	Clo1313_0792		hypothetical protein	6.63	6.89	5.42	4.98	7.77	5.32	5.05	11.295	8.13	5.005	4.6	6.06	3.31	4.43	3.86
650469638	Clo1313_0793		amino acid ABC transporter substrate-binding protein, PAAT family (TC 3.A.1.3.-)	1013.72	1142.16	1198.82	1176.12	1138.12	949.91	1957.6	845.89	799.25	1367.78	1670.88	882.86	926.8	1285.28	1586.19
650469639	Clo1313_0794		polar amino acid ABC transporter, inner membrane subunit	386.61	342.08	333.47	340.65	292.19	307.29	575.91	319.23	263.1	381.715	457.68	270.77	309.8	525.14	452.27
650469640	Clo1313_0795		amino acid ABC transporter ATP-binding protein, PAAT family (TC 3.A.1.3.-)	349.23	349.91	382.88	313.7	319.24	288.99	569.21	285.295	248.23	366.49	489.78	257.02	298.52	561.52	466.16
650469641	Clo1313_0796		hypothetical protein	55.38	66.47	66.17	63.49	59	56.82	86.7	55.925	50.59	75.185	81.23	46.69	54.54	97.81	78.46
650469642	Clo1313_0797		hypothetical protein	84.96	102.3	90.41	120.94	128.86	109.42	157.18	77.14	69.47	105.01	104.97	101.47	86.94	136.69	95.03
650469643	Clo1313_0799		hypothetical protein	587.51	143.25	612.73	601.84	219.83	240.11	363.52	440.18	447.425	816.295	733.25	585.18	214.45	119.99	581.94
650469644	Clo1313_0800		GCN5-related N-acetyltransferase	12.71	15.89	9.94	17.92	17.35	13.3	13.43	15.33	13.86	14.56	11.28	15.77	9.01	13.83	12.49
650469645	Clo1313_0801		hypothetical protein	9.8	11.94	7.73	14.21	12.72	12.49	11.14	12.235	10.19	9.71	8.21	10.08	6.24	11.84	6.64
650469646	Clo1313_0802		regulatory protein MarR	30.27	28.81	21.72	31.34	35.5	26.3	26.05	38.87	35.885	36.81	29.71	28.12	19.91	26.63	26.12
650469647	Clo1313_0803		MATE efflux family protein	40.37	33.96	36.6	37.2	34.96	29.49	26.24	46.82	37.66	41.75	34.2	35.13	30.97	31.06	30.91
650469648	Clo1313_0804		hypothetical protein	87.54	120.55	89.88	126.99	107.16	84.55	115.86	126.505	106.2	121.15	85.48	126.54	58.66	128.74	86.51
650469649	Clo1313_0805		TIR protein	27.9	34.04	26.87	36.7	35.92	12.08	32.51	81.775	58.535	39.785	24.48	29.34	20.01	30.17	24.06
650469650	Clo1313_0807		hypothetical protein	125.65	98.36	119.37	64.69	110.86	90.57	64.79	136.975	111.98	125.265	77.5	66.14	68.64	69.12	56.81
650469651	Clo1313_0809		hypothetical protein	0.85	1.02	1.45	0.76	1.07	0.92	1	2.3	1.03	0.945	0.63	0.96	0.84	0.42	0.34
650469652	Clo1313_0811		RNA polymerase, sigma subunit, SigV	13.94	10.86	9.89	11.25	10.38	12.51	14.92	19.66	16.51	20.765	14.6	15	15.74	43.07	13.58
650469653	Clo1313_0812		Domain of unknown function DUF3298	12.4	10.26	10.64	9.66	10.93	11.07	11.96	18.975	12.445	16.765	13.61	10.94	15.65	27.57	13.1
650469654	Clo1313_0813		Phosphoglycerate mutase	46.41	44.05	44.49	59.93	59.03	47.36	66.2	63.125	46.99	58.465	47.19	53.37	30.57	64.01	47.23
650469655	Clo1313_0814		hypothetical protein	31.34	31.04	36.56	44.2	41.93	21.51	39.43	47.745	35.85	42.35	30.25	25.9	19.12	39.3	31.62
650469656	Clo1313_0815	815	short-chain dehydrogenase/reductase SDR	1061.43	407.01	1319.6	716.86	1043.26	533.97	1019.33	1127.48	832.11	1085.35	1038.06	1071.4	896.07	1208.7	1041.56
650469657	Clo1313_0816		transposase IS200-family protein	17.45	11.3	20.13	18.17	25.71	15.75	24.86	20.18	15.095	19.425	12.27	21.53	10.99	50.59	13.15
650469658	Clo1313_0817		hypothetical protein	187.42	201.11	171.05	248.04	186.02	169.47	230.11	279.935	222.645	296.81	217.43	214.41	184.04	258.52	226.22
650469659	Clo1313_0818		hypothetical protein	0.57	0.21	0.36	0.54	0.59	0.66	0.76	0.985	1.015	0.41	0.25	0.44	0.53	0.75	0.39
650469660	Clo1313_0819		hypothetical protein	0.72	0.89	0.68	0.6	0.79	1.14	0.77	1.39	1.175	0.39	0.31	0.49	0.69	0.54	0.47
650469661	Clo1313_0820		glycosyl hydrolase family 1	2.32	1.28	2.31	1.55	1.98	2.38	2.24	4.365	2.81	1.545	0.94	1.74	2.28	1.94	0.44
650469662	Clo1313_0821		branched-chain amino acid transport	29.09	37.28	32.1	43.69	56.89	42.82	40.73	53.785	38.28	32.105	17.94	61.06	24.34	110.99	20.07
650469663	Clo1313_0822		AzlC family protein	69.89	93.44	62.23	111.59	134.53	92.01	113.83	108.76	85.04	78.495	46.64	115.36	59.92	175.39	48.73
650469664	Clo1313_0823		Inorganic diphosphatase	1644.95	1410.57	1170.98	1900.27	1495.7	1615.26	830.84	1465.14	1273.37	1450.92	995.31	1751.25	1371.11	964.06	1125.02
650469665	Clo1313_0824		hypothetical protein	150.41	375.71	155.09	419.28	453.36	303.15	366.96	246.015	164.07	244.435	167.48	458.72	280.67	466.01	147.36
650469666	Clo1313_0825		protein of unknown function UPF0118	142.34	136.5	134.9	198.69	163.6	127.33	225.67	137.38	118.255	168.46	163.64	144.48	134.85	234.37	156.34
650469667	Clo1313_0826		hypothetical protein	11.35	5.73	20.12	13.14	12.19	7.76	28.36	10.1	3.385	11.73	18.58	4.71	5.4	24.53	14.16
650469668	Clo1313_0827		transposase IS200-family protein	2.03	2.38	2.55	1.64	2.38	1.75	2.77	2.545	2.365	2.4	2.6	1.68	2.24	6.97	2.48
650469669	Clo1313_0828		RDD domain containing protein	359.86	426.33	296.16	342.53	488.8	339.55	584.76	337.69	350.345	326.74	395.24	526.17	411.35	490.33	385.14
650469670	Clo1313_0829		signal peptide peptidase SppA, 36K type	210.66	208.29	154.71	258.02	225.89	179.8	256.93	190.51	192.445	175.75	214.65	248.67	194.51	215.17	208.76
650469671	Clo1313_0830		protein of unknown function DUF204	109.16	123.73	123.8	209.55	148.6	74.07	322.05	222.095	156.8	158.855	185.48	131.02	123.05	205.43	179.57
650469672	Clo1313_0831		hypothetical protein	42.45	24.03	46.98	54.54	27.49	18.69	69.75	63.015	49.49	42.71	48.23	57.23	31.55	50.63	54.82
650469673	Clo1313_0832		hypothetical protein	13.14	9.11	14.66	14.53	12.07	8.35	10.7	28	17.57	16.315	9.85	20.71	13.12	14.81	9.75
650469674	Clo1313_0833		ABC transporter related protein	12.6	9.4	14.95	11.63	12.35	10.41	9.18	23.595	18.85	13.445	7.87	16.33	12.59	16.04	8.95
650469675	Clo1313_0834		hypothetical protein	8.3	7.03	11.24	8.67	9.06	8.31	6.13	21.055	13.16	8.86	4.07	12.7	6.97	10.76	5.25
650469676	Clo1313_0835		hypothetical protein	9.72	11.79	10.21	10.66	12.84	11.85	8.26	25.34	17.33	12.53	4.13	13.05	9.91	13.62	4.63
650469677	Clo1313_0836		tryptophan synthase, beta chain (EC 4.2.1.20)	222.91	165.17	247.54	168.2	136.21	162.1	149.36	263.73	213.31	212.865	237.11	150.87	129.77	213.92	248.07
650469678	Clo1313_0837		tryptophan synthase, alpha chain (EC 4.2.1.20)	119.73	75.96	124.91	79.69	76.41	89.93	69.53	158.225	107.3	96.325	113.26	67.89	91.69	125.02	131.12
650469679	Clo1313_0838		cation diffusion facilitator family transporter	57.03	34.79	59.98	36.35	28.36	29.97	25.27	102.02	69.5	43.55	43.17	30.4	38.25	35.47	42.17
650469680	Clo1313_0839		integral membrane sensor signal transduction histidine kinase	7.51	7.59	8.22	7.65	8.91	8.83	7.47	6.675	6.09	9.11	5.45	7.35	5.23	9.56	6.15
650469681	Clo1313_0840		G protein-coupled receptor 119	9.15	6.81	8.46	12.28	8.98	12.43	10.02	6.255	6.04	10.975	6.73	6.8	5.84	8.14	9.39
650469682	Clo1313_0841		two component transcriptional regulator, winged helix family	14.9	15.82	15.65	21.41	17.26	15.28	17.49	12.095	10.41	20.64	17.67	19.36	12.22	16.29	15.48
650469683	Clo1313_0842		VTC domain	1.67	2.48	1.78	2.23	1.96	1.71	1.46	1.915	2.01	2.33	1.88	2.59	2.54	1.77	1.72
650469684	Clo1313_0843		hypothetical protein	2.33	2.75	2.3	3.1	2.37	2.73	2.67	2.71	1.935	2.1	2.68	2.58	3.26	2.14	2.77
650469685	Clo1313_0844		Spore coat protein CotH	8.94	6.72	8.35	8	8.34	10.49	8.25	9.055	7.585	6.36	5.98	8.01	5.74	7.33	6.01
650469686	Clo1313_0845		Ferrous iron transport protein B domain-containing protein	5.57	2.46	4.17	3.82	3.03	2.58	1.72	3.315	3.01	2.685	2.27	3.33	2.51	1.82	1.88
650469687	Clo1313_0846		FeoA family protein	1.39	2.37	0.32	2.23	0.59	0.89	5.85	4.875	2.05	1.57	1.39	2.97	0.37	7.59	3.64
650469688	Clo1313_0847		iron (metal) dependent repressor, DtxR family	1.24	3.51	1.28	1.91	3.1	2.23	4.81	4.995	4.905	2.105	0.7	4.26	1.21	3.16	1.14
650469689	Clo1313_0848		hypothetical protein	66.13	133.65	69.61	194.15	221.35	114.75	356.47	303.53	181.835	151.105	118.68	132.96	108.24	367.81	124.89
650469690	Clo1313_0849		glycosyl hydrolase 53 domain protein	74.41	57.42	81.14	64.56	54.66	55.68	34.63	50.66	48.065	56.78	68.94	37.4	36.29	24.59	56.25
650469691	Clo1313_0850		C_GCAxxG_C_C family protein	430.24	183.07	350.82	240.75	213.34	238.72	256.69	208.41	226.185	252.395	331.93	240.33	203.16	165.13	300.28
650469692	Clo1313_0851		Dockerin type 1	212	1630.34	135.02	305.17	501.65	303.25	343.48	187.625	160.32	142.34	318.46	285.38	540.3	342.31	245.21
650469693	Clo1313_0852		glycosyl transferase family 8	50.9	71.83	52.69	85.42	84.51	72.01	87.12	53.715	40.675	64.2	58.74	64.36	55.2	102.32	56.57
650469694	Clo1313_0853		phospholipase D/Transphosphatidylase	28.65	26.46	32.13	36.6	31.85	30.84	31.41	29.46	21.32	33.77	27.32	29	26.15	44.3	27.45
650469695	Clo1313_0855		two component transcriptional regulator, winged helix family	41.23	45.97	44.27	74.08	69.04	48.67	66.69	47.49	38.74	47.985	48.3	61.58	114.39	78.64	50.96
650469696	Clo1313_0856		multi-sensor signal transduction histidine kinase	31.47	39.38	35.97	48.11	45.91	38.75	46.2	33.63	29.285	41.27	29.99	38.55	77.98	68.01	28.3
650469697	Clo1313_0857		2-isopropylmalate synthase (EC 2.3.3.13)	761.69	536.98	1010.76	422.63	449.27	691.86	742.56	1203.48	617.595	768.71	671.51	95.32	485	155.25	750.95
650469698	Clo1313_0858		alpha/beta hydrolase fold protein	26.38	21.59	28.74	27.27	30.4	24.39	58.18	24.78	24.05	29.245	28.23	32.53	21.13	28.4	19.36
650469699	Clo1313_0859		polynucleotide adenylyltransferase/metal dependent phosphohydrolase	24.22	25.38	23.32	30.4	26.26	26.79	38.45	25.555	26.32	31.455	21.91	26.59	19.2	28.9	24.26
650469700	Clo1313_0860		Trp operon repressor family	233.31	246.9	198.88	333.64	386.17	203.5	282.05	266.23	220.935	221.97	261.6	309.69	203.25	219.4	215.59
650469701	Clo1313_0861		hypothetical protein	309.99	277.2	264.92	347.96	313.79	213.94	270.71	316.175	286.5	334.59	375.37	315.15	248.36	211.82	294.58
650469702	Clo1313_0862		hypothetical protein	200.57	160.46	192.56	242.82	184.95	141.1	174.04	160.955	142.615	201.265	201.93	170.29	243.6	218.84	185.84
650469703	Clo1313_0863		protein translocase subunit secA	213.91	132.33	213.89	213.26	135.78	121.57	130.03	148.285	116.58	213.135	212.24	156.22	354.95	193.96	209.55
650469704	Clo1313_0864		FolC bifunctional protein	75.93	56.18	62.27	87.68	59.64	45.5	45.5	58.32	45.715	69.895	54.18	57.37	71.41	81.12	56.71
650469705	Clo1313_0865		Tetratricopeptide TPR_1 repeat-containing protein	126.52	119.89	130.07	148.65	141.89	117.72	96.36	122	99.46	120.01	110.14	106.94	96.23	132.41	96.28
650469706	Clo1313_0866		Patatin	107.72	113.61	100.04	110.69	138.03	113.2	84.08	103.545	84.115	97.05	68.92	88.67	78.91	133.44	64.74
650469707	Clo1313_0867		L-threonine synthase (EC 4.2.3.1)	1271.23	1243.36	1217.95	1416	1421.61	1203.47	1471.55	1092.28	943.52	1486.63	1326.34	1076.58	876.74	1179.17	1263.06
650469708	Clo1313_0868		response regulator receiver protein	311.93	189.4	451.31	362.16	370.07	239.03	500.59	266.745	292.13	303.745	422.19	516.9	181.38	316.91	370.44
650469709	Clo1313_0869		oxidoreductase domain protein	12.11	7.3	8.86	13.29	11.8	9.96	6.14	31.8	23.3	9.965	7.11	10.5	9.9	6.72	7.07
650469710	Clo1313_0870		response regulator receiver modulated metal dependent phosphohydrolase	457.11	124.63	397.6	257.85	219.96	178.16	18.64	249.285	251.8	169.215	226.54	312.88	229.98	18.9	210.2
650469711	Clo1313_0871		amino acid-binding ACT domain protein	313.99	116.39	308.01	161.46	184.84	127.61	196.61	267.98	264.48	320.695	385.17	109.53	230.82	168.7	342.51
650469712	Clo1313_0872		homoserine dehydrogenase (EC 1.1.1.3)	249.01	96.55	222.28	125.75	124.44	109.92	152.4	174.37	185.95	236.33	252.25	80.18	261.23	149.88	277.53
650469713	Clo1313_0873		aspartate kinase (EC 2.7.2.4)	305.09	127.01	289.5	163.36	155.63	137.15	208.61	260.67	265.785	313.115	363.7	126.32	388.48	208.29	363.33
650469714	Clo1313_0874		copper amine oxidase-like domain-containing protein	9.94	4.32	7.4	13.77	12.39	8.67	11.51	17.925	16.765	7.265	10.17	7.22	7.38	9.03	10.26
650469715	Clo1313_0875		YD repeat protein	35.65	21.5	30.98	36.23	31	22.93	22.09	41.925	42.455	24	31.28	30.75	23.81	20.04	34.18
650469716	Clo1313_0876		hypothetical protein	138.36	81.86	135.54	135.36	116.34	87.75	72.26	192.29	176.44	113.42	140.27	100.87	89.85	41.6	113.32
650469717	Clo1313_0877		hypothetical protein	52.56	52.78	50.79	61.64	61.87	45.31	83.62	60.055	56.18	56.135	67.26	52	41.3	62.59	60.52
650469718	Clo1313_0878		hypothetical protein	29	34.14	30.73	32.85	44.52	30.87	59.92	38.91	31.15	32.135	48.19	29.94	26.19	36.5	37.7
650469719	Clo1313_0879		hypothetical protein	53.44	66.1	49.43	59.51	60.55	42.12	76.96	65.38	53.835	56.46	61.3	49.77	31.89	64.14	54.65
650469720	Clo1313_0880		YD repeat protein	95.79	74.58	87.39	105.92	102.16	81.11	212.06	116.73	124.08	96.34	102.41	139.9	98.84	176.42	106.86
650469721	Clo1313_0881		hypothetical protein	38.35	52	45.08	51.51	49.75	48.78	72.84	89.5	82.745	54.47	46.33	62.99	40.72	85.1	49.67
650469722	Clo1313_0882		hypothetical protein	13.46	17.77	21.85	18.46	27.69	20.83	29.68	34.165	25.455	18.915	18.29	14.83	10.02	30.04	18.25
650469723	Clo1313_0883		histidine triad (HIT) protein	842.65	833.37	930.57	1038.39	1046.47	746.61	1235.88	841.35	774.985	777.325	921.33	926.72	686.55	895.18	870.42
650469724	Clo1313_0884		S-layer domain-containing protein	1092.51	1582.17	1069.59	1534.61	1156.84	1183.26	2192.36	1201.89	1125.38	1570.38	1305.95	924.37	726.75	1694.87	1651.07
650469725	Clo1313_0885		transposase IS200-family protein	7.51	9.99	8.02	9.02	12.49	9.85	11.43	8.73	6.16	6.79	7.01	7.04	9.83	34.45	6.99
650469726	Clo1313_0886		Protein-tyrosine-phosphatase	45.67	91.32	38.17	73.95	98.01	60.09	58.57	69.79	57.04	43.385	35.66	101.94	43.02	79.1	37.51
650469727	Clo1313_0887		dTDP-4-dehydrorhamnose 3,5-epimerase	425.01	260.09	392.22	332.39	335.72	277.75	257.04	315.195	320.925	285.06	350.97	255.83	248.31	194.47	277.59
650469728	Clo1313_0888		hypothetical protein	267.6	169.56	235.98	224.54	228.23	183.53	168.53	189.6	193.665	175.79	198.2	152.49	149.71	134.71	174.9
650469729	Clo1313_0889		hypothetical protein	48.54	117.04	48.15	45.75	115.14	77.39	76.84	63.63	52.745	37.555	38.23	51.48	59.86	161.39	37.83
650469730	Clo1313_0890		capsular exopolysaccharide family	461.78	576.61	454.01	452.22	588.37	477.66	445.6	485.73	413.08	430.585	458.45	478.3	390.95	554.46	428.14
650469731	Clo1313_0891		NusG antitermination factor	534.54	670.34	548.11	417.8	689.88	574.38	492.65	520.45	429.76	441.93	538.14	521.58	503.99	624.85	472.62
650469732	Clo1313_0892		NAD-dependent epimerase/dehydratase	470.93	527.98	422.06	333.31	450.94	430.11	372.66	417.23	355.16	394.93	397.26	348.72	397.67	482.17	396.28
650469733	Clo1313_0893		Oligosaccharide biosynthesis protein Alg14 like protein	435.58	522.86	397.56	346.79	489.83	443.19	380.2	397.545	356.695	376.2	338.27	336.54	385.14	431.93	351.22
650469734	Clo1313_0894		Glycosyltransferase 28 domain	343.29	411.55	317.14	244.84	350.77	331.73	283.81	350.8	286.675	304.835	280.44	257.87	277.14	338.4	291.01
650469735	Clo1313_0895		glycosyltransferase	369.07	393.3	377.82	250.84	350.31	330.94	248.47	354.735	307.945	322.195	274.6	249.03	244.92	312.1	271.66
650469736	Clo1313_0896		glycosyl transferase group 1	231.54	263.21	219.7	169.45	242.44	230.92	186.62	222.855	192.815	195.88	154.02	174.74	153.18	229.62	159.72
650469737	Clo1313_0897		glycosyltransferase	344.53	374.94	339.46	228.1	328.6	300.7	233.45	350.765	306.75	311.18	222.35	231.74	227.06	267.46	224.91
650469738	Clo1313_0898		glycosyl transferase family 2	284.42	310.49	297.51	176.56	250.77	266.17	214.55	297.01	246.92	258.99	202.09	162.17	165.08	229.85	201.8
650469739	Clo1313_0899		O-antigen polymerase	230	236.89	232.37	145.48	184.72	211.07	141.22	224.455	203.655	216.425	150.19	147.57	128.65	185.12	146.7
650469740	Clo1313_0900		polysaccharide biosynthesis protein	234.64	217.77	291.22	161.01	187.31	190.83	158.02	224.66	203.79	223.05	185.32	137.74	135.95	178.51	168.9
650469741	Clo1313_0901		UDP-glucose dehydrogenase	411.26	370.07	475.8	364.91	367.99	387.24	379.76	404.655	373.75	439.535	405.65	341.52	357.19	344.54	407.96
650469742	Clo1313_0902		VanZ family protein	278.67	241.76	268.45	230.43	215.46	236.36	211.63	287.165	254.725	280.83	245.75	222.16	208.65	222.06	253.72
650469743	Clo1313_0903		single-strand binding protein	459.02	438.96	496.39	412.96	401.33	403.25	492.67	451.535	411.14	477.145	438.77	408.14	384.51	440.16	452.39
650469744	Clo1313_0904		exopolysaccharide biosynthesis polyprenyl glycosylphosphotransferase	161.97	153.99	141.74	163.87	189.16	173.34	121.41	147.335	150.615	180.58	121.36	148.06	74.59	102.85	110.04
650469745	Clo1313_0905		SSU ribosomal protein S21P	3807.95	3080.03	4575.42	3111.08	4084.69	3181.24	3579.59	3807.42	3428.35	3522.67	6025.46	2501.22	2946.89	2510.18	4581.46
650469746	Clo1313_0906		GatB/YqeY domain protein	2628.57	2107.27	3070.57	1971.09	2689.35	2002.08	2589.06	2342.26	2284.2	2284.18	4464.19	1600.35	1886.42	1604.04	3194.52
650469747	Clo1313_0907		exonuclease RecJ (EC 3.1.-.-)	63.22	65.7	66.52	62.3	94.94	70.42	122.82	81.985	74.53	56.39	64.59	49.3	45.87	100.03	56.9
650469748	Clo1313_0908		adenine phosphoribosyltransferase (EC 2.4.2.7)	327	230.51	345.13	219.6	330.23	258.6	255.61	400.965	363.585	348.425	255.87	189.39	188.61	250.91	231.92
650469749	Clo1313_0909		(p)ppGpp synthetase I, SpoT/RelA	149.4	111.14	152.88	100.61	141.84	118.97	115.78	205.605	184.07	146.435	98.8	99.22	92.86	124.27	93.29
650469750	Clo1313_0910		D-tyrosyl-tRNA(Tyr) deacylase	70.57	63.68	79.65	45.7	82.5	66.66	46.93	92.155	85.72	54.05	35.68	43.77	43.02	56.72	39.11
650469751	Clo1313_0911		beta-lactamase-like protein	71.81	57.37	72.87	45.45	75.57	66.29	45.11	90.885	93.415	68.395	35.6	42.19	45.31	51.8	38.61
650469752	Clo1313_0912		Coproporphyrinogen dehydrogenase	32.78	46.51	36.8	30.29	56.4	41.39	35.25	62.82	50.74	36.165	17.79	25.33	22.49	52.57	17.73
650469753	Clo1313_0913		hypothetical protein	93.6	59.09	75.95	116.12	98.17	54.37	82.81	173.735	172.22	83.4	99.92	90.83	421.06	82.28	90.46
650469754	Clo1313_0914		type II secretion system protein E	45.42	23.89	36.36	47.72	40.97	28.2	42.46	93.82	84.86	36.375	48.59	43.75	245.99	48.3	49.22
650469755	Clo1313_0915		Type II secretion system F domain	43.97	25.37	33.51	43.34	38.67	24.16	36.69	99.86	86.525	39.355	42.26	34.41	196.98	40.49	44.08
650469756	Clo1313_0916		Type II secretion system F domain	35	18.15	27.3	33.62	30.6	21.39	33.51	67.735	67.6	26.32	26.43	30.18	182.94	35.82	33.12
650469757	Clo1313_0917		hypothetical protein	801.56	303.28	1005.97	633.91	1103.54	437.97	1017.39	1372.98	1348.24	617.915	811.15	389.61	3929.3	541.53	757.61
650469758	Clo1313_0918		hypothetical protein	108.4	42.17	140.26	59.4	100.01	65.06	51.38	186.81	168.11	97.355	122.8	92.17	291.12	31.53	100.5
650469759	Clo1313_0919		peptidase A24A prepilin type IV	114.65	55.06	162.08	164.56	211.17	98.53	159.01	231.65	246.195	105.74	111.09	72.45	450.45	84.59	76.51
650469760	Clo1313_0920		Forkhead-associated protein	31.37	17.99	31.34	34.9	27.43	16.53	8.51	39.4	40.895	32.845	27.6	12.54	10.41	4.74	26.05
650469761	Clo1313_0921		hypothetical protein	23.2	21.75	18.94	25.31	26.84	19.27	24.61	20.51	20.735	18.22	24.69	29.59	23.17	21.01	20.71
650469762	Clo1313_0922		histidyl-tRNA synthetase (EC 6.1.1.21)	192.15	101.89	163.25	107.82	132.94	159.83	184.01	213.505	229.765	127.705	167.41	97.51	148.13	191.74	156.29
650469763	Clo1313_0923		aspartyl-tRNA synthetase (EC 6.1.1.12)	235.26	116.32	150.36	121.1	108.71	204.89	147.71	225.32	292.245	145.47	154.84	136.83	162.78	162.32	169.48
650469764	Clo1313_0924		signal peptidase I	340.13	345.94	415.58	333.44	396.43	252.9	369.36	399.355	383.07	369.955	397.83	269.71	241.54	292.61	337.75
650469765	Clo1313_0925		CoA-substrate-specific enzyme activase	325.18	323.47	364.32	439.89	414.97	278.87	564.28	418.325	399.08	354.36	389.14	505.96	186.97	345.14	329.41
650469766	Clo1313_0926		hypothetical protein	75.61	42.33	50.36	36.39	86.98	30.16	32.25	77.985	103.755	72.145	50.5	85	21.18	52.62	71.6
650469767	Clo1313_0927		stage II sporulation protein P	1.95	1.69	2.22	2.33	2.75	2.4	2.19	3.47	2.725	2.125	1.57	2.3	0.7	1.68	0.73
650469768	Clo1313_0928		conserved hypothetical protein	3.44	2.27	3.39	2.71	5.17	4.17	3.55	4.165	3.01	2.945	1.78	4.29	1.7	2.69	1.8
650469769	Clo1313_0929		GTP-binding protein LepA	135.97	123.18	123.8	165.69	161.67	124.8	188.05	168.61	145.465	144.08	149.57	155.8	167.21	206.14	156.85
650469770	Clo1313_0930		oxygen-independent coproporphyrinogen III oxidase	39.37	60.15	43.7	58.59	65.2	52.2	78.9	69.22	58.83	46.325	44.19	47.26	49.08	106.8	44.19
650469771	Clo1313_0931		heat-inducible transcription repressor HrcA	374.78	244.22	247.27	294.59	353.38	331.33	329.34	312.08	371.745	276.895	253.86	286.65	295.84	372.01	252.11
650469772	Clo1313_0932		GrpE protein	275.21	201.28	233.31	240.23	297.41	261.35	225.27	242.605	254.68	218.04	202.44	206.29	247.96	278.84	217.24
650469773	Clo1313_0933		chaperone protein DnaK	572.92	409.73	540.81	485.49	536.69	544.1	529.5	525.39	548.635	540.505	482.06	456.66	482.21	520.51	556.2
650469774	Clo1313_0934		chaperone protein DnaJ	148.88	120.64	133.6	144.4	163.09	146.25	204.22	161.96	165.145	130.73	128.27	163.36	172.91	205.76	145.88
650469775	Clo1313_0935		[LSU ribosomal protein L11P]-lysine N-methyltransferase (EC 2.1.1.-)	199.84	105.29	198.22	163.99	181.91	128.38	160.4	162.62	163.57	114.6	151.73	149.94	157.83	135.84	159.16
650469776	Clo1313_0936		protein of unknown function DUF558	338.81	170.48	278.25	258.68	286.04	223.72	203.53	278.11	259.85	177.34	197.44	233.15	227.3	192.04	209.82
650469777	Clo1313_0937		response regulator receiver protein	178.78	113.91	140.19	158.51	196.92	131.49	130.64	146.3	146.745	93.73	101.6	123.7	157.4	141.59	100.47
650469778	Clo1313_0938		hypothetical protein	23.25	17.28	28.6	26.07	36.19	21.47	25.52	16.475	14.81	12.23	15.81	20.13	27.11	31.67	17.18
650469779	Clo1313_0939		YicC-like domain-containing protein	302.27	365.16	346.97	397.99	492.06	322.38	549.84	318.55	326.18	324.06	425.45	406.28	387.13	435.16	378.52
650469780	Clo1313_0940		protein of unknown function DUF370	707.29	665.08	960.86	762.1	984.26	888.8	1201.92	670.84	681.59	693.7	1067.73	864.41	718	957.59	918.4
650469781	Clo1313_0941		guanylate kinase (EC 2.7.4.8)	374.84	405.66	457.45	385.39	541.25	478.98	607.05	365.015	383.14	393.55	536.52	443.12	413.88	481.17	533.5
650469782	Clo1313_0942		DNA-directed RNA polymerase subunit omega (EC 2.7.7.6)	327.75	348.38	408.8	303.9	590.06	412.05	698.55	305.33	294.475	294.99	492.27	392.66	464.16	405.42	495.07
650469783	Clo1313_0943		Phosphopantothenate-cysteine ligase (EC 6.3.2.5)/Phosphopantothenoylcysteine decarboxylase (EC 4.1.1.36)	296.36	263.03	306.24	368.75	336.98	257.35	455	292.35	306.36	289.88	345.34	335.81	276.63	371.67	355.19
650469784	Clo1313_0944		glycyl-tRNA synthetase (EC 6.1.1.14)	441.22	357.89	505.76	481.93	461.23	348.43	886.33	533.89	495.24	473.485	653.21	684.65	499.89	573.4	620.71
650469785	Clo1313_0945		signal transduction histidine kinase regulating citrate/malate metabolism	292.83	286.97	292.68	359.18	329.93	318.5	359.41	279.07	254.585	472.345	431.51	334.43	327.48	324.85	403.43
650469786	Clo1313_0946		hypothetical protein	153.04	34.47	125.25	33.65	136.24	36.73	14.91	75.32	95.275	63.215	32.95	66.49	35.29	19.58	19.35
650469787	Clo1313_0947		Accessory gene regulator B	28.12	7.72	18.4	11.03	11.58	11.75	2.73	17.3	22.45	16.655	7.53	11.78	7.61	3.17	6.35
650469788	Clo1313_0948		Radical SAM domain protein	85.76	20.61	59.65	29.63	29.62	28.24	7.63	50.865	64.255	52.425	29.66	33.33	19.59	7.78	31.39
650469789	Clo1313_0949	ppdk	pyruvate phosphate dikinase (EC 2.7.9.1)	425.37	398.62	377.53	391.81	458.34	469.12	306.68	437.755	435.08	432.2	309.17	323.39	365.23	186.2	364.24
650469790	Clo1313_0950		cellulosome anchoring protein cohesin region	455.53	204.18	459.9	186.02	203.04	247.6	73.05	306.645	306.15	359.55	292.3	256.64	127.64	63.75	246.5
650469792	Clo1313_0951		hypothetical protein	280.72	394.54	364.99	224.49	610.01	324.23	727.88	328.42	318.465	199.785	422.24	387.01	362.35	363.21	281.45
650469793	Clo1313_0952		Cupin 2 conserved barrel domain protein	58.93	47.56	120.43	52.11	90.44	35.3	113.91	79.305	74.675	58.87	120.14	50.16	60.03	80.26	96.12
650469794	Clo1313_0953		PhoH family protein	89.98	34.31	77.88	72.06	66.22	49.97	28.73	77.31	71.41	45.645	48.69	64.78	59.75	36.79	46.47
650469795	Clo1313_0954		glycosyl transferase group 1	221.79	168.8	202.31	238.18	242.64	164.33	220.82	328.61	264.095	168.81	172.67	165.84	157.76	199.29	162.53
650469796	Clo1313_0955		RNA-metabolising metallo-beta-lactamase	206.44	229.98	198.56	202.9	230.19	223.4	281	210.54	178.52	214.865	212	149.82	185.78	308.91	219.64
650469797	Clo1313_0956		protein of unknown function DUF795	23.96	20.28	23.57	26.77	26.68	22.17	23.56	29.715	26.73	29.18	17.49	18.1	13.93	17.81	19.47
650469798	Clo1313_0957		hypothetical protein	0.58	0.66	0.29	0.61	1.07	0.83	0.5	1.255	0.99	0.32	0.46	0.84	0.71	0.46	0.31
650469799	Clo1313_0958		hypothetical protein	27.63	19.64	43.05	29.05	31.04	29.17	19.53	21.09	17.095	31.045	44.33	22.22	25.19	14.46	36.74
650469800	Clo1313_0959		Ribosomal protein L25-like protein	21.98	15.65	33.49	24.28	24.75	18.87	19.59	19.87	16.455	23.81	35.5	19.31	14.75	11.65	26.03
650469801	Clo1313_0960		nicotinate-nucleotide-dimethylbenzimidazole phosphoribosyltransferase (EC 2.4.2.21)	15.09	14.51	13.64	14.35	14.54	19.48	14.78	15.33	16.825	8.865	11	12.38	17.09	17.54	14.08
650469802	Clo1313_0961		hypothetical protein	311.88	257.99	298.86	429.22	409.93	325.95	287.68	246.195	206.02	261.24	424.96	345.89	316.25	232.03	300.51
650469803	Clo1313_0962		5-formyltetrahydrofolate cyclo-ligase	417.52	297.8	470.21	480.48	419.1	339.8	321.24	284.185	252.51	344.005	517.34	327.16	345.46	252.67	389.8
650469804	Clo1313_0963		hypothetical protein	4.2	4.11	6.55	8.02	13.95	8.22	3.94	5.545	4.35	3.18	5	3.19	3.08	5.01	4.07
650469805	Clo1313_0964		Recombinase	11.34	21.3	9.68	14.38	37.18	20.81	11.3	15.655	11.305	11.065	5.63	18.03	10.74	15.13	6.53
650469806	Clo1313_0965		metal dependent phosphohydrolase	463.47	161.9	366.82	328.41	347.45	213.25	116.51	411.9	419.06	261.25	209.82	365.97	225.56	170.77	197.61
650469807	Clo1313_0966		phosphoglycerate mutase (EC 5.4.2.1)	256.82	280.86	265.96	317.34	327.98	237.09	496.21	273.165	244.07	315.06	422.64	311.11	346.89	494.47	358.42
650469808	Clo1313_0967		amidohydrolase 2	130.25	171.78	147.92	206.28	200.69	143.43	284.04	199.84	158.28	203.27	167.33	148.19	133.77	229.77	172.38
650469809	Clo1313_0968		hypothetical protein	403.02	459.15	446.11	493.08	495.48	431.72	487.75	460.655	462.33	673.725	469.4	509.15	385.08	558.79	528.68
650469810	Clo1313_0969		hypothetical protein	426.3	346.75	482.39	457.63	530.55	321.07	751.48	533.99	447.3	506.56	536.84	391.65	356.25	528.77	423.54
650469811	Clo1313_0970		two component transcriptional regulator, winged helix family	254.51	213.08	238.58	268.64	278.4	180.08	352	306.355	282.275	261.235	223.21	251.7	219.01	294.12	228.39
650469812	Clo1313_0971		integral membrane sensor signal transduction histidine kinase	126.44	113.24	108.04	134.54	131.63	107.26	155.74	169.75	155.27	141.865	94.54	131.54	102.54	165.35	96.97
650469813	Clo1313_0972		peptidase S1 and S6 chymotrypsin/Hap	235.55	788.57	234.07	162.18	295.59	199.08	194.86	303.98	257.935	242.35	205.98	266.93	223.05	255.25	207.39
650469814	Clo1313_0973		metal dependent phosphohydrolase	261.7	110.78	195.05	175.65	218.68	163.59	47.04	142.205	150.795	153.67	96.18	248.31	145.17	44.78	91.78
650469815	Clo1313_0974		glycogen synthase (ADP-glucose)	459.13	266.5	409.27	416.93	449.67	380.66	298.66	310.575	307.415	302.4	266.56	507.49	358.65	279.16	253.07
650469816	Clo1313_0975		DNA-(apurinic or apyrimidinic site) lyase (EC 4.2.99.18)/endonuclease III (EC 3.2.2.-)	208.35	119.68	239.37	144.35	224.94	133.1	144.08	154.67	133.66	131.76	162.8	202.88	152.26	157.29	133.09
650469817	Clo1313_0976		diguanylate cyclase with GAF sensor	136.95	70.01	115.04	86.21	122.97	81.1	61.7	84.905	80.41	72.815	52.22	132.81	105.2	122.76	43.74
650469818	Clo1313_0977		hypothetical protein	0.32	0.54	0.33	0.55	0.49	0.48	0.95	0.885	0.955	0.26	0.13	0.8	0.17	0.84	0.12
650469819	Clo1313_0978		transglycosylase-associated protein	25.3	6.37	20.31	8.11	16.89	11.33	9.39	13.24	12.95	11.73	11.17	16.55	10.29	11.5	7.52
650469820	Clo1313_0979		LSU ribosomal protein L28P	4403.71	4695.79	6455.03	6357.02	6572.75	3876.14	8744.28	7397.49	4533.37	6178.87	9297.14	3708.41	4496.69	4807.05	7035.27
650469821	Clo1313_0980		ATP-dependent DNA helicase RecG (EC 3.6.1.-)	33.64	35.7	30.38	45.61	40.14	33.36	50.32	32.515	27.57	40.675	39.82	35.45	32.12	47.84	39.26
650469822	Clo1313_0981		methyltransferase	177.76	276.18	122.83	309.96	445.88	289.16	426.53	244.465	193.825	163.78	155.58	264.96	236.08	370.26	162.9
650469823	Clo1313_0982		Phosphopantetheine adenylyltransferase (EC 2.7.7.3)	317.09	364.52	299.6	408.02	469.69	356.34	464.39	385.31	312.26	348.415	365.24	300.64	295.48	382.76	323.15
650469824	Clo1313_0983		H+-ATPase subunit H	574.7	520.3	545.26	538.55	618.74	523.6	604.24	675.865	571.93	640.305	531.53	441.62	367.71	584.65	548.09
650469825	Clo1313_0984		sporulation integral membrane protein YlbJ	76.45	37.6	80.48	28.37	77.89	38.73	22.7	60.595	52.605	52.845	36.44	34.16	41.73	59.12	20.42
650469826	Clo1313_0985		alpha-L-arabinofuranosidase B	84.02	82.48	80.72	47.21	86.95	65.12	35.54	72.94	64.005	72.985	54.76	57.67	57.02	62.94	44.32
650469827	Clo1313_0986		RNA polymerase, sigma 28 subunit, FliA/WhiG subfamily	75.15	38.32	61.93	43.34	54.87	36.78	8.75	71.19	56.03	56.715	39.43	39.8	30.04	13.57	29.12
650469828	Clo1313_0987		Carbohydrate binding family 6	102.36	50.53	70.06	51.83	74.26	51.3	25.18	46.815	56.73	103.375	107.47	44.48	49.1	22.48	71.97
650469829	Clo1313_0988		proteinase inhibitor I4 serpin	106.21	88.09	96.93	113.47	113.38	87.46	182.31	131.375	117.58	118.705	123.18	139.38	115.32	147.48	121.95
650469830	Clo1313_0989		iron-sulfur cluster-binding protein	127.8	121.17	143.34	194.84	161.03	119.73	309.38	174.715	156.925	157.28	165.58	202.59	144.62	203.26	176.02
650469831	Clo1313_0990		DegS sensor signal transduction histidine kinase	225.81	45.95	236.01	123.35	131.24	100.92	11.2	125.6	121.665	91.85	109.04	119.12	91.86	8.54	112.34
650469832	Clo1313_0991		two component transcriptional regulator, LuxR family	219.71	46.4	206.15	110.85	115.25	81.92	6.81	121.815	128.545	91.6	82.97	129.88	74.98	5.69	78.5
650469833	Clo1313_0992		methyl-accepting chemotaxis sensory transducer with Cache sensor	48.38	16.29	35.09	16.92	23.24	18.63	6.66	25.84	26.675	18.445	10.3	27.15	14.9	7.46	11.61
650469834	Clo1313_0993		alpha-phosphoglucomutase (EC 5.4.2.2)	405.58	560.92	396.12	648.75	649.32	552.24	860.8	490.06	427.07	466.885	585.14	561.5	648.86	895.56	591.69
650469835	Clo1313_0994		DNA polymerase III catalytic subunit, DnaE type	170.28	101.48	181.63	147.49	143.41	121.72	193.64	168.405	144.39	148.175	150.71	143.32	96.72	137.3	135.69
650469836	Clo1313_0995		tryptophan RNA-binding attenuator protein	953.84	935.78	990.57	1094.96	1535.86	1117	1758.18	901.575	916.03	891.535	1252.4	1063.27	870.83	1135.03	1017.46
650469837	Clo1313_0996		hypothetical protein	642.47	578.82	672.89	728.52	1098.47	770.96	1262.74	557.2	567.945	560.83	930.3	669.56	610.18	684.5	700.94
650469838	Clo1313_0997		6-phosphofructokinase (EC 2.7.1.11)	465.02	373.94	410.2	474.91	440.69	423.95	590.6	538.385	532.06	407.885	488.47	481.15	431.59	498.76	512.46
650469839	Clo1313_0998		thioesterase superfamily protein	257.21	258.98	300.22	296.68	309.17	253.89	421.06	330.84	290.555	279.74	315.36	250.15	251.42	319.15	305.65
650469840	Clo1313_0999		CDP-alcohol phosphatidyltransferase	184.95	223.76	196.83	243.82	250.49	205.01	294.44	272.625	251.765	232.15	193.65	186.45	191.97	245.1	197.72
650469841	Clo1313_1000		copper amine oxidase-like domain-containing protein	1371.72	239.08	1296.82	822.02	436.93	613.89	210.27	820.17	1028.8	760.635	704.52	782.72	393.88	236.88	681.08
650469842	Clo1313_1001		Carbohydrate-binding CenC domain protein	710.84	76.42	586.07	440.2	177.43	301.16	47.25	391.81	485.27	384.845	281.4	428.66	188.49	82.55	262.95
650469843	Clo1313_1002	pgm	glycoside hydrolase family 3 domain protein	837.23	80.47	750	554.68	226.38	362.05	58.63	457.175	513.925	420.24	342.98	514.83	236.07	80.45	307.9
650469844	Clo1313_1003		hypothetical protein	2.22	2.96	1.07	2.42	2.34	1.87	2.7	3.115	2.705	3.03	1.62	1.76	1.17	2.71	1.2
650469845	Clo1313_1004		hypothetical protein	1.37	2.42	1.75	3.12	2.63	4.72	4.26	4.275	3.595	3.58	2.84	3.03	2.43	3.23	1.44
650469846	Clo1313_1005	peps	pyruvate phosphate dikinase PEP/pyruvate-binding protein	65.16	69.13	65.93	72.15	79.75	65.56	78.24	58.94	55.82	70.86	78.13	57.52	41.52	53.66	69.85
650469847	Clo1313_1006		Auxin Efflux Carrier	106.03	175.13	89.35	180.24	206.88	126.28	221.79	200.495	155.63	129.5	116.68	113.93	155.72	356.04	113.13
650469848	Clo1313_1007		Xanthine/uracil/vitamin C permease	1182.52	1128.08	1266.49	1470.85	1696.24	877.69	1835.67	1398.5	1209.15	1856.87	1782.13	2017.43	1606.6	1569.13	2176.02
650469849	Clo1313_1008		5-(carboxyamino)imidazole ribonucleotide mutase	114.36	129.91	152.79	143.07	178.82	104.17	199.83	162.815	155.91	192.52	160.3	217.98	191.55	181.44	221.67
650469850	Clo1313_1009		amidophosphoribosyltransferase (EC 2.4.2.14)	123.41	168.72	142.05	142.49	166.94	124.68	190.9	184.84	180.735	203.545	148.08	281.24	207.06	187.47	249.61
650469851	Clo1313_1010		phosphoribosylformylglycinamidine cyclo-ligase (EC 6.3.3.1)	123.85	184.62	143.38	153.73	156.67	121.98	184.96	216.61	191.525	181.375	155.38	310.23	212.69	193.43	258.11
650469852	Clo1313_1011		formyltetrahydrofolate-dependent phosphoribosylglycinamide formyltransferase (EC 2.1.2.2)	106.45	145.47	135.23	121.28	158.31	99.03	159.91	187.4	140.785	149.015	140.69	288.33	184.85	160.29	231.68
650469853	Clo1313_1012		phosphoribosylaminoimidazolecarboxamide formyltransferase/IMP cyclohydrolase	106.18	152.78	142.12	153.22	140.87	114.72	151.52	202.555	179.315	173.155	147.33	253.81	198.98	157.71	241.06
650469854	Clo1313_1013		phosphoribosylamine--glycine ligase (EC 6.3.4.13)	117.94	149.92	167.52	190.73	161.51	111.16	166.99	227.68	191.255	166.35	173.19	236.99	222.28	153.88	264.81
650469855	Clo1313_1014		glycosyl transferase family 2	131.2	33.6	104.5	115.18	92.19	71.98	26.47	111.16	110.525	77.21	68.93	77.75	38.76	28.35	54.15
650469856	Clo1313_1015		GCN5-related N-acetyltransferase	10.59	5.54	5.89	6.94	5.83	4.86	5.84	20.875	16.785	8.005	8.69	9.66	6.72	5.5	6.22
650469857	Clo1313_1016		nicotinate-nucleotide adenylyltransferase (EC 2.7.7.18)	103.67	123.06	115.23	132.32	160.44	108.73	184.77	151.98	120.51	109.8	125.08	132.34	109.67	162.03	111.38
650469858	Clo1313_1017		metal dependent phosphohydrolase	100.14	105.53	102	121.69	149.7	116.36	168.78	119.745	109.79	86.955	104.93	128.35	107.91	168.47	102.46
650469859	Clo1313_1018		hypothetical protein	68.27	86.34	62.1	77.86	109.17	78.92	119.84	83.62	67.39	66.26	65.27	86.17	63.61	131.28	66.64
650469860	Clo1313_1019		iojap-like protein	179.31	198.42	163.86	260.07	309.42	197.11	404.58	310.295	231.915	175.595	214.49	233.78	239.76	344.43	208.05
650469861	Clo1313_1020		leucyl-tRNA synthetase (EC 6.1.1.4)	385.85	296.06	347.15	402.18	362.3	285.95	521.76	543.945	456.11	391.635	391.05	437.57	412.08	532.42	406.64
650469862	Clo1313_1021		PKD domain containing protein	14.17	17.86	11.18	14.01	22.64	18.19	33.63	38.865	32.505	12.355	10.68	20.83	21.7	36.12	12.42
650469863	Clo1313_1022		methyl-accepting chemotaxis sensory transducer	12.39	8.73	12.46	7.77	13.89	6.92	1	13.685	14.19	6.665	1.86	16.28	7.98	2.79	2.47
650469864	Clo1313_1023		hypothetical protein	68.83	33.38	63.5	33.89	60.85	25.9	3.26	73.375	69.625	31.615	13.56	58	33.85	5.56	15.74
650469865	Clo1313_1024		AMP-dependent synthetase and ligase	245.79	261.43	238.61	282.84	258.41	236.13	245.82	358.835	245.165	302.035	254.11	227.88	204.98	170.62	244.29
650469866	Clo1313_1025		peptidase S11 D-alanyl-D-alanine carboxypeptidase 1	190.5	189.95	182.72	240.26	225.74	163.26	176.01	235.49	182.7	250.525	176.56	119.14	96.91	109.7	177.96
650469867	Clo1313_1026		competence protein ComEA helix-hairpin-helix repeat protein	5.17	1.71	3.39	3.34	4.14	3.93	2.04	4.485	5.685	2.08	2.9	3.23	2.83	2.85	2.18
650469868	Clo1313_1027		Lipoprotein LpqB, GerMN domain	348.06	274.95	327.31	344.32	287.5	269.51	399.57	280.365	246.47	354.93	451.57	261.3	254.75	257.9	359.35
650469869	Clo1313_1028		hypothetical protein	2.53	0.61	0.98	2.01	1.65	3.2	1.85	2.46	2.79	1.175	2.14	1.19	1.14	2.51	1.08
650469870	Clo1313_1029		threonyl-tRNA synthetase (EC 6.1.1.3)	225.19	187.91	252.09	192.82	204.28	209.3	300.33	445.065	396.65	246.665	249.61	158.07	292.95	272.56	280.77
650469871	Clo1313_1030		thymidylate synthase (EC 2.1.1.45)	514.74	326.45	453.77	434.49	392.72	281.76	363.05	538.515	436.175	515.95	396.46	291.11	294.29	238.92	366.38
650469872	Clo1313_1031		dihydrofolate reductase region	331.78	185.03	344.31	238.49	228.22	170.62	214.83	302.41	258.215	259.56	259.8	170.24	171.05	144.93	235.46
650469873	Clo1313_1032		bacterial translation initiation factor 3 (bIF-3)	1858.43	1637.69	1252.89	1325.34	1692.29	1405.03	1757.76	1282.09	1701.62	1178.09	1534.07	799.14	1070.03	2047.33	1282.45
650469874	Clo1313_1033		LSU ribosomal protein L35P	1108.57	1286.32	1412.86	998.14	1210.12	761.83	1432.2	1197.97	1424.69	977.26	1798.36	595.37	698.94	1311.23	1436.02
650469875	Clo1313_1034		LSU ribosomal protein L20P	877.87	373.96	985.21	518.04	863.62	722.97	941.31	495.22	684.595	505.215	1162.35	304.82	804.89	556.33	1053.51
650469876	Clo1313_1035		RNA methyltransferase, TrmH family, group 3	277.48	76.33	220.79	93.97	151.46	120.84	56.13	165.44	192.81	141.03	132.16	80.92	113.21	60.08	113.41
650469877	Clo1313_1036		glycosyltransferase 36	126.41	26.58	107.39	44.77	71.24	63.11	17.18	87.585	104.815	56.98	33.22	113.87	52.83	27.61	32.66
650469878	Clo1313_1037		hypothetical protein	248.08	199.59	192.43	206.1	241.59	187.35	186.93	293.02	250.165	171.79	160.15	300.94	165.53	267.85	146.44
650469879	Clo1313_1038		hypothetical protein	15.69	10.34	20.56	21.27	15.73	9.77	11.83	21.36	15.48	15.59	15.49	18.22	16.53	11.66	15.7
650469880	Clo1313_1039		leucyl/phenylalanyl-tRNA/protein transferase	57.37	42	57.03	66.81	54.45	29.2	39.15	58.115	48.89	49.325	49.49	58.8	43.69	26.25	48.14
650469881	Clo1313_1040		ATP-dependent Clp protease ATP-binding subunit ClpA (EC 3.4.21.92)	167.79	111.36	165.42	156.74	147.46	86.14	98.95	150.395	122.055	132.165	165.33	149.93	132.45	59.3	155.97
650469882	Clo1313_1041		ATP-dependent Clp protease adaptor protein ClpS	140.47	120.18	143.85	155.46	172.37	94.37	111.49	144.07	117.245	132.315	186.18	129.75	133.06	56.68	120.18
650469883	Clo1313_1042		protein of unknown function DUF81	1.8	2.29	1.85	2.47	3	2.58	3.31	2.42	3.275	1.6	2.02	2.26	0.97	0.53	1.36
650469884	Clo1313_1043		protein of unknown function DUF81	1.01	2.43	1.55	1.03	2.42	0.87	2.38	2.305	2.065	0.805	0.97	2.44	0.94	1.25	0.61
650469885	Clo1313_1044		hypothetical protein	41.14	91.11	52.2	49.35	87.01	59.21	60.57	52.445	43.795	40.745	54.69	44.34	53.29	41.76	47.7
650469886	Clo1313_1045		hypothetical protein	1257.88	885.84	1434.47	585.21	704.95	720.02	603.44	1005.53	1005.88	1267.24	1170.44	738.99	439.58	458.9	1091.73
650469887	Clo1313_1046		pyridoxal-phosphate dependent TrpB-like enzyme	2409.13	2327.11	2681.45	2727.91	2391.18	1847.43	4138.3	1917.46	1817.35	2517.27	3270	2568.65	2414.88	2785.21	3141.93
650469888	Clo1313_1047		hypothetical protein	3.98	1.96	3.97	3.38	3.18	3.39	4.16	5.365	3.095	2.96	3.5	3.38	4.13	3.55	2.33
650469889	Clo1313_1048		hypothetical protein	10.85	12.87	10.26	15.1	12.3	13.47	13.18	11.505	9.585	15.73	10.35	14.16	8.75	16.35	11.22
650469890	Clo1313_1049		GCN5-related N-acetyltransferase	15.06	11.26	15.83	21.97	20.14	13.83	24.97	21.775	18.66	14.54	18.16	19.72	14.73	20.67	15.13
650469891	Clo1313_1050		hypothetical protein	38.15	19.4	37.11	37.28	39.58	27.39	33.88	43.975	49.065	35.105	27.16	50.97	29.72	28.54	32.61
650469892	Clo1313_1051		hypothetical protein	166.44	177.86	168.62	245.05	175.43	160.46	236.12	198.54	173.655	243.16	212.14	182.15	124.3	180.27	218.89
650469893	Clo1313_1052		putative serine protein kinase, PrkA	380.15	280.6	410.28	471.12	381.17	362.41	711.57	423.675	477.92	445.62	344.26	501.12	149.83	577.39	401.21
650469894	Clo1313_1053		sporulation protein YhbH	112.93	58.38	112.06	143.49	145.07	131.95	206.84	104.865	131.885	86.69	86.02	145.34	62.94	180.92	99.59
650469895	Clo1313_1054		SpoVR family protein	176.46	110.24	179.41	230.44	214.84	177.09	357.23	166.445	197.69	188.825	147.61	234.52	90.13	329.83	151.81
650469896	Clo1313_1055		major facilitator superfamily MFS_1	76.29	182.4	86.83	198.37	174.75	180.06	414.22	129.255	108.305	130.625	115.18	134.16	120.08	947.16	128
650469897	Clo1313_1056		purine nucleoside phosphorylase I, inosine and guanosine-specific	156.22	189.42	146.52	214.46	213.86	178.19	356.81	158.865	145.545	168.93	202.85	211.2	187.3	649.52	184.24
650469898	Clo1313_1057		adenosylhomocysteinase (EC 3.3.1.1)	358.69	208.26	321.47	328.54	296.37	262.49	403.19	289.55	251.48	221.57	271.28	348.58	331.23	520.97	274.65
650469899	Clo1313_1058		amidohydrolase	300.19	193.75	300.62	249.96	258.25	229.83	348.71	247.53	224.99	189.89	285.78	254.82	259.39	387.45	248.14
650469901	Clo1313_1059		hypothetical protein	35.59	24.04	30.56	27.82	44.92	32.9	42.23	54.175	47.25	22.315	26.81	28.89	26.49	52.21	23.33
650469902	Clo1313_1060		Hedgehog/intein hint domain protein	20.49	14.16	20.17	18.45	28.24	20.84	32.52	28.675	23.475	10.855	13.18	26.6	21.22	32.72	16.87
650469903	Clo1313_1065		Domain of unknown function DUF1910	16.18	16.99	19.54	18.49	19.06	20.05	16.99	31.765	23.04	16.905	14.1	11.78	13.55	18.19	15.65
650469904	Clo1313_1066		transposase mutator type	0.79	0.7	0.5	1.41	0.35	0.84	0.16	0.645	0.92	1.615	0.3	0.92	0.29	0.54	0.38
650469905	Clo1313_1067		hypothetical protein	8.35	20.87	33.34	14.43	12.37	11.63	32.33	64.315	9.585	18.245	16.16	15.96	27.99	17.8	31.19
650469906	Clo1313_1068		HAD-superfamily hydrolase, subfamily IA, variant 1	62.96	33.66	53.17	53.14	57.72	43.28	24.52	75.86	51.035	42.485	40.15	45.54	39.7	18.59	28.55
650469907	Clo1313_1069		hypothetical protein	7.01	8.32	6.56	9.41	6.35	6.43	10.13	31.555	21.165	11.64	3.68	8.39	5.84	13.81	6.26
650469908	Clo1313_1070		ABC transporter related protein	13.8	22.16	15.26	22.03	17.7	16.56	29.25	69.43	48.31	26.425	15.45	18.04	14.62	31.64	18.19
650469909	Clo1313_1071		protein of unknown function DUF990	21.39	36.36	23.39	37.55	33.08	29.58	56.52	89.1	66.925	39.885	22.33	34.21	20.57	58.93	27.48
650469910	Clo1313_1072		protein of unknown function DUF990	62.51	71.18	50.63	71.32	85.96	66.3	119.09	155.6	139.755	68.68	50.44	54.04	33.78	87.26	55.73
650469911	Clo1313_1073		esterase/lipase	205.44	104.88	226.9	136.02	127.63	160.52	198.18	190.605	126.805	92.735	217.11	193.57	102.46	136.51	164.89
650469912	Clo1313_1074		hypothetical protein	125.06	77.67	117.86	113.31	96.33	97.16	118.89	148.995	85.325	103.705	100.98	122.64	68.33	109.85	102.72
650469913	Clo1313_1075		hypothetical protein	129.57	70.78	130.65	134.61	107.7	101.88	125.18	151.86	93.15	114.275	120.25	106.96	81.77	98.52	111.86
650469914	Clo1313_1076		ATPase associated with various cellular activities AAA_3	126.48	93.97	134.06	113.86	140.53	101.96	123.54	158.2	103.075	91.42	99.59	99.24	72.85	108.62	99.39
650469915	Clo1313_1077		protein of unknown function DUF58	127.05	78.48	119.36	103.65	111.26	80.37	74.18	141.115	95	70.76	81.48	91.11	70.11	62.11	79.29
650469916	Clo1313_1078		transglutaminase domain-containing protein	140.59	65.49	120.64	118.81	103.53	68.18	42.23	148.78	100.7	74.765	74.27	104.56	83.63	39.36	76.5
650469917	Clo1313_1079		hypothetical protein	164.82	60.66	137.27	117.24	107.56	82.25	43.75	155.41	122.505	82.08	96.92	84.86	100.04	36.82	78.07
650469918	Clo1313_1080		small acid-soluble spore protein, H-type	38.14	31.04	62.34	43.16	74.76	46.57	82.08	50.795	39.215	39.605	66.16	51.97	37.82	31.59	42.89
650469919	Clo1313_1081		isochorismatase hydrolase	47.61	29	63.35	31.06	37.65	30.71	39.28	55.225	36.05	45.99	65.96	31.65	34.87	24.91	65.53
650469920	Clo1313_1082		nicotinate phosphoribosyltransferase	42.12	21.04	50.67	29.9	31.78	32.72	37.87	54.245	33.105	40.3	56.52	30.48	28.27	20.26	56.91
650469921	Clo1313_1083		CheC domain protein	6193.4	2574.3	12380.2	3305.43	9166.32	5685.39	2841.96	5886.59	4005.38	4975.62	7368.72	5560.84	3526.83	2301.81	3828.05
650469922	Clo1313_1084		protein of unknown function DUF155	12.03	21.33	12.16	10.7	25.15	14.9	6.43	38.415	29.66	19.01	6.71	16.53	9.35	20.52	6.57
650469923	Clo1313_1085		protein of unknown function DUF155	8.84	22.13	9.01	7.58	24.26	16.71	12.15	32.535	25.855	17.25	8.34	12.4	5.83	31.78	12.9
650469924	Clo1313_1086		type IV pilus assembly PilZ	241.51	153.39	243.88	149.77	193.08	176.41	87.35	207.685	191.06	190.605	263.23	154.23	106.13	71.98	182.89
650469925	Clo1313_1087		iron-sulfur cluster-binding protein	53.47	87.09	58.54	122.11	100.76	60.16	213.74	160.57	107.455	83.74	67.29	111.16	83.17	228.36	69.32
650469926	Clo1313_1088		hypothetical protein	2.02	1.11	1.6	1.59	2.98	1.16	1.34	1.575	1.73	1.22	1.16	0.65	0.71	1.32	0.54
650469927	Clo1313_1089		peptidase S11 D-alanyl-D-alanine carboxypeptidase 1	381.14	365.8	319.1	460.94	424.04	397.04	309.84	405.885	266.88	438.16	370.32	208.75	192.39	187.03	305.42
650469928	Clo1313_1090		dihydrodipicolinate reductase (EC 1.3.1.26)	111.97	36.4	87.02	17.56	28.98	32.81	12.22	189.43	100.22	174.955	61.28	39.96	39.89	29.28	54.19
650469929	Clo1313_1091		hypothetical protein	3.81	4.03	3.99	2.38	3.72	2.97	3.01	11.5	4.11	5.635	2.8	3	2.02	3.79	2.55
650469930	Clo1313_1092		hypothetical protein	7.08	4.18	11.27	10.5	14.29	10.04	9.8	10.125	6.31	8.555	15.58	5.24	6.12	3.73	8.56
650469931	Clo1313_1093		AMMECR1 domain protein	22.56	22.4	20.08	21.62	25.93	22.49	14.3	29.545	27.84	14.09	17.65	22.82	22.18	12.52	23.05
650469932	Clo1313_1094		Radical SAM domain protein	23.15	26.42	24.48	26.25	34.7	26.4	22.06	37.76	26.195	21.065	27.3	24.86	26.3	19.98	26.84
650469933	Clo1313_1095		protein of unknown function DUF147	240.69	363.89	285.44	367.88	423.22	623.27	455.01	371.02	271.24	302.165	319.45	299.46	205.31	271.05	291.45
650469934	Clo1313_1096		YbbR family protein	143.46	208.97	193.04	201.38	264.56	349.42	270.11	218.74	158.16	171.98	189.41	172.72	145.93	166.01	183.59
650469935	Clo1313_1097		FAD-dependent pyridine nucleotide-disulfide oxidoreductase	111.16	168.24	151.54	149.17	249.54	271.45	225.6	168.125	120.59	120.61	110.22	154.57	107.58	142.47	109.86
650469936	Clo1313_1098		phosphoglucosamine mutase (EC 5.4.2.10)	91.77	130.1	119.94	104.39	174.47	206.64	196.74	145.555	100.895	110.88	112.09	90.72	104.38	128.28	114.18
650469937	Clo1313_1099		glutamine--fructose-6-phosphate transaminase	122.98	146.79	164.02	155.25	180.3	199.17	236.11	219.83	143.21	149.8	141.47	127.42	165.03	197.23	160.7
650469938	Clo1313_1100		transcriptional regulator, ArsR family	31.37	38.15	38.39	73.06	60.13	33.2	51.95	64.705	48.79	48.45	55.53	49.97	33.39	23.57	43.59
650469939	Clo1313_1101		arsenical-resistance protein	16.83	20.33	18.14	39.92	24.85	17.78	27.02	36.48	24.355	27.34	19.9	23.16	12.52	19.17	21.84
650469940	Clo1313_1102		Protein-tyrosine phosphatase, low molecular weight	12.78	14.35	16.66	29.98	20.84	12.85	25.27	29.67	15.78	20.13	12.48	16.38	8.93	15.57	15.76
650469941	Clo1313_1103		permease	12.5	14.05	15.05	28.37	18.15	14.81	20.3	28.81	16.035	17.8	13.59	16.05	10.22	15.33	14.82
650469942	Clo1313_1104		transposase IS3/IS911 family protein	0.49	0.33	0.33	0.47	0.45	0.44	0.07	0.94	0.29	0.24	0.29	0.31	0.08	0.26	0
650469943	Clo1313_1105		hypothetical protein	21.7	22.71	29.27	24.8	22.63	24.9	21.43	28.07	14.06	29.67	23	19.37	15.68	22.49	19.55
650469944	Clo1313_1106		type II secretion system protein E	1466.13	1165.27	1478.76	1195.83	1265.23	1203.4	967.75	1350.33	1038.82	1436.87	1318.04	1154	861.93	650.84	1297.41
650469945	Clo1313_1107		twitching motility protein	1407.23	1098.83	1392.58	1053.21	1246.55	1112.19	902.21	1221.48	966.39	1362.13	1145.2	1339.85	740.78	676.77	1080.53
650469946	Clo1313_1108		Type II secretion system F domain	1388.04	1414.91	1353.65	1234.78	1079.96	1248.04	960.06	1309.06	1017	1271.61	1247.83	1886.61	754.25	1027.77	1250.66
650469947	Clo1313_1109		hypothetical protein	6163.03	5132.81	8097.93	5562.17	4229.63	6482.32	6791.28	6134.08	6277.75	7235.99	7571.54	5171.48	4030.74	4144.47	6811.53
650469948	Clo1313_1110		hypothetical protein	405.7	506.77	456.54	322.42	393.01	463.14	397.19	378.895	379.195	293.01	311.78	540.24	249.32	457.88	388.33
650469949	Clo1313_1111		Fimbrial assembly family protein	704.51	734.92	708.55	471.55	523.24	680.11	544.6	644.62	612.475	617.58	586.56	685.47	374.73	588.05	666.67
650469950	Clo1313_1112		hypothetical protein	683.24	718.94	677.48	443.5	483.9	636.72	518.65	591.685	566.475	597.155	486.27	737.78	331.78	571.89	599.01
650469951	Clo1313_1113		hypothetical protein	379.19	437.06	352.55	245.84	295.55	356.6	312.17	331.41	308.85	332.835	256.78	459.14	181.27	376.9	309.98
650469952	Clo1313_1114		hypothetical protein	422.94	493.02	421.29	256.54	329.74	421.72	327.8	389.395	343.73	370.445	302.73	485.11	209.39	415.49	354.41
650469953	Clo1313_1115		hypothetical protein	561.52	659.38	631.09	270.07	499.18	568.8	509.62	540.29	507.38	526.7	437.63	540.59	256.5	533.68	445.12
650469954	Clo1313_1116		ATP-dependent Clp protease proteolytic subunit ClpP (EC 3.4.21.92)	15.76	24.53	20.89	7.91	20.83	24.16	16.43	15.9	14.965	14.845	11.73	16.82	8.64	25.39	10.46
650469955	Clo1313_1117		hypothetical protein	14.64	11.38	17.71	7.65	18.68	20.42	9.57	12.03	12.99	9.73	8.92	10.68	9.94	16.08	8.31
650469956	Clo1313_1118		DNA translocase FtsK	169.09	131.21	139.84	140.84	151.2	161.36	158.44	145.02	121.31	121.095	113.04	136.16	92.52	158.06	119.48
650469957	Clo1313_1119		Radical SAM domain protein	352.09	270.43	332	332.72	396.41	369.41	402.16	303.85	251.445	306.855	274.97	358.01	248.68	433.16	268.6
650469958	Clo1313_1120		Methylenetetrahydrofolate dehydrogenase (NADP(+))	325.19	352.95	333.23	363.97	423.38	452.94	459.63	383.495	360.53	329.2	320.14	319.6	361.4	575.44	341.53
650469959	Clo1313_1121		hypothetical protein	235.12	262.25	229.17	259.67	324.81	297.17	344.97	258.78	205.035	202.855	210.52	235.9	256.6	473.96	232.98
650469960	Clo1313_1122		metal dependent phosphohydrolase	2978.48	2531.52	2443.92	3153.11	2683.76	2493.24	2769.72	2902.51	2595.55	2758.16	3310.34	2899.02	2769.15	2707.7	3230.76
650469961	Clo1313_1123		metallophosphoesterase	524.48	380.12	534.05	455.83	375.01	398.69	632.44	532.13	462.365	411.92	523.98	357.51	409.64	572.73	575.55
650469962	Clo1313_1124		Stage V sporulation protein S	1988.89	865.94	2111.07	1007.27	1331.18	1498.24	1003.22	1353.29	1410.47	1485.88	2029.84	978.08	1114.85	750.43	1639.76
650469963	Clo1313_1125		hypothetical protein	28.1	16.59	27.72	23.11	23.96	27.39	28.11	56.105	23.54	18.295	19.4	22.94	24.75	37.08	16.3
650469964	Clo1313_1126		hypothetical protein	11.73	5.02	5.99	8.65	7.53	9.7	11.26	16.06	14.3	5.935	6.02	6.41	9.11	9.77	5.44
650469965	Clo1313_1127		dTDP-glucose 4,6-dehydratase (EC 4.2.1.46)	2.93	3.49	3.33	3.17	3.38	3.21	3.04	13.47	3.69	3.57	2.43	3.52	2.56	4.04	1.77
650469966	Clo1313_1128		glycosyl transferase group 1	2.22	2.54	2.79	2.25	2.69	3.5	2.36	10.42	2.845	2.405	1.68	2.8	1.81	2.42	1.63
650469967	Clo1313_1129		spore coat protein, CotS family	2.05	3.4	3.75	3.47	2.87	3.05	3.33	13.035	3.025	2.585	2.09	2.51	3.23	3.11	1.95
650469968	Clo1313_1130		spore coat protein, CotS family	1.84	2.3	2.87	2.16	2.86	3.05	2.67	11.87	1.995	2.59	2.09	1.86	1.97	2.9	1.45
650469969	Clo1313_1131		transcription initiation factor IIE (TFIIE) alpha subunit family protein	13.54	13.35	23.96	10.68	16.23	16.56	18.89	79.08	14.415	15.14	18.89	10	15.37	10.68	11.13
650469970	Clo1313_1132		hypothetical protein	2.62	1.2	2.95	1.68	3.03	2.14	1.85	10.355	4.27	2.11	1.79	1.39	2.21	1.46	2.17
650469971	Clo1313_1133		hypothetical protein	1.19	1.46	0.75	0.97	1.85	1.98	1.19	2.82	2.945	0.47	0.88	1.1	1.1	1.21	1.3
650469972	Clo1313_1134		Nucleotidyl transferase	2.04	1.99	1.85	2	2.13	2.34	2.51	5.24	5.5	1.175	0.94	2.28	2.07	2.16	1.03
650469973	Clo1313_1135		hypothetical protein	616.23	737.34	982.06	699.15	732.16	783.46	1297.15	966.195	1114.99	748.54	860.12	1013.74	329.96	877.62	738.28
650469974	Clo1313_1136		hypothetical protein	0.26	0.45	0.39	0.5	0.82	0.53	0.39	1.72	1.65	0.295	0.29	0.28	0.16	0.62	0.13
650469975	Clo1313_1137		protein of unknown function DUF881	148	162.26	160.72	213.91	221.6	148.28	150.98	209.975	250.945	126.85	162.24	141.98	141.71	116.42	139.58
650469976	Clo1313_1138		protein of unknown function DUF881	192.18	179.87	207.8	242.18	224.29	157.97	167.98	243.545	312.515	167.12	193.55	178.01	152.64	128.56	185.67
650469977	Clo1313_1139		delta-lactam-biosynthetic de-N-acetylase	1.39	1.33	2.78	1.14	1.47	1.06	2.06	2.19	3.745	0.86	1.13	0.39	1.08	1.42	1.07
650469978	Clo1313_1140		sporulation protein YqfC	1.22	1.49	2.17	1.48	0.89	0.81	2.34	3.155	3.44	0.965	2.9	0.28	1.6	1.79	1.22
650469979	Clo1313_1141		sporulation protein YqfD	221.86	217.74	201.99	251.59	240.22	196.89	188.74	206.79	265.455	206.33	229.04	187.18	171.76	131.9	196.26
650469980	Clo1313_1142		PhoH family protein	352.37	271.26	351.22	341.48	314.01	276.47	203.17	320.995	383.79	297.88	279.32	244.67	241.82	176.53	285.44
650469981	Clo1313_1143		7TM receptor with intracellular metal dependent phosphohydrolase	257.23	197.78	274.1	229.36	213.77	198.84	134.53	241.915	297.94	243.965	186.67	163.9	143.44	140.6	179.88
650469982	Clo1313_1144		protein of unknown function UPF0054	230.41	270.77	278.26	308.71	289.89	233.55	240.5	261.065	319.135	242.66	204.48	218.83	206.78	250.02	189.65
650469983	Clo1313_1145		cytidine deaminase (EC 3.5.4.5)	379.46	322.12	360	407.38	418.71	348.66	259.5	515.765	471.805	327.86	242.2	241.25	244.51	234.67	267.99
650469984	Clo1313_1146		GTP-binding protein Era	383.06	292.66	398.04	376.23	361.4	309.57	260.42	505.02	474.685	329.135	244.77	183.08	221.5	239.41	250.58
650469985	Clo1313_1147		hypothetical protein	89.42	75.54	135.44	103.61	129.65	89.11	100.94	145.44	122.515	77.52	69.66	50.36	65.13	85.1	68.93
650469986	Clo1313_1148		DNA replication and repair protein RecO	163.54	188.53	202.69	186.71	218.94	180.04	139.57	282.695	262.485	157.53	103.41	89.27	105.28	167.25	102.94
650469987	Clo1313_1149		type IV pilus assembly PilZ	571.97	188.03	569.49	164.1	391.01	282.37	68.79	489.135	659.57	457.31	149.7	60.3	51.5	88.41	127.78
650469988	Clo1313_1150		Cysteine desulfurase	132.9	151.7	163.13	178.51	210.15	142.45	328.78	186.71	198.775	150.905	215.66	165.33	167.75	245.81	190.34
650469989	Clo1313_1151		thiamine biosynthesis/tRNA modification protein ThiI	120.33	131.56	154.14	155.36	195.88	133.57	269.39	149.115	157.125	124.805	185.64	162.6	165.22	225.31	169.73
650469990	Clo1313_1152		VanW family protein	232.39	106.04	263.68	81.93	122.95	135.7	64.33	225.435	263.76	175.8	102.05	137.79	54.81	92.09	101.48
650469991	Clo1313_1153		Protein of unknown function DUF2225	199.15	63.54	205.79	84.74	133.32	116.17	20.49	139.255	168.49	95.97	66.4	231.77	87.19	56.94	64.15
650469992	Clo1313_1154		AIR synthase related protein domain protein	306.84	199.92	326.39	270.83	373.46	247.25	602.62	394.72	377.805	159.59	261.47	389.59	239.07	399.85	256.96
650469993	Clo1313_1155		serine hydroxymethyltransferase (EC 2.1.2.1)	1855.43	578.8	2130	449.09	704.46	495.32	536.26	4326.4	3855.91	1966.52	2680.48	887.89	1994.09	612.76	2432.84
650469994	Clo1313_1156		phage shock protein C (PspC) family protein	336.45	179.45	446.35	144.63	301.78	140.8	233.79	816.685	623.89	351.22	553.58	213.61	359.79	242.12	419.86
650469995	Clo1313_1157		transglutaminase domain-containing protein	22.27	17.87	25.6	50.56	46.58	28.38	66.95	55.155	54.245	48.74	25.65	49.91	19.09	86.47	26.64
650469996	Clo1313_1158		protein of unknown function DUF58	33.78	23.7	42.33	78.46	62.49	36.67	124.34	87.67	76.47	74.205	42.08	79.36	33.73	134.36	46.11
650469997	Clo1313_1159		ATPase associated with various cellular activities AAA_3	99.34	78.67	129.58	229.95	192.57	113.65	291.26	248.76	210.54	203.41	164.62	219.26	134.14	249.55	168.37
650469998	Clo1313_1160	ldh	L-lactate dehydrogenase (EC 1.1.1.27)	97.67	3.43	2.04	115.97	4.98	2.06	4.45	122.035	120.395	90.25	2	226.09	1.12	3.18	103.82
650469999	Clo1313_1161		competence/damage-inducible protein cinA	75.6	65.49	71.68	106.73	83.13	61.72	186.32	161.845	162.54	76.35	73.16	102.92	85.4	156.49	81.84
650470000	Clo1313_1162		integral membrane protein MviN	37.61	33.15	37.69	57.78	38.8	28.51	102.59	93.015	85.885	37.96	39.48	65.69	48.91	98.98	43.13
650470001	Clo1313_1163	recA	recA protein	293.8	183.36	451.4	436.22	356.42	187.89	423.56	677.135	1049.83	282.61	298.76	378.87	344.93	581.75	329.52
650470002	Clo1313_1164		regulatory protein RecX	174.29	210.63	218.31	210.3	223.85	206.96	249.98	245.4	266.085	192.015	182.38	163.18	123.72	206.06	158.06
650470003	Clo1313_1165		Rhomboid family protein	187.24	158.95	232.19	173.92	171.29	161.3	207.06	237.3	249.56	189.805	190.15	139.45	127.51	172.55	175.27
650470004	Clo1313_1166		hypothetical protein	1474.26	828.32	1603.02	871.91	1453.46	838.66	782.02	1349.36	1737.83	721.58	1206.29	818.8	968.7	476.9	876.58
650470005	Clo1313_1167		carbohydrate ABC transporter substrate-binding protein, CUT1 family (TC 3.A.1.1.-)	170.85	51.14	167.88	96.11	90.59	71.08	11.89	155.135	146.17	70.225	87.34	113.21	81.68	15.53	89.13
650470006	Clo1313_1168		hypothetical protein	64.78	46.8	65.84	53.57	56.38	38.55	27.28	73.625	78.995	63.285	49.6	43.78	38.25	30.64	43.23
650470007	Clo1313_1169		hypothetical protein	26.35	20.35	21	29.21	33.13	22.01	19.87	33.195	35.715	22.635	18.75	18.88	24.65	29.44	18.41
650470008	Clo1313_1170		hypothetical protein	23.43	17.9	22.7	25.82	28.59	20.66	32.6	35.38	37.2	20.625	19.61	16.07	17.81	46.68	20.26
650470010	Clo1313_1171		hypothetical protein	522.6	471.31	568.64	768.98	754.46	603.03	1227.81	957.405	829.44	540.205	731.27	668.86	553.52	892.27	693.38
650470011	Clo1313_1172		UDP-N-acetylmuramoylalanine--D-glutamate ligase (EC 6.3.2.9)	345.67	230.47	397.15	294.17	313.34	353.6	251.69	457.69	420.225	348.94	337.8	297.02	312.55	346.82	304.49
650470015	Clo1313_1173		DNA polymerase III, delta subunit (EC 2.7.7.7)	73.35	115.53	92.83	132.94	139.66	109.05	144.92	144.105	106.18	91.335	94.97	86.53	79.09	118.39	87.82
650470016	Clo1313_1174		SSU ribosomal protein S20P	4316.87	4418.82	6050.66	4930.8	7581.8	3784.35	8148	8094.08	8047.41	3638.15	7172.53	4051.36	5388.39	6722.29	4640.94
650470017	Clo1313_1175		spore protease	9.29	4.69	9.29	5.85	7.59	5.43	3.42	12.475	10.3	4.51	4.56	5.57	6.03	2.45	3.24
650470018	Clo1313_1176		cell wall hydrolase/autolysin	292.4	219.78	322.59	313.27	315.38	209.44	349	465.73	434.865	280.035	345.72	293.33	278.5	267.65	301.47
650470019	Clo1313_1177		hypothetical protein	66.17	73.79	74.06	100.11	91.55	65.7	134.38	103.455	99.99	86.835	83.02	89.76	74.11	98.68	78.87
650470020	Clo1313_1178		DNA ligase, NAD-dependent	90.16	70.98	110.94	91.03	97.21	77.45	153.82	135.735	134.67	102.735	102.7	108.98	100.13	115.27	104.73
650470021	Clo1313_1179		hypothetical protein	153.43	98.35	289.86	122.77	223.68	186.09	278.02	150.84	155	119.4	264.18	107.69	99.15	104.31	204.14
650470022	Clo1313_1180		hypothetical protein	422.56	460	518.49	360.21	475.04	577.6	639.24	454.81	532.105	334.155	493.28	356.88	341.73	377.58	470.35
650470023	Clo1313_1181		aspartyl/glutamyl-tRNA(Asn/Gln) amidotransferase subunit C (EC 6.3.5.-)	63.11	135.63	64.58	130.75	177.47	95.71	176.51	127.94	113.965	76.68	77.23	111.37	134.96	238.76	72.74
650470024	Clo1313_1182		aspartyl/glutamyl-tRNA(Asn/Gln) amidotransferase subunit A (EC 6.3.5.-)	46.19	70.37	45.24	71.55	83.76	60.45	82.53	81.8	73.77	52.75	47.04	72.74	83.3	126.7	44.64
650470025	Clo1313_1183		aspartyl/glutamyl-tRNA(Asn/Gln) amidotransferase subunit B (EC 6.3.5.-)	26.67	38.38	35.69	37.74	51.73	45.09	60.53	44.89	44.165	31.145	26.99	39.61	56.04	81.22	33.4
650470026	Clo1313_1184		Tetratricopeptide TPR_1 repeat-containing protein	39.73	84.72	53.77	67.59	82.01	672.61	883.46	86.155	81.47	53.545	39.21	59.23	609.81	1143.57	44.46
650470027	Clo1313_1185	pta	phosphate acetyltransferase	284.41	175.1	252.04	215.4	204.59	816.07	1300.32	545.13	363.25	240.685	314.46	152.01	563.44	1365.47	451.88
650470028	Clo1313_1186	ack	acetate kinase (EC 2.7.2.1)	353.34	1434.57	272.71	1624.45	1390.68	2037.15	2793.79	703.195	442.195	366.3	383.17	1344.09	1875.21	2893.09	598.22
650470029	Clo1313_1187		protein of unknown function DUF177	2318.25	1543.25	2446.2	2115.34	2895.2	1944.24	4164.5	2955.81	3237.65	1484.43	2978.96	1464.81	2193.12	2963.86	2441.56
650470030	Clo1313_1188		ribosomal protein L32	3628.65	2031.02	5548.28	3213.91	4115.45	2722.98	5064.3	5588.73	4765.59	2901.61	6639.72	2409.31	3547.24	2921.43	4495.48
650470031	Clo1313_1189		protein of unknown function DUF512	88.39	89.14	117.98	76.61	90.36	109.97	142.07	225.19	165.73	76.05	93.69	59.66	92.24	188.77	75.47
650470032	Clo1313_1190		ribosome-associated GTPase EngA	81.83	88.43	95.15	77.47	99.76	126.78	112.93	232.06	165.855	68.925	74.25	59.66	122.71	134.56	71.69
650470033	Clo1313_1191		acyl-phosphate glycerol-3-phosphate acyltransferase	61.57	76.71	89.54	64.86	68.1	98.14	79.54	223.55	147.945	61.385	58.44	45.27	104.04	98.79	60.6
650470034	Clo1313_1192		glycerol 3-phosphate dehydrogenase (NAD(P)+) (EC 1.1.1.94)	60.94	87.25	111.05	71.37	72.81	92.9	96.35	256.075	153.935	69.56	76.4	52.04	128.91	124.99	72.17
650470035	Clo1313_1193		stage IV sporulation protein A	17.59	9.4	16.62	13.17	14.38	12.96	10.04	41.46	26.235	10.26	8.04	13.26	15.53	7	7.2
650470036	Clo1313_1194		extracellular solute-binding protein family 1	36341.1	45620.2	39693.5	45183.1	38505.6	40352.2	36028.3	49624.6	47165.6	44329.1	39856.5	32567.5	43406.4	34829.2	39208.3
650470037	Clo1313_1195		binding-protein-dependent transport systems inner membrane component	5104.59	7245.96	5082.89	6757.03	5095.44	5665.27	5371.58	7538.95	8381.28	6365.24	4673.61	5240.15	6050.4	6439.64	5126.95
650470038	Clo1313_1196		binding-protein-dependent transport systems inner membrane component	8328.22	11557.9	8318.79	12667.4	8253.84	8789.25	8680.01	11478.4	13127.9	9638.63	7515.65	9132.64	10557.6	10448.9	7911.3
650470039	Clo1313_1197		hypothetical protein	70.52	70.62	119.93	68.53	73.05	70.14	64.79	123.525	131.155	85.175	71.37	44.94	54.79	87.25	69.25
650470040	Clo1313_1198		cell wall hydrolase/autolysin	156.34	78.08	201.46	145.37	101.95	137.91	91.96	211.68	161.93	200.97	161.08	65.23	95.38	74.82	168.53
650470041	Clo1313_1199		hypothetical protein	128.3	142.7	147.89	142.17	207.38	153.56	170.53	275.64	269.615	166.715	101.6	127.51	123.71	185.88	111.14
650470042	Clo1313_1200		hypothetical protein	1.05	0.89	1.73	1.1	1.61	1.6	0.91	1.58	0.65	0.86	0	0.44	0.42	0.46	0.37
650470043	Clo1313_1201		MutS2 family protein	139.51	112.52	163.52	149.97	140.06	119.93	167.83	221.22	212.735	143.74	169.62	148.2	139.11	175.56	149.02
650470044	Clo1313_1202		sporulation integral membrane protein YtvI	60.79	73.61	67.28	87.65	92.92	64.02	59.29	145.425	134.29	85.325	47.14	82.58	50.74	44.21	48.32
650470045	Clo1313_1203		RNA polymerase, sigma 27/28 subunit, RpsK/SigK	0.81	0.2	1.71	0.32	0.3	0.3	0.41	4.36	1.15	0.38	0.26	0.66	0.27	0.41	0.12
650470046	Clo1313_1204		Peptidoglycan glycosyltransferase	3.42	1.5	3.1	2.49	3.13	2.42	2.37	7.345	4.995	1.975	1.95	1.67	1.29	2.3	1.69
650470047	Clo1313_1205		peptidase U32	49.66	44.07	60.25	59.22	46.35	36.33	80.38	147.44	116.875	54.335	52.79	57.97	63.77	93.58	53.92
650470048	Clo1313_1206		O-methyltransferase family 3	78.6	54.91	101.19	79.43	55.16	44.86	99	181.335	149.86	72.43	78.77	67.97	77.76	104.05	71.65
650470049	Clo1313_1207		aminodeoxychorismate lyase	248.27	164.52	284.68	225.69	188.56	164.06	225.09	351.095	352.255	230	254.37	204.74	235.12	233.78	233.39
650470050	Clo1313_1208		GTP-binding protein TypA	112.33	107.49	128.07	146.84	141.81	95.25	154.72	197.89	196.9	108.485	137	124.81	167.12	216.03	119.14
650470051	Clo1313_1209		ribosomal protein S2	1705.89	1580.88	1503.27	2088.59	2228.76	1605.35	2274.23	2490.1	2551.24	1596.77	1814.09	1638.77	1856.84	2530.13	1839.74
650470052	Clo1313_1210		translation elongation factor Ts	1249.64	1153.31	1514.21	1385.56	1693.29	1382.34	1874.42	1933.3	1890.57	1215.56	1632.56	1238.43	1489.65	1772.11	1695.3
650470053	Clo1313_1211		uridylate kinase (EC 2.7.4.22)	199.45	290.54	196.42	235.16	291.06	305.78	247.53	260.62	304.405	149.96	169.47	214.83	272.48	347.5	219.97
650470054	Clo1313_1212		ribosome recycling factor	224.79	295.89	268.01	272.01	317.7	281.31	277.24	306.575	332.24	225.075	254.08	199.58	299.93	340.13	268.44
650470055	Clo1313_1213		hypothetical protein	193.67	212.58	264.15	224.1	294.81	215.33	278.92	256.9	252.29	163.805	259.17	154.02	247.93	222.82	256.41
650470056	Clo1313_1214		undecaprenyl diphosphate synthase	148.73	195.51	193.91	205.55	216.14	155.68	264.65	336.635	308.78	158.4	193.97	119.17	162.39	305.73	177.18
650470057	Clo1313_1215		phosphatidate cytidylyltransferase	80.18	105.39	81.37	109.32	94.47	82.63	147.61	175.605	175.55	80.57	88.61	76.62	96.11	171.04	76.2
650470058	Clo1313_1216		1-deoxy-D-xylulose 5-phosphate reductoisomerase (EC 1.1.1.267)	81.37	102.07	86.24	107.27	102.89	95.09	130.16	169.475	158.375	81.26	83.69	101.2	91.76	148.39	81.63
650470059	Clo1313_1217		membrane-associated zinc metalloprotease	138.5	99.03	146.38	131.73	126.99	115.67	120.55	235.57	198.425	113.2	105.09	120.94	133.6	115.12	102.36
650470060	Clo1313_1218		4-hydroxy-3-methylbut-2-en-1-yl diphosphate synthase (EC 1.17.4.3)	120.35	139.77	166.98	160.61	178.57	141	198.76	240.875	209.165	109.99	128.44	197.35	161.9	230.81	124.49
650470061	Clo1313_1219		DNA polymerase III, alpha subunit	96.64	114.02	107.24	120.66	127.3	113.72	153.35	174.64	140.55	88.155	86	132.63	122.91	187.71	88.98
650470062	Clo1313_1220		hypothetical protein	34.3	50.24	32.97	62.17	81.26	65.66	77.34	63.12	50.06	29.15	37.45	50.36	68.72	90.66	36.4
650470063	Clo1313_1221		protein of unknown function DUF150	497.05	561.15	409.3	601.44	772.29	446.55	816.58	785.07	719.385	468.755	553.33	312.15	451.62	728.67	464.34
650470064	Clo1313_1222		NusA antitermination factor	349.8	203.62	445.31	217.55	237.09	241.81	285.15	370.135	435.925	274.43	407.48	165.71	230.48	233.72	336.27
650470065	Clo1313_1223		protein of unknown function DUF448	142.98	81.36	177.53	95.16	115.57	98.79	116.63	145.45	180.52	94.05	134.1	82.3	114.32	106.64	145.44
650470066	Clo1313_1224		LSU ribosomal protein L7AE	140.84	102.59	147.6	126.44	118.7	128.53	148.99	159.475	199.54	79.445	117.41	129.74	108.12	162.08	135.94
650470067	Clo1313_1225		translation initiation factor IF-2	239.26	181.81	283.62	210.48	192.23	196.52	204.42	323.44	343.81	208.74	232.45	201.55	206.04	214.04	221.58
650470068	Clo1313_1226		ribosome-binding factor A	253.16	162.64	277.58	209.66	224.07	224.3	201.81	367.49	362.05	236.595	241.42	235.11	185.2	220.28	230.98
650470069	Clo1313_1227		phosphoesterase RecJ domain protein	271.1	175.92	329.04	257.28	279.76	240.8	257	362.48	377.49	249.13	294.1	274.92	207.3	226.33	241.85
650470070	Clo1313_1228		tRNA pseudouridine synthase B (EC 4.2.1.70)	93.95	86.29	120.41	104.36	134.68	105.4	124.13	151.33	149.98	88.125	92.88	98.25	88.84	136.4	89.02
650470071	Clo1313_1229		riboflavin biosynthesis protein RibF	135.47	131.59	196.8	150.76	203.93	152.46	170.19	263.075	230.465	139.34	127.09	136.29	121.62	200.78	115.52
650470072	Clo1313_1230		hypothetical protein	7.97	5.08	8.32	4.69	5.1	8.93	10.53	18.045	27.805	6.34	5.47	2.12	2.86	5.65	4.53
650470073	Clo1313_1231		peptidase M16 domain protein	98.72	93.11	124.55	117.15	117.86	86.92	113.24	189.865	176.945	93.16	84.17	79.99	90.41	172.36	76.4
650470074	Clo1313_1232		peptidase M16 domain protein	70.72	49.15	76.29	68.36	61.04	49.42	68.95	130.145	126.835	65.405	54.01	59.68	57.53	106.13	54.47
650470075	Clo1313_1233		prolipoprotein diacylglyceryl transferase	63.05	44.26	70.56	56.52	63.54	49.15	62.86	129.295	122.89	56.675	44.02	54.53	56.6	87.53	48.86
650470076	Clo1313_1234		hypothetical protein	136.42	77.27	266.17	150.78	241.01	261.41	297.96	463.89	489.425	101.425	152.39	114.02	141.58	201.17	131.95
650470077	Clo1313_1235		rod shape-determining protein RodA	214.35	112.84	261.07	117.51	129.2	126.01	180.31	330.615	289.395	214.455	260.33	108.59	116.75	132.87	195.81
650470078	Clo1313_1236		MraZ protein	3211.95	2153.15	3908.72	2143.93	2583.55	2410.47	2541.62	3273.82	4498.14	2745.8	2755.77	2279.72	1991.45	1968.52	1945.45
650470079	Clo1313_1237		S-adenosyl-methyltransferase MraW	2003.4	1675.44	2322.72	1402.32	1866.95	1593.43	2189.04	1802.05	2738.45	1496.79	1668.09	1683.2	1362.97	1594.08	1195.13
650470080	Clo1313_1238		cell division protein FtsL	1322.18	941.91	1845.31	744.32	1049.23	920.88	1359.07	1517.2	1901.78	1070.33	1276.42	501.07	620.99	881.01	848.75
650470081	Clo1313_1239		penicillin-binding protein transpeptidase	293.3	136.96	313.2	157.78	160.73	175.4	177.48	341.735	389.515	210.58	200.26	106.71	162.38	138.34	152.06
650470082	Clo1313_1240		UDP-N-acetylmuramoylalanyl-D-glutamate--2,6-diaminopimelate ligase (EC 6.3.2.13)	202.52	128.3	252.96	143.84	136.63	145.85	144.17	261.72	298.335	159.5	150.31	92.54	120.32	124.58	124.92
650470083	Clo1313_1241		UDP-N-acetylmuramoyl-tripeptide--D-alanyl-D-alanine ligase (EC 6.3.2.10)	146.49	87.24	197.21	103.02	102.17	118.89	98.04	176.48	222.24	90.08	102.82	59.85	100.14	95.48	88.65
650470084	Clo1313_1242		Phospho-N-acetylmuramoyl-pentapeptide-transferase (EC 2.7.8.13)	207.16	171.94	225.27	167.68	181.46	190.12	169.69	299.31	333.355	184.975	140.33	106.58	137.2	181.04	127.97
650470085	Clo1313_1243		stage V sporulation protein E	161.51	125.04	165.6	126.66	116.35	129.18	126.05	248.33	269.625	142.88	102.63	80.87	105.2	145.66	91.25
650470086	Clo1313_1244		UDP-N-acetylglucosamine-N-acetylmuramylpentapeptide N-acetylglucosamine transferase	121.11	89.35	142.81	107.39	93.56	95.34	123.61	152.61	199.955	91.755	85.76	55.08	82.09	121.13	70.85
650470087	Clo1313_1245		UDP-N-acetylglucosamine 1-carboxyvinyltransferase	4.84	7.2	5.89	4.41	7	6.84	6.17	20.2	6.71	5.355	3.57	3.97	4.25	7.29	2.08
650470088	Clo1313_1246		hypothetical protein	5.86	9.78	7.17	8.09	16.07	12.1	10.85	30.04	14	5.105	5.75	5.7	7.2	12.85	3.78
650470089	Clo1313_1248		transposase mutator type	0	0	0	0	0	0	0	0	0	0	0	0	0	0	0
650470090	Clo1313_1249		UvrD/REP helicase	4.33	7	3.61	7.6	10.19	5.74	10.01	9.775	11.64	4.045	4.17	10.11	6.69	12.91	3.82
650470092	Clo1313_1250		copper amine oxidase-like domain-containing protein	0.56	0.37	0.7	1.06	0.33	0.49	1.11	1.515	2.25	0.435	0.64	0.43	0.47	0.35	0.72
650470093	Clo1313_1251		ATP:corrinoid adenosyltransferase BtuR/CobO/CobP	51.77	74.09	53.8	79.82	109.01	74.38	171.23	80.425	115.495	47.815	71.5	45.26	73.73	245.45	58.92
650470094	Clo1313_1252		aspartate kinase (EC 2.7.2.4)	264.78	308.25	298.78	382.66	489.14	199.19	348.92	390.91	419.17	267.64	260.6	215.16	524.43	377.33	282.86
650470095	Clo1313_1253		dihydrodipicolinate reductase (EC 1.3.1.26)	224.64	257.94	264.91	362.47	407.27	188.62	300.83	343.165	360.515	240.035	215.03	202.98	468.55	346.98	241.69
650470096	Clo1313_1254		dihydrodipicolinate synthase (EC 4.2.1.52)	261.62	276.52	281.1	398.04	474.54	235.8	356.28	372.69	413.5	284.13	256.13	247.53	555.68	409.27	270.58
650470097	Clo1313_1255		aspartate semialdehyde dehydrogenase (EC 1.2.1.11)	363.82	353.41	368.04	481.59	580.24	309.25	472.13	449.35	526.67	365.235	351.75	339.92	644.08	556.73	340.85
650470098	Clo1313_1256		SpoIID/LytB domain protein	131.17	182.12	144.55	263.69	254.44	549.77	254.25	178.94	334.84	112.655	152.09	218.27	226.37	145.96	146.56
650470099	Clo1313_1257		S-adenosylmethionine--tRNA ribosyltransferase-isomerase	141.26	122.32	156.87	201.15	214.47	178.02	378.45	254.985	314.54	150.815	170.12	171.49	169.99	288.6	178.79
650470100	Clo1313_1258		tRNA-guanine transglycosylase (EC 2.4.2.29)	109.34	78.77	112.92	111.99	96.81	118.98	207.33	161.33	219.415	76.295	92.81	114.17	122.48	182.02	96.64
650470101	Clo1313_1259		protein translocase subunit yajC	303.89	255.31	388.44	345.65	333.02	312.74	587.55	703.655	790.91	360.525	364.32	332.3	294.18	352.36	319.02
650470102	Clo1313_1260		hypothetical protein	2.37	3.15	1.24	4.29	3.26	4.68	2.85	2.955	7.33	3.485	2.82	3.94	2.44	3.61	2.85
650470103	Clo1313_1261		hypothetical protein	19.23	9.2	22.74	19.6	13.98	12.57	17.88	54.89	67.58	17.19	9.36	34	26.9	36.4	12.13
650470104	Clo1313_1262		phosphoribosyltransferase	858.05	412.56	277.95	863.97	634.13	440.82	823.67	453.39	574.985	465.335	587.87	401.69	414.64	977.02	451.77
650470105	Clo1313_1263		Helicase conserved C-terminal domain containing protein-like protein	134.55	47.89	107.21	130.88	132.11	69.44	152	61.725	80.405	66.31	191.08	52.54	67.48	100.93	113.8
650470106	Clo1313_1264		aspartate carbamoyltransferase (EC 2.1.3.2)	115.45	262.88	65.89	437.4	319	242.68	252.69	108.025	145.5	103.59	102.07	231.56	241.36	388.54	101.17
650470107	Clo1313_1265		dihydroorotase (EC 3.5.2.3)	115.14	255.73	78.77	281.44	269.26	230.49	240	109.665	141.875	101.135	102.11	199.51	241.5	416.31	122.23
650470108	Clo1313_1266		orotidine-5'-phosphate decarboxylase (EC 4.1.1.23)	86.28	191.55	57.12	196.91	197.56	188.52	178.46	84.26	106.9	65.965	63.19	130.16	188.16	342.89	93.44
650470109	Clo1313_1267		carbamoyl-phosphate synthase, small subunit	87.82	226.75	69.48	250.94	224.13	213.2	216.47	103.145	152.105	85.93	77.05	165.66	234.92	382.82	114.09
650470110	Clo1313_1268		carbamoyl-phosphate synthase large subunit	73.13	217.51	64.93	228.94	206.84	193.93	222.16	111.87	167.25	88.55	68.14	162.38	234.61	385.77	97.91
650470111	Clo1313_1269		Dihydroorotate dehydrogenase, electron transfer subunit, iron-sulfur cluster binding domain	43.67	114.79	37.63	126.64	117.07	128.7	132.18	61.335	100.285	42.42	33.91	91.67	129	227.95	54.05
650470112	Clo1313_1270		dihydroorotate dehydrogenase family protein	50.47	61.62	43.53	71.13	80.28	119.58	72.4	52.03	68.21	15.99	24.34	76.78	77.81	150.82	31.88
650470113	Clo1313_1271		Phosphoglycerate mutase	124.97	124.75	129.98	151.39	178.84	178.04	175.53	181.16	159.45	92.82	117.59	133.1	152.83	199.74	109.74
650470114	Clo1313_1272		metallophosphoesterase	88.92	107.43	89.42	126.14	127.12	126.54	124.42	132.41	124.805	69.95	69.79	89.13	112.36	179.18	70.69
650470115	Clo1313_1273		Rad50 zinc hook domain protein	73.43	106.76	55.96	117.03	132.53	94.62	121.21	111.065	114.515	63.895	55.34	83.43	105.25	196.86	57.7
650470116	Clo1313_1274		hypothetical protein	48.38	65.74	38.59	71.38	84.05	56.39	66.86	75.53	75.655	44.41	31.19	48.89	60.85	121.01	29.36
650470117	Clo1313_1275		SSU ribosomal protein S12P methylthiotransferase (EC 2.-.-.-)	174.52	262.83	159.14	327.05	351.78	267.4	399	265.78	297.025	211.275	176.87	261.73	276.18	523.61	174.45
650470118	Clo1313_1276		CDP-diacylglycerol--glycerol-3-phosphate 3-phosphatidyltransferase (EC 2.7.8.5)	239.19	282.35	214.36	333.54	374.89	300.97	391.86	302.84	348.775	283.29	253.95	249.97	322.95	485.29	226.21
650470119	Clo1313_1277		hypothetical protein	27.18	32.88	26.46	32.1	45.07	27.62	26.86	30.365	40.525	33.625	27.58	24.67	23.17	36.14	23.31
650470120	Clo1313_1278		hypothetical protein	26.67	38.51	20.42	34.36	52.89	33.27	39.89	34.22	47.54	28.34	22.99	30.91	20.15	49.77	19.89
650470121	Clo1313_1279		regulatory protein DeoR	881.35	204.16	1416.75	387.73	736.15	245.59	215.72	925.185	837.66	1398.52	1532.11	114.98	789.98	213.73	1168.16
650470122	Clo1313_1280		phosphate:acyl-[acyl carrier protein] acyltransferase	555.73	209.64	812.92	327.68	402.48	287.22	177.48	531.02	556.145	552.04	773.47	96.27	505.22	134.98	609.81
650470123	Clo1313_1281		3-oxoacyl-[acyl-carrier-protein] synthase III (EC 2.3.1.41)	463.67	173.67	671.28	289.88	298.54	268.48	185	437.18	496.72	407.355	543.68	87.22	428.9	117.2	509.97
650470124	Clo1313_1282		[Acyl-carrier-protein] S-malonyltransferase (EC 2.3.1.39)	524.8	197.24	772.75	321.75	290.93	294.94	207.71	543.225	605.375	520.405	577.35	95.04	463.72	121.3	587.24
650470125	Clo1313_1283		3-oxoacyl-[acyl-carrier-protein] reductase (EC 1.1.1.100)	569.06	199.83	786.73	332.57	322.07	345.49	276.5	573.3	666.195	525.55	707.14	115.71	474.63	138.33	657.38
650470126	Clo1313_1284		acyl carrier protein	6776.81	4387.92	11909.3	5512.74	7425.74	4032.69	9282.53	7422.97	5725.88	7826.3	11044.7	3006.48	5071.17	3769.07	7064.82
650470127	Clo1313_1285		3-oxoacyl-[acyl-carrier-protein] synthase II (EC 2.3.1.41)	1223.63	772.52	1527.89	986.7	898.55	809.25	746.49	1154.7	1303.28	1247.28	1453.09	631.9	1070.28	795.32	1314.84
650470128	Clo1313_1286		RNAse III (EC 3.1.26.3)	181.05	171.06	230.6	178.29	209.75	178.84	172.63	206.165	240.325	164.555	162.28	100.94	182.29	227.48	166.31
650470129	Clo1313_1287		Radical SAM domain protein	117.25	117.83	155.08	112.34	154.56	137.33	129.99	152.93	160.705	116.95	98.5	60.33	121.6	151.54	92.14
650470130	Clo1313_1288		Stage V sporulation protein S	2692.88	3878.72	3328.76	2086.36	5812.69	1810.88	2608.56	2034.86	2508.01	1005.39	2451.81	1419.82	2161.34	959.44	1834.1
650470131	Clo1313_1289		4-hydroxythreonine-4-phosphate dehydrogenase (EC 1.1.1.262)	29.96	30.69	28.76	31.19	38.86	29.32	41.09	37.12	38.13	23.285	31.89	32.63	27.32	33.52	28.77
650470132	Clo1313_1290		condensin subunit Smc	73.77	95.03	72.91	120.47	121.85	93.44	139.14	104.985	128.35	80.295	80.21	109.86	108.99	146.06	80.77
650470133	Clo1313_1291		signal recognition particle-docking protein FtsY	106.42	150.14	123.03	180.15	181.23	135.85	233.59	172.595	209.435	117.315	123.99	177.04	162.78	214.18	136.98
650470134	Clo1313_1292		protein of unknown function DUF218	32.33	30.72	41.08	41.51	43.05	34.95	55.06	54.715	58.61	33.35	36.13	29.39	34.21	46.33	32.85
650470135	Clo1313_1293		hypothetical protein	13.63	13.35	15.56	19.5	21.87	14.35	22.3	30.105	33.705	13.335	10.54	8.98	16.11	28.49	11.83
650470136	Clo1313_1294		hypothetical protein	6.5	5.25	8.37	8.39	7.43	4.95	10.03	12.665	13.71	5.74	5	3.6	8.28	14.73	4.41
650470137	Clo1313_1295		diaminopimelate dehydrogenase (EC 1.4.1.16)	93.71	174.63	82.02	156.53	198.97	153.01	301.15	187.16	259.45	99.145	132.6	136.07	148.13	313.41	152.3
650470138	Clo1313_1296		hypothetical protein	0	0	0	0.45	0	0.49	0.95	0	0.565	0.255	1.44	0.53	0	0	0.46
650470139	Clo1313_1297		fibronectin, type III domain-containing protein	25.76	56.47	37.63	34.73	41.13	24.2	53.88	108.41	102.135	24.96	45	32.3	42.91	123.86	39.83
650470140	Clo1313_1298		transposase IS3/IS911 family protein	1.61	1.66	1.91	1.73	2.16	1.59	1.73	2.175	2.665	2.605	1.28	1.85	1.15	1.58	1.1
650470141	Clo1313_1299		fibronectin, type III domain-containing protein	5.04	9.95	4.18	8.34	15.17	7.86	17.99	16.425	19.085	7.685	4.52	10.78	5.6	34.51	5.66
650470142	Clo1313_1300		Dockerin type 1	9.45	14.59	10.88	12.1	19.04	14.64	18.77	17.975	19.055	12.135	8.53	14.45	11.82	25.59	8.11
650470143	Clo1313_1301		glutaminyl-tRNA synthetase (EC 6.1.1.18)	233.22	204.83	293.08	298.77	333.09	224.41	575.49	391.76	445.615	298.305	333.83	270.21	270.37	349.74	324.21
650470144	Clo1313_1302		hypothetical protein	237.4	143.41	258.76	220.91	171.4	145.59	229.94	323.45	366.51	258.36	274.56	219.55	165.2	173.57	253.41
650470145	Clo1313_1303		hypothetical protein	88.18	61.01	86.36	81.73	61.13	56.39	58.03	110.635	128.17	107.55	87.99	79.83	61.17	64.04	78.78
650470146	Clo1313_1304		Protein of unknown function DUF2339, transmembrane	169.56	106.81	157.88	173.47	126.61	94.57	140.73	219.885	227.075	194.51	179	161.46	125.31	101.11	170.33
650470147	Clo1313_1305		glycoside hydrolase family 10	446.98	510.64	425.84	452.17	427.91	441.82	497.46	461.65	499.51	521.03	518	353.49	424.39	365.73	493.73
650470148	Clo1313_1306		protein of unknown function DUF152	115.44	80.16	134.44	128.25	127.92	82.62	143.83	155.99	172.455	104.88	152.39	114.11	84.5	101.1	132
650470149	Clo1313_1307		hypothetical protein	28.39	15.33	42.9	28.58	39.52	24.27	33.93	31.825	36.115	27.1	49.19	21.05	16.5	16.37	34.78
650470150	Clo1313_1308		extracellular solute-binding protein family 5	64.15	44.4	79.17	64.78	63.23	49.84	86.45	86.455	106.95	72.07	79.66	57.64	53.54	57.95	78.37
650470151	Clo1313_1309		signal peptidase II (EC:3.4.23.36). Aspartic peptidase. MEROPS family A08	93.66	85.04	99.17	111.82	130.14	89.03	142.94	127.495	164.2	100.53	102.5	91.54	89.65	127.7	95.63
650470152	Clo1313_1310		ribosomal large subunit pseudouridine synthase D (EC 5.4.99.-)	109.87	109.61	98.13	134.5	151.95	111.76	163.66	159.295	195.595	115.45	99.57	111.25	116.94	171.45	98.92
650470153	Clo1313_1311		hypothetical protein	821.18	615.66	3762.28	1481.74	3329.49	1018.95	5592.46	1237.83	1128.91	851.065	4047.34	1000.89	1254.35	1147.38	2167.5
650470154	Clo1313_1312		Radical SAM domain protein	155.99	173.56	210.93	209.58	203.2	159.03	299.2	217.425	223.25	167.235	240.96	133.23	204.2	285.55	243.49
650470155	Clo1313_1313		metal dependent phosphohydrolase	117.45	124.97	154.16	150.89	142.41	115.66	243.18	161.9	173.3	118.415	164.66	119.49	182.44	232.25	173.39
650470156	Clo1313_1314		protein-export membrane protein SecD	489.12	553.11	550.21	600.72	629.52	512.22	1065.19	811.09	1008.76	494.575	615.37	508.48	710.44	1208.9	629.58
650470157	Clo1313_1315		protein translocase subunit secF	559.69	673.75	594.47	746.4	659.53	580.39	1155.97	1081.06	1148.51	612.42	732.79	593.66	783.07	1437.2	678.11
650470158	Clo1313_1316		ketopantoate hydroxymethyltransferase (EC 2.1.2.11)	156.02	79.37	180.92	94.29	83.07	115.49	180.62	137.365	288.52	119.22	169.49	108.43	81	151.26	142.7
650470159	Clo1313_1317		pantoate/beta-alanine ligase	137.43	137.39	151.31	159.61	184.89	135.63	255.98	236.075	323.84	133.135	174.51	136.82	158.76	249.85	164.64
650470160	Clo1313_1318		L-aspartate 1-decarboxylase (EC 4.1.1.11)	86.13	74.72	88.68	82.34	87.78	75.51	139.95	128.465	192.405	78.585	114.56	71.74	86.81	152.34	95.88
650470161	Clo1313_1319		hypothetical protein	37.2	27.34	32.83	33.23	50.96	23.48	26.2	57.605	72.65	43.745	26.67	22.5	18.94	10.44	25.1
650470162	Clo1313_1320		metal dependent phosphohydrolase	543.64	124.42	486.84	330.53	288.44	202.13	30.38	339.765	459.33	184.02	269.99	391.34	263.52	47.13	228.51
650470163	Clo1313_1321		deoxyguanosinetriphosphate triphosphohydrolase	62.66	50.4	58.23	71.76	77.32	60.71	39.06	64.915	79.095	48.46	58.11	64.31	54.33	30.9	46.73
650470164	Clo1313_1322		hypothetical protein	236.99	288.57	438.66	407.88	684.11	320.23	553.02	526.485	502.835	310.275	400.04	357.29	351.95	388.27	330.43
650470165	Clo1313_1323		DNA primase	369.18	466.6	419.37	637.36	649.95	419.28	470.29	623.715	685.83	368.87	414.27	493.41	444.26	516.98	389.56
650470166	Clo1313_1324		RNA polymerase, sigma 38 subunit, RpoS	609.67	575.9	788.52	753.72	873.09	703.27	742.22	841.705	1005.97	551.345	643.38	677.84	654.08	751.07	555.92
650470167	Clo1313_1325		hypothetical protein	39.7	60.03	48.39	59.71	150.9	53.66	76.18	68.535	72.11	28.99	40.82	103.15	42.54	99.13	34.85
650470170	Clo1313_1326		hypothetical protein	0	0.42	0	1.37	0	0.62	0.97	0.785	0.32	0	1.12	0.52	0	0	0.46
650470171	Clo1313_1327		protein of unknown function DUF633	65.32	77.14	67.76	89.54	97.47	79.41	133.62	94.355	99.87	82.5	85.78	77.94	77.51	125.53	76.03
650470172	Clo1313_1328		protein of unknown function DUF34	104.83	99.28	108.93	118.26	115.36	100.18	156.87	122.43	145.455	116.855	121.38	101.79	120.9	138.6	116.29
650470174	Clo1313_1329		response regulator receiver protein	453.53	329.1	524.58	529.98	444.23	435.28	298.73	309.295	444.51	484.045	553.14	334.6	341.47	227.87	469.73
650470175	Clo1313_1330		RNA polymerase, sigma-24 subunit, RpoE	62.47	54.21	71.93	97.66	107.5	100.54	115.33	130.98	132.325	63.61	95.97	79.97	75.03	72.07	84.8
650470176	Clo1313_1331		hypothetical protein	84.23	63.05	102.78	105.45	101.43	121.15	118.29	149.55	152.63	78.135	108.45	90.89	90.81	78.13	101.71
650470177	Clo1313_1332		type IV pilus assembly PilZ	242.14	82.39	204.42	178.2	147.47	126.7	103.62	273.42	354.34	148.84	174.41	148.43	133.27	80.58	167.23
650470178	Clo1313_1333		hypothetical protein	70.46	108.79	74.19	94.83	172.72	104.83	200.99	68.985	92.81	64.86	117.68	93.4	106.12	158.33	88.04
650470179	Clo1313_1334		DNA polymerase I (EC 2.7.7.7)	99.52	108.81	106.08	110.65	114.02	96.73	133.37	91.745	118.235	94.355	134.89	107.44	109.57	123.02	134.39
650470180	Clo1313_1335		dephospho-CoA kinase	57.67	79.62	70.49	73.55	100.58	71.77	110.39	57.29	66.355	49.04	78.07	76.05	66.41	103.11	81.3
650470181	Clo1313_1336		Lytic transglycosylase catalytic	97.4	122.63	99.05	105.1	126.57	111.55	128.73	102.375	140.415	96.55	109.69	83.13	86.95	123.81	92.15
650470182	Clo1313_1337		regulatory protein, MerR	271.84	97.67	298.12	132.05	121.49	138.48	35.35	154.26	158.755	198.2	157.64	87.21	44.55	16.62	87.29
650470183	Clo1313_1338		protein of unknown function DUF6 transmembrane	28.69	56.25	33.36	28.09	34.74	42.64	58	54.955	64.68	32.615	30.12	24.37	25.51	74.74	30.91
650470184	Clo1313_1339		diguanylate cyclase	143.06	95.06	116.62	131.37	141.49	119.3	57.03	149.485	246.25	117.675	113.11	115.57	65.8	63	98.8
650470185	Clo1313_1340		3-deoxy-D-arabinoheptulosonate-7-phosphate synthase (EC 2.5.1.54)	134.38	314.98	226.51	127.35	132.89	114.29	106.09	92.11	151.72	119.9	313.02	54.89	55.59	136.25	167.45
650470186	Clo1313_1341		CheW protein	661.02	461.75	831.38	599.69	773	602.63	687.09	926.44	1092.64	848.755	938.11	457.62	710.81	423.74	946.08
650470187	Clo1313_1342		GTP-binding protein YchF	465.08	401.19	441.4	409.72	390.72	358.66	379.18	530.86	682.25	493.875	437.04	339.87	435.69	425.3	390.34
650470188	Clo1313_1343		glycosyl transferase family protein	166.82	185.36	199.97	219.89	218.93	152.45	195.75	235.345	233.1	256.115	201.27	173.28	148.62	223.42	172.33
650470189	Clo1313_1344		anthranilate synthase component I	357.19	158.89	382.94	163.77	286.52	127.48	222.91	296.72	396.23	286.41	328.97	266.39	433.84	255.23	465.65
650470190	Clo1313_1345		anthranilate synthase, component II (EC 4.1.3.27)	346.62	115.85	439.21	123.04	190.74	155.65	149.28	251.395	244.815	261.94	356.93	199.32	373.72	135.18	336.99
650470191	Clo1313_1346		anthranilate phosphoribosyltransferase (EC 2.4.2.18)	356.12	98.77	507.44	148.53	206.87	156.86	165.16	249.61	267.5	259.5	333.49	180.39	393.43	150.45	369.51
650470192	Clo1313_1347		indole-3-glycerol phosphate synthase (EC 4.1.1.48)	409.18	92.43	575.93	189.06	225.73	168.1	143.09	314.9	333.34	335.7	291.99	174.88	418.99	143.62	428.29
650470193	Clo1313_1348		phosphoribosylanthranilate isomerase (EC 5.3.1.24)	386.07	93.82	611.99	155.04	271.24	146.35	190.64	249.065	323.28	277.64	354.24	160.69	426.89	129.64	372.21
650470194	Clo1313_1349		NADPH-dependent FMN reductase	227.16	169.53	367.58	222.37	304.77	161.16	365.68	315.63	406.075	262.4	296.37	235.74	268.6	250.95	266.31
650470195	Clo1313_1350		hypothetical protein	29.3	24.11	53.76	26.07	37.36	22.49	43.98	43.55	46.125	31.74	35.7	24.56	30.31	43.89	28.33
650470196	Clo1313_1351		hypothetical protein	309.43	269.73	339.98	315.15	350.97	280.22	511.37	393.22	433.95	355.335	442.04	333.24	256.75	308.58	374.33
650470197	Clo1313_1352		type IV pilus assembly PilZ	173.79	137.67	232.87	180.68	233.39	157.29	384.33	209.835	255.53	183.12	252.36	190.89	172.93	224.17	231.44
650470198	Clo1313_1353		4Fe-4S ferredoxin iron-sulfur binding domain protein	109.03	110.57	189.1	132.6	260.17	127.02	447.17	158.115	213.33	101.955	216.11	147.46	148.86	200.77	191.05
650470199	Clo1313_1354		pyruvate flavodoxin/ferredoxin oxidoreductase domain protein	329.37	303.11	377.72	472.44	507.52	292.46	946.6	466.84	583.25	305.51	373.67	567.55	484.34	737.69	400.42
650470200	Clo1313_1355		thiamine pyrophosphate TPP-binding domain-containing protein	317.31	312.72	335.38	431.73	431.28	300.34	808.68	471.89	592.89	295.235	336.81	522.71	462.42	639.28	363.59
650470201	Clo1313_1356		2-oxoglutarate ferredoxin oxidoreductase, gamma subunit (EC 1.2.7.3)	443.74	444.94	477.79	620.37	594.48	420.9	1141.71	733.805	884.8	462.605	534.77	725.19	616.14	825.99	527.37
650470202	Clo1313_1357		glutamine synthetase catalytic region	102.63	103.6	97.38	131.19	130.74	103.5	310.82	255.425	266.65	108.045	83.37	144.28	95.99	255.64	99.55
650470203	Clo1313_1358		hypothetical protein	211.12	267.33	262.07	228.03	242.79	282.9	384.19	301.435	316.815	277.585	301.44	197.74	199.27	313.11	268.29
650470204	Clo1313_1359		transcriptional attenuator, LytR family	262.29	359.61	332.87	397.44	351.87	397.56	528.8	420.045	416.295	337.415	384.84	319.22	236.13	364.45	391.81
650470205	Clo1313_1360		Rubrerythrin	240.53	259.03	228.61	291.19	270.37	255.66	340.56	271.385	349.825	241.36	362.61	278.65	289.26	296.48	281.19
650470206	Clo1313_1361		hypothetical protein	463.42	323.22	379	436.27	334.39	324.81	357.61	529.63	526.45	448.435	503.42	383.97	349.91	381.47	477.43
650470207	Clo1313_1362		band 7 protein	612.64	384.61	509.83	576.21	410.79	398.64	460.29	687.985	715.6	613.51	633.84	505.47	479.48	452.44	623.13
650470208	Clo1313_1363		protein of unknown function DUF107	524.08	425.02	527.51	534.19	470.61	430.6	525.07	628.415	620.15	542.18	612.87	439.41	397.17	505.11	533.36
650470209	Clo1313_1364		branched-chain amino acid aminotransferase	588.57	804.39	622.18	768.3	1017.86	737.97	2130.09	783.945	838.4	689.99	906.51	918.75	729.07	1259.45	845.79
650470210	Clo1313_1365		HAD superfamily (subfamily IIIA) phosphatase, TIGR01668	86.7	109.21	81.04	167.88	211.67	86.91	142.24	158.79	150.75	95.915	118.29	120.08	117.37	107.06	115.49
650470211	Clo1313_1366		shikimate dehydrogenase (EC 1.1.1.25)	214.54	139.18	178.21	204.18	184.07	128.86	94.59	236.21	258.745	135.68	131.4	158.46	121.31	88.22	132.35
650470212	Clo1313_1367		type II secretion system protein E (GspE)	121.16	52.42	110.09	92.4	92.53	59.21	32.48	127.185	140.905	60.75	53.57	74.59	65.68	38.99	49.36
650470213	Clo1313_1368		Prepilin peptidase	400.63	229.17	330.23	609.57	437.06	256.6	584.27	363.07	402.09	378.545	402.06	630.89	347.79	488.8	391.42
650470214	Clo1313_1369		Late competence development protein ComFB	944.59	411.96	729.38	1019.42	843.01	516.04	886.51	787.84	797.525	633.94	832.51	1105.87	729.96	652.88	656.79
650470215	Clo1313_1370		Xylose isomerase domain-containing protein TIM barrel	68.71	55.3	82.27	67.06	75.46	58.17	104.21	77.855	91.525	68.645	117.63	56.87	61.41	74.52	83.43
650470216	Clo1313_1371		3-dehydroquinate dehydratase (EC 4.2.1.10)	78.81	65.13	103.99	73.66	65.37	68.48	115.08	102.415	118.775	88.585	130.39	59.16	86.61	76.84	131.61
650470217	Clo1313_1372		peptidase M24	84.35	77.94	98.82	84.32	66.3	78.25	123.4	123.625	136.88	93.985	122.71	73.86	90.88	79.04	129.28
650470218	Clo1313_1373		translation elongation factor P (EF-P)	1093.99	1230.85	1170.09	1470.14	1964.71	1237.33	2178.37	1811.85	1971.87	1089.83	2159.61	1554.47	2129.08	1895.35	2073.09
650470219	Clo1313_1374		hypothetical protein	573.73	728.77	657.5	813.11	1012.38	698.22	1369.85	1048.61	1075.79	634.455	1000.48	853	1088.54	1296.68	1012.84
650470220	Clo1313_1375		transposase IS200-family protein	0.58	2.24	0.62	0.82	1.44	1.43	0.97	1.12	1.22	0.83	0.39	0.93	0.93	2.87	0.33
650470221	Clo1313_1376		stage III sporulation protein AA	5.09	5.61	4.88	4.87	7.72	6.33	5.78	8.545	6.89	4.13	4.1	3.26	6.14	12.03	2.59
650470222	Clo1313_1377		stage III sporulation protein AB	3.99	2.72	2.79	3.15	3.4	3.76	3.68	6.76	6.195	2.795	2.93	3.74	3.45	7.1	2.59
650470223	Clo1313_1378		stage III sporulation protein AC	2.86	3.29	2.75	2.81	3.52	3.42	2.12	5.765	5.27	3.185	3.43	1.44	4.09	4.67	2.17
650470224	Clo1313_1379		stage III sporulation protein AD	2.48	2.55	2.16	1.8	3.28	3.01	2.33	4.165	3.79	3.285	3.07	1.91	3.39	3.89	1.08
650470225	Clo1313_1380		stage III sporulation protein AE	3.27	3.12	2.87	2.48	3.97	3.93	2.38	5.78	5.55	3.755	2.32	2.03	3.64	4.94	1.85
650470226	Clo1313_1381		stage III sporulation protein AF	2.12	1.79	4.19	1.69	2.71	2.7	2.07	4.1	4.67	1.685	1.19	1.92	3.78	4.17	1.88
650470227	Clo1313_1382		stage III sporulation protein AG	2.7	2.88	3.54	1.47	4.2	3.83	3.86	5.245	5.31	2.15	1.62	2.38	3.47	4.62	2.16
650470228	Clo1313_1383		hypothetical protein	4.16	3.79	5.32	2.53	7.41	5.66	6.7	8.72	9.125	2.54	3.87	3.43	8.47	4.4	3.55
650470229	Clo1313_1384		protein of unknown function DUF322	166.53	180.05	162.08	113.6	274.48	201.62	362.36	184.15	266.35	126.37	219.86	186.17	246.58	299.15	198.63
650470230	Clo1313_1385		hypothetical protein	652.64	603.87	813.52	651.26	639.97	582.05	892.82	736.16	873.405	871.67	1034.23	676.86	526.26	501.29	866.19
650470231	Clo1313_1386		Protein of unknown function DUF2273	244.12	212.68	357.41	235.42	266.06	207.28	430.6	287.455	340.705	299.275	439.51	241.34	196	245.21	370.92
650470232	Clo1313_1387		NusB antitermination factor	207.92	186.13	309.68	214.86	230.64	197.05	358.39	253.45	320.48	233.865	331.17	243.37	196.89	276.1	284.85
650470233	Clo1313_1388		Exodeoxyribonuclease VII large subunit (EC 3.1.11.6)	77.38	102.76	132.13	106.17	110.79	91.38	208.45	113.75	147.885	84.77	121.83	125.58	118.32	216.85	107.5
650470234	Clo1313_1389		Exodeoxyribonuclease VII small subunit (EC 3.1.11.6)	37.92	55.66	72.08	60.63	65.73	51.29	128.17	59.075	76.81	42.575	53.68	71.06	70.26	129.17	52.49
650470235	Clo1313_1390		Polyprenyl synthetase	59.51	76.65	74.5	79.33	78.11	78.25	127.27	82.92	113.08	64.095	68.89	140.38	116.48	162.25	66.01
650470236	Clo1313_1391		acid phosphatase/vanadium-dependent haloperoxidase related protein	77.97	134.57	93.58	126.84	114.02	117.26	179.4	113.775	162.785	91.395	71.64	164.27	150.36	234.62	73.89
650470237	Clo1313_1392		hypothetical protein	168.28	232.77	129.4	168.85	227.98	207.96	189.01	204.56	264.535	174.255	88.55	171.78	137.57	221.53	72.77
650470238	Clo1313_1393		1-deoxy-D-xylulose-5-phosphate synthase (EC 2.2.1.7)	117.93	123.14	112.98	84.59	125.72	110.24	96.98	156.845	187.145	107.595	46.62	103.18	100.08	132.87	43.25
650470239	Clo1313_1394		hemolysin A	47.95	55.79	48.79	43.67	72.31	49.56	54.79	67.2	81.05	47.79	21.08	46.04	55.91	67.36	20.05
650470240	Clo1313_1395		hypothetical protein	74.15	98.96	76.88	57.11	92.03	77.66	57.92	115.625	138.185	78.24	25.64	53.67	62.48	92.93	25.9
650470241	Clo1313_1396		non-processive endocellulase	226.79	169.97	228	82.28	145.43	163.4	40.3	330.995	345.235	207.155	67.84	96.26	139.16	124.91	74.51
650470242	Clo1313_1397		copper amine oxidase-like domain-containing protein	44.33	66.14	35.03	58.04	74.62	46.92	59.15	67.26	70.57	33.465	33	50.72	28.01	55.42	35.29
650470243	Clo1313_1398		coagulation factor 5/8 type domain protein	371.16	625.6	305.91	234.09	231.39	478.05	43.93	459.25	574.605	298.565	264.41	265.77	278.53	15.41	266.57
650470244	Clo1313_1399		hypothetical protein	55.3	58.31	52.94	38.74	37.83	43.38	18.84	114.32	118.14	45.165	35.34	27.88	37.46	14.7	32.44
650470245	Clo1313_1400		hypothetical protein	13.72	20.01	14.37	14.53	20.53	17.05	23.23	26.88	34.51	11.685	9.61	15.96	12.84	24.34	9.17
650470246	Clo1313_1401		ABC transporter related protein	8.09	10.7	10.48	5.49	9.93	9.52	9.18	15.39	22.155	5.945	5.12	5.92	7.57	11.09	5.57
650470247	Clo1313_1402		hypothetical protein	9.8	10.23	12.76	9.38	12.2	13.93	9.8	19.675	29.03	9.525	5.45	8.31	12.2	12.24	6.35
650470248	Clo1313_1404		diguanylate cyclase with TPR repeats	132.94	57.96	110.25	108.25	92.55	56.49	7.07	105.17	135.32	58.6	49.72	82.69	54.2	7.83	47.29
650470249	Clo1313_1405		ATP-NAD/AcoX kinase	365.38	318.41	327.94	377.81	494.53	311.17	856.6	480.62	428.23	348.26	490.54	403.08	400.78	571.51	490.89
650470250	Clo1313_1406		transcriptional regulator, ArgR family	130.35	128.56	139.19	153.87	203.81	143.56	257.34	191.005	167.42	144.935	175.53	169.64	131.92	251.24	190.34
650470251	Clo1313_1407		DNA replication and repair protein RecN	114.43	100.87	127.99	116.23	152.94	121.45	194.53	140.73	148.24	127.475	130.46	113.83	138.35	235.08	150.11
650470252	Clo1313_1408		SpoIVB peptidase. Serine peptidase. MEROPS family S55	26.05	29.13	24.84	36.31	44.99	31.55	87.94	29.785	35.845	21.87	27.43	35.63	30.25	60.71	24.39
650470253	Clo1313_1409	spo0A	sporulation transcriptional activator Spo0A	13.56	11.08	12.72	13.71	17.57	11.87	1.43	23.46	21.965	10.81	0.47	0.46	0.49	1.45	0.38
650470254	Clo1313_1410		response regulator receiver protein	397.5	86.36	354.73	315.57	259.02	145.46	10.62	265.37	421.635	118.255	153.85	472.92	352.56	13.42	156.77
650470255	Clo1313_1411		CheA signal transduction histidine kinase	498.35	65.7	374.2	294.29	194.92	161.06	9.2	316.745	505.875	146.37	130.25	455	302.35	12.25	136.38
650470256	Clo1313_1412		CheW protein	461.18	51.29	355.36	247.39	167.34	144.97	10.58	266.73	423.795	136.815	112.38	416.07	272.51	12.12	115.89
650470257	Clo1313_1413		MCP methyltransferase, CheR-type	474.1	57.91	343.91	252.79	189.97	148.74	9.3	276.355	451.46	149.895	112.41	457.4	262	12.06	110.98
650470258	Clo1313_1414		response regulator receiver modulated CheB methylesterase	464.34	63.86	318.41	228.2	255.29	145.56	14.53	271.285	461.57	143.73	93.23	488.18	304.56	14.23	101.35
650470259	Clo1313_1415		PAS/PAC sensor hybrid histidine kinase (EC 2.7.13.3)	177.57	30.92	143.34	97.1	101.65	68.04	6.8	109.215	178.48	50.315	34.83	165.32	102.41	9.61	38.17
650470260	Clo1313_1416		response regulator receiver protein	641.24	108.58	435.38	232.12	382.67	221.79	15.25	333.23	614.325	198.305	99.89	549.18	288.26	24.27	101.36
650470261	Clo1313_1417		regulatory protein MerR	8.41	6.2	6.02	7.23	7.48	8.39	9.66	12.515	28.635	6.14	4.96	6.65	5.46	26.69	4.72
650470262	Clo1313_1418		pseudouridine synthase, RluA family	26.58	45.02	21.59	54.83	63	43.43	38.89	37.29	50.45	31.615	17.72	44.59	27.14	91.36	20.66
650470263	Clo1313_1419		hypothetical protein	29.53	29.71	35.4	32	44.02	33.97	33.23	24.84	38.41	25.025	33.9	33.08	17.04	27.3	24.76
650470264	Clo1313_1420		hypothetical protein	227.58	101.3	379.11	115.96	314.93	217.83	292.04	118.36	219.235	92.335	392.04	134.11	111.63	87.11	176.22
650470265	Clo1313_1421		transposase mutator type	1.56	1.28	1.82	1.66	0.75	0.98	1.26	1.67	1.865	2.79	1.28	1.09	0.72	1.12	1.36
650470266	Clo1313_1422		integral membrane sensor signal transduction histidine kinase	63.58	44.17	60.85	58.59	51.51	52.98	46.86	61.135	69.825	60.49	54.97	44.57	48.31	52.51	53.33
650470267	Clo1313_1423		two component transcriptional regulator, winged helix family	52.82	50.5	58.53	72.56	78.04	64.13	75.89	59.63	66.695	53.735	63.39	66.82	54.22	62.21	54.32
650470268	Clo1313_1424		lipolytic protein G-D-S-L family	63.7	32.39	37.85	29.22	30.97	35.41	23.84	41.805	67.14	39.635	39.46	31.47	34.8	15.92	38.27
650470269	Clo1313_1425		glycoside hydrolase family 5	84.47	669.18	48.6	101.36	183.65	112.74	163.62	98.995	121.065	66.37	113.68	129.04	200.43	110.02	98.48
650470270	Clo1313_1426		alpha amylase catalytic region	108.62	50.68	120.37	64.65	70.33	72.21	42.9	75.235	92.345	63.705	86.61	82.75	70.55	33.7	67.66
650470271	Clo1313_1427		aluminum resistance family protein	150.98	97.28	189.2	136.63	168.32	123.73	198.44	152.21	180.4	101.25	173.83	148.06	147.63	167.82	146.93
650470272	Clo1313_1428		hypothetical protein	117.8	81.68	121.95	94.11	105.76	91.79	123.32	125.695	144.18	98.035	121.35	95.84	115.24	124.4	107.01
650470273	Clo1313_1429		alanine racemase domain protein	487.85	171.24	403.31	265.84	298.85	224.28	169.46	319.945	413.97	216.105	281.17	297.06	233.13	147.27	237.72
650470274	Clo1313_1430		protein of unknown function DUF552	2214.47	1319.08	3196.05	1644.37	1930.25	1684.17	2468.64	1777.39	2827.61	2017.08	3498.76	1542.95	1448.95	1329.15	2716.8
650470275	Clo1313_1431		protein of unknown function YGGT	614.41	436.85	742.7	513.04	570.56	458.88	872.87	495.32	922.48	551.81	926.08	413.63	461.11	580.2	793.83
650470276	Clo1313_1432		RNA-binding S4 domain protein	449.17	294.67	470.58	399.57	345.44	323.04	549.56	345.67	658.025	351.315	536.95	256.58	305.35	430.41	467.14
650470277	Clo1313_1433		DivIVA domain	172.38	161.08	193.1	167	196.47	170.23	225.4	140.295	248.78	131.925	189.23	110.41	138.07	261.6	154.59
650470278	Clo1313_1434		Isoleucyl-tRNA synthetase (EC 6.1.1.5)	385.67	145.88	371.12	203.73	193.63	241.57	262.15	550.715	475.095	356.285	413.35	235.05	310.58	296.44	436.95
650470279	Clo1313_1435		3-dehydroquinate synthase (EC 4.2.3.4)	236.16	112.26	200.36	149.7	167.08	142.94	205.04	361.4	290.805	195.155	206.86	142.73	232.22	232.53	208.33
650470280	Clo1313_1436		hypothetical protein	1011.57	896.76	957.81	642.72	1460.12	932.61	1364.2	1290.71	2367.47	917.38	1610.61	1020.16	608.42	637.08	1207.08
650470281	Clo1313_1437		hypothetical protein	196.89	188.78	219.81	212.38	218.8	162.33	347.04	196.225	217.555	240.795	273.2	182.65	153.82	230.88	231.53
650470282	Clo1313_1438		tRNA-i(6)A37 thiotransferase enzyme MiaB	180.8	157.56	231.6	176.25	182.33	129.94	322.63	178.69	229.185	206.5	243.07	200.05	155.05	236.16	242.47
650470283	Clo1313_1439		protein of unknown function DUF534	332.34	75.27	376.61	317.27	163.96	157.84	17.26	268.57	228.255	188.25	199.55	71.32	130.05	18.26	169.61
650470284	Clo1313_1440		methyl-accepting chemotaxis sensory transducer with TarH sensor	101.21	29.65	91.52	80.75	58.62	50.69	10.67	82.68	73.06	49.35	48.72	30.51	46.67	14	43.59
650470285	Clo1313_1441		GCN5-related N-acetyltransferase	90.31	41.78	90.56	74.11	72.66	58.31	56.75	85.205	94.05	63.01	66.9	56.69	44.5	44.08	56.14
650470286	Clo1313_1442		HAD-superfamily hydrolase, subfamily IA, variant 3	71.28	33.99	77.96	63.35	62.37	42.93	39.85	69.495	76.315	44.26	43.79	42.27	42.36	36.8	45.42
650470287	Clo1313_1443		copper amine oxidase-like domain-containing protein	327.86	126.6	288.74	242.05	207.61	143.99	86.01	271.565	320.42	165.875	183.7	246.42	194.17	79.55	190.11
650470288	Clo1313_1444		hypothetical protein	630.46	445.57	681.74	611.13	667.28	477.88	959.11	730.715	780.545	620.45	840.65	609.38	497.35	534.93	667.53
650470289	Clo1313_1445		DNA mismatch repair protein MutS	206.87	167.22	201.16	201	205.11	164.76	289.71	241.975	265.89	152.205	188.52	180.33	161.88	262.52	175.32
650470290	Clo1313_1446		DNA mismatch repair protein MutL	117.66	112.79	93.46	140.99	165.84	112.28	117.44	160.9	165.015	85.53	59.76	124.05	108.78	156.55	63.44
650470291	Clo1313_1447		tRNA delta(2)-isopentenylpyrophosphate transferase	499.57	317.74	377.72	445.25	572.44	350.26	302.37	415.14	448.625	257.375	278.23	438.02	399.25	292.05	233.93
650470292	Clo1313_1448		RNA-binding protein Hfq	1423.02	826.03	1862.49	1225.17	1883.38	1134.11	1427.88	1457.98	1730.26	993.515	1770.36	1047.77	1376.78	886.64	1263.34
650470293	Clo1313_1449		SOS-response transcriptional repressor, LexA	220.42	209.04	204.31	382.92	297.54	172.2	372.17	279.505	349.8	282.62	181.15	247.19	244.4	537.28	196.71
650470294	Clo1313_1450		Peptidoglycan-binding lysin domain	341.16	119.53	428.85	553.65	663.6	173.98	492.15	333.835	1276.53	321.655	332.46	367.68	332.98	768.55	195.05
650470295	Clo1313_1451		helix-turn-helix protein YlxM/p13 family protein	388.09	303.87	308.03	362.68	413.67	347.37	366.35	362.505	484.775	355.93	444.5	221.39	329.22	309.93	434.43
650470296	Clo1313_1452		signal recognition particle subunit FFH/SRP54 (srp54)	468.58	357.43	426.51	367.16	351.09	363.13	406.25	388.62	515.185	420.395	542.49	265.18	332.47	367.96	498.33
650470297	Clo1313_1453		ribosomal protein S16	1246.35	978.01	1466.16	1108.82	1069.16	794.32	1371.85	1350.89	1391.35	1094.85	1869.79	825.67	1360.2	959.98	1505.72
650470298	Clo1313_1454		RNA-binding protein (KH domain)	1230.96	742.97	1394.55	911.19	1038.73	687.72	1333.21	1163.07	1164.95	901.95	1925.69	669.57	1087.13	776.36	1359.59
650470299	Clo1313_1455		16S rRNA processing protein RimM	160.93	165.73	159.07	150.15	136.23	145.7	170.84	176.375	230.485	145.29	194.17	91.21	151.58	159.07	190.66
650470300	Clo1313_1456		tRNA (guanine-N1)-methyltransferase	175.14	186.61	159.92	176.38	166.1	179.78	247.21	209.93	290.365	149.895	184.02	138.83	168.88	227.38	180.65
650470301	Clo1313_1457		LSU ribosomal protein L19P	1195.23	941.1	2278.01	981.72	1742.72	1092.82	1553.65	1814.05	2782.03	882.82	2323.05	911.25	1216.79	1268.46	1613.53
650470302	Clo1313_1458		signal peptidase I	194.24	160.61	212.28	196.33	268.86	205.49	212.79	264.635	312.01	188.72	184.17	160.76	162.36	338.23	174.56
650470303	Clo1313_1459		ribosome biogenesis GTP-binding protein YlqF	158.85	121.89	150.15	130.34	204.7	173.17	141.11	180.62	241.75	124.925	115.51	104.75	128.95	274.83	109.87
650470304	Clo1313_1460		hypothetical protein	138.55	94.14	139.22	97.57	157.88	137.19	103.06	149.47	207.92	115.425	81.31	96.48	128.14	220.54	85.25
650470305	Clo1313_1461		RNase HII (EC 3.1.26.4)	112.83	85.91	117.42	84.67	136.24	104.16	74.59	136.485	176.065	99.815	69.79	87.64	90.4	174.8	68.06
650470306	Clo1313_1462		hypothetical protein	210.24	122.32	193.83	192.94	202.58	128.76	63.22	249.36	275.915	146.25	122.14	161.24	128.18	163.22	108.82
650470307	Clo1313_1463		type III secretion exporter	97.89	71.35	111.56	89.18	142.93	77.18	42.31	108.855	138.385	67.7	70.17	72.45	68.34	100.13	51.64
650470308	Clo1313_1464		Uncharacterized protein family UPF0102	60.19	61.15	71.16	75.62	109.54	67.69	29.44	88.025	97.985	47.035	43.62	61.15	62.41	87.68	35.9
650470309	Clo1313_1465		DNA repair protein RadC	37.87	54.48	49.37	50.51	68.1	42.96	27.8	61.235	77.855	30.395	23.62	47.86	40.08	91.99	21.52
650470310	Clo1313_1466		dipeptidase. Metallo peptidase. MEROPS family M19	9.1	21.72	12.61	11.11	21.84	16.56	11.42	19.81	27.42	8.275	7.09	23.77	15.03	58.87	5.43
650470311	Clo1313_1467		aminotransferase class I and II	1833.29	559.67	2117.01	501.86	1189.14	457.83	1081.36	1148.88	2840.97	2075.86	3002.9	2016.31	2275.04	1008.43	2041.18
650470312	Clo1313_1468		hypothetical protein	30.21	21.52	31.48	22.75	35.2	18.06	29.31	40.74	58.66	33.625	33.26	61	47.9	38.04	31.52
650470313	Clo1313_1469		hypothetical protein	24.7	23.15	27.34	22.54	32.01	19.85	22.94	47.06	51.83	26.895	32.16	36.79	36.37	29.2	23.9
650470314	Clo1313_1470		hypothetical protein	41.28	34.47	72.87	29.24	57.55	27.4	30.47	70.74	82.3	50.545	57.75	50	46.36	32.16	39.45
650470315	Clo1313_1471		transcriptional regulator, XRE family with cupin sensor	450.3	226.11	320.34	206.14	290.94	310.81	356.76	148.32	257.01	223.225	318.79	122.06	167.99	228.89	208.21
650470316	Clo1313_1472		spermidine/putrescine ABC transporter ATPase subunit	338.86	232.56	223.15	187.72	222.2	264.11	307.2	151.775	227.495	228.59	254.28	119.92	143.7	238.08	202.21
650470317	Clo1313_1473		binding-protein-dependent transport systems inner membrane component	258.81	179.01	175.07	146.74	152.87	208.77	237.4	125.68	175.28	174.735	186.2	96	117.42	212.6	172.11
650470318	Clo1313_1474		binding-protein-dependent transport systems inner membrane component	194.29	126.45	130.49	102.27	105.82	147.36	163.09	89.325	122.31	126.075	131.8	68.64	86.73	168.84	127.72
650470319	Clo1313_1475		extracellular solute-binding protein family 1	290.29	248.25	197.13	197.51	197.36	232.53	319.73	208.07	250.165	247.785	252.81	146.65	160.21	313.42	232.86
650470320	Clo1313_1476		Peptidase S7 flavivirus helicase (NS3)	74.94	56.7	54.85	41.61	42.81	68.59	74.25	53.135	68.05	51.905	66.2	29	41.75	99.05	54.24
650470321	Clo1313_1477		glycoside hydrolase family 9	123.88	191.76	108.41	143.39	145.9	195.84	130.6	82.63	112.625	205.435	105.35	129.78	107.63	105.42	123.7
650470322	Clo1313_1478		copper amine oxidase-like domain-containing protein	11.86	41.31	11.89	17.19	48.9	27.92	58.47	24.795	33.965	10.32	23.45	30.21	23.95	57.57	30.44
650470323	Clo1313_1479		MATE efflux family protein	160.9	129.01	203.55	174.57	151.82	117.87	304.04	144.035	235.36	153.675	239.1	167.73	153.45	221.11	208.22
650470324	Clo1313_1480		hypothetical protein	76.06	86.06	68.76	100.46	88.51	74.36	159.76	71.98	120.69	71.335	73.85	115.81	78.3	170.63	81.15
650470325	Clo1313_1481		adenylosuccinate lyase	200.64	242.07	211.16	276.39	305.27	220.1	480.76	283.815	348.145	250.97	249.23	224.34	242.07	424.36	239.12
650470326	Clo1313_1482		transcriptional regulator, GntR family	367.7	364.54	347.23	541.91	455.35	335.27	377.19	666.49	849.35	603.005	292.43	373.75	221.89	376.97	312.37
650470327	Clo1313_1483		pyrrolo-quinoline quinone	93.77	150.68	106.33	157.52	159.22	116.87	248.39	188.905	202.59	113.555	120.63	136.63	113.82	177.16	109.43
650470328	Clo1313_1484		copper ion binding protein	479.28	492	745.93	478.83	704.97	658.09	1255.88	872.185	1060.26	572.09	654.61	444.18	256.98	587.82	554.81
650470329	Clo1313_1485		hypothetical protein	3.54	1.27	2.92	0.62	2.04	1.36	1.83	5.955	2.325	1.85	1.52	0.71	2.42	1.51	1.34
650470330	Clo1313_1486		4'-phosphopantetheinyl transferase	59.6	105.54	67.62	82.16	155.27	80.41	192.14	103.38	137.08	58.205	58.54	88.58	65.27	246.17	63.4
650470331	Clo1313_1487		cellulosome anchoring protein cohesin region	70.2	759.63	93.77	33.55	231.24	166.31	57.15	171.44	206.765	94.225	86.72	81.32	123.76	91.19	121.37
650470332	Clo1313_1488		cellulosome anchoring protein cohesin region	89.05	123.17	100.17	171.13	201.27	109.22	225.7	170.105	180.48	109.13	109.17	140.2	119.3	153.27	103.53
650470333	Clo1313_1489		Peptidase M23	60.27	101.99	63.38	117.37	157.72	83.7	146.04	152.33	173.91	76.99	61.52	111.86	66.98	149.18	57.26
650470334	Clo1313_1490		type IV pilus assembly PilZ	748.28	190.48	794.87	383.11	312.22	337.18	215.08	314.51	348.565	615.72	636.95	125.88	82.53	106.27	352.6
650470335	Clo1313_1491		chorismate synthase (EC 4.2.3.5)	589.35	897.4	611.71	895.66	1022.71	895.12	1644.21	764.185	754.37	755.505	835.73	1307.33	717.71	1385.43	824.76
650470336	Clo1313_1492		shikimate kinase (EC 2.7.1.71)	141.27	225.66	139.16	245.28	319.29	187.22	360.46	238.65	193.925	186.42	197.96	225.54	235.01	324.89	172.43
650470337	Clo1313_1493		hypothetical protein	164.32	255.7	179.32	234.26	225.93	181.51	275.35	264.21	199.595	207.92	237.66	215.87	199.93	289.58	200.93
650470338	Clo1313_1494		Dockerin type 1	40.91	167.13	26.49	68.07	104.7	60.5	118.29	74.685	61.995	50.79	53.57	105.49	101.63	156.09	46.41
650470339	Clo1313_1495		integrase family protein	67.39	34.86	72.35	43.69	72.27	64.45	47.94	50.135	54.3	27.945	40.65	52.15	42.86	24.97	29.01
650470340	Clo1313_1496		transcriptional attenuator, LytR family	168.87	306.64	162.48	350.52	429.61	297.92	345.23	331.165	221.365	166.72	154.19	280.51	248.11	520.79	138.61
650470341	Clo1313_1497		peptidase M18 aminopeptidase I	448.83	158.56	468.15	218.84	182.37	199.1	260.06	234.73	223.395	355.79	315.61	200.62	166.17	150.4	290.66
650470342	Clo1313_1498		response regulator receiver modulated metal dependent phosphohydrolase	2284.45	850.57	2120.43	1155.29	1215.6	1063.41	563.85	911.75	1019.25	1581.69	1259.58	1421.6	768.63	522.07	959.23
650470343	Clo1313_1499		histidinol phosphate phosphatase HisJ family	73.71	81.97	76.46	90.03	83.61	63.32	121.81	102.46	91.63	81.965	80.49	87.11	74.18	109.92	59.81
650470344	Clo1313_1500		tyrosyl-tRNA synthetase (EC 6.1.1.1)	129.56	168.72	148.8	129.25	131.56	149.81	217.28	168.345	136.115	152.625	137.37	119.98	102.28	238.02	152.35
650470345	Clo1313_1501		tRNA (5-methylaminomethyl-2-thiouridylate)-methyltransferase (EC 2.1.1.61)	518.93	507.88	648.03	772.41	860.5	653.48	1229.19	464.815	465.345	597.69	613.72	768.81	461.31	1220.79	624.23
650470346	Clo1313_1502		FeS cluster assembly scaffold protein NifU	789.78	677.79	1100.7	1236.47	1298.35	1056.19	1893.1	652.68	756.63	905.075	1116.32	1472.11	685.88	1500.32	1002.96
650470347	Clo1313_1503		cysteine desulfurase NifS	1353.57	1256.31	1830.21	1677.36	1651.8	1690.4	2720.46	1114.96	1231.43	1433.32	1545.65	2069.23	812.28	1994.26	1511.58
650470348	Clo1313_1504		transcriptional regulator, BadM/Rrf2 family	223.81	107.96	190.79	229.96	222.73	146.03	218.96	152.17	133.86	175.935	186.44	186.58	166.71	159.52	142.04
650470349	Clo1313_1505		hypothetical protein	18.83	6.17	21.53	10.67	14.04	8.1	7.17	20.295	16.865	16.59	10.74	9.04	6.36	15.5	8.8
650470350	Clo1313_1506		hypothetical protein	99.36	43.04	92.47	63.16	72.56	50.21	41.29	76.94	65.24	74.985	65.93	53.64	37.77	49.52	55.41
650470351	Clo1313_1507		MCP methyltransferase, CheR-type	229.03	109.55	209.04	166.39	146.1	103.36	99.25	199.395	172.08	198.83	163.83	127.64	110.87	105.67	159.94
650470352	Clo1313_1508	ndk	nucleoside diphosphate kinase (EC 2.7.4.6)	450.12	234.49	420.59	364.13	287.52	251.32	301	431.62	392.68	506.485	445.75	312.51	228.18	257.02	439.76
650470353	Clo1313_1509		adenosylmethionine decarboxylase proenzyme (EC 4.1.1.50)	1503.88	1633.02	789.02	2100.52	2205.18	1734.88	3762.51	1652.13	1112.22	1558.75	1643.07	1539.56	1889.11	2871.2	1120.05
650470354	Clo1313_1510		4-hydroxy-3-methylbut-2-enyl diphosphate reductase (EC 1.17.1.2)	444.03	1185.77	561.92	944.35	826.67	741.65	1247.1	556.84	503.83	616.005	711.8	541.94	595.41	1518.71	770.61
650470355	Clo1313_1511		1-acyl-sn-glycerol-3-phosphate acyltransferase (EC 2.3.1.51)	559.23	612.92	598.65	546.65	581.92	520.74	810.6	452.61	410.835	575.475	657.72	468.03	537.36	906.79	645.02
650470356	Clo1313_1512		cytidylate kinase (EC 2.7.4.14)	867.02	895.04	790.86	823.16	776.69	744.72	1214.15	650.47	581.76	910.805	1094.33	684.35	742.11	1106.24	935.98
650470357	Clo1313_1513		chorismate mutase (EC 5.4.99.5)	711.75	802.74	760.36	742.79	845.66	727.28	1188.39	637.595	539.635	798.695	1095.36	647.65	779.33	999.23	1014.77
650470358	Clo1313_1514		hypothetical protein	1153.51	1360.96	1097.7	1429.21	1632.83	1183.79	2180.46	1087.19	965.845	1301.07	1784.21	1248.13	1424.28	1702.09	1608.67
650470359	Clo1313_1515		hypothetical protein	16.43	17.74	16.45	17.41	26.78	14.97	27.14	21.255	21.665	15.98	11.4	22.27	18.94	40.77	10.88
650470360	Clo1313_1516		HI0933 family protein	50.45	56.59	52.72	66.19	74.03	46.03	81.06	63.26	61.495	54.11	40.01	65.78	44.03	94.61	40.42
650470361	Clo1313_1517		Phosphoglycerate mutase	134.9	144.59	133.91	197.33	197.1	117.69	249.14	139.78	139.425	141.755	159.54	220.62	138.94	221.91	151.29
650470362	Clo1313_1518		transcriptional regulator, RpiR family	173.94	175.49	159.38	226.53	245.13	141.74	259.59	194.925	178.12	206.29	194.45	266.75	167.5	269.67	195.35
650470363	Clo1313_1519		hypothetical protein	137.44	151.08	183.79	235.91	284.37	111.92	272.37	175.055	153.39	186.045	195.1	218.91	158.16	302.67	209.04
650470364	Clo1313_1520		hypothetical protein	1.74	1.31	1.31	2.13	2.08	1.03	0.95	1.88	1.74	0.845	1.28	1.37	0.69	1.41	0.96
650470365	Clo1313_1521		hypothetical protein	415.23	833.28	494.89	1642.07	1460.62	666.07	2460.54	1173.24	995.93	998.265	799.7	1313.07	630.85	2321.76	797.05
650470366	Clo1313_1522		hypothetical protein	21.25	17.91	14.22	21.78	35.99	13.96	12.96	29.79	26.78	16.34	9.95	13.97	10.47	18.71	9.12
650470367	Clo1313_1523	odc-1	Conserved carboxylase region	1143.74	982.53	1282.58	1304.38	1003.8	945.42	1292.66	1548.44	1467.29	1252.17	1308.84	1279.98	1015.94	1030.02	1385.62
650470368	Clo1313_1524	odc-3	biotin/lipoyl attachment domain-containing protein	584.41	365.28	619.69	519.28	419.75	417.44	421.53	812.23	755.595	559.915	623.84	368.95	569.14	244.62	659.37
650470369	Clo1313_1525		sodium pump decarboxylase gamma subunit	247.56	133.53	321.24	220.59	209.63	169.57	170	372.63	331.965	238.65	328.1	143.65	242.58	111.85	337.15
650470370	Clo1313_1526		carboxyl transferase	833.96	430.08	975.79	683.78	610.35	530.32	449.1	1097.32	1023.42	804.34	921.91	518.01	768.76	324.92	882.13
650470371	Clo1313_1527		type IV pilus assembly PilZ	267.54	119.79	224.77	206.22	163.44	112.69	70.45	179.34	181.255	130.745	168.51	161.54	136.59	42.78	124.47
650470372	Clo1313_1528		rRNA methylase	173.14	233.57	154.85	225.23	251.98	189.57	241.06	313.435	205.31	182.105	188.32	166.7	253.32	307.16	186.5
650470373	Clo1313_1529		agmatinase (EC 3.5.3.11)	260.54	342.98	239.27	345.62	399.11	315.23	323.08	478.695	326.635	281.76	272.66	283.79	389.6	423.23	269.24
650470374	Clo1313_1530		spermidine synthase	280.71	352.88	251.73	391.43	402.27	332.9	331.45	508.475	371.245	317.23	292.75	284.42	349.51	440.51	287.59
650470375	Clo1313_1531		pseudouridine synthase	99.87	115.33	80.87	126.21	171.75	122.12	161.24	143.895	109.685	96.5	83.32	63.41	51.26	112.32	80.96
650470376	Clo1313_1532		sporulation protein YtfJ	7.82	5.03	7.71	5.48	5.8	6.48	4.93	10.435	7.415	5.42	7.35	3.99	5.9	5.59	7.08
650470377	Clo1313_1533		hypothetical protein	3.31	2.8	4.35	1.26	2.79	3.16	2.69	3.59	3.025	2.39	2.12	1.53	2.17	4.01	1.83
650470378	Clo1313_1534		RDD domain containing protein	243.89	215.19	306.25	189.74	261.39	205.83	316.16	221.87	193.265	267.71	244.29	155.44	158.68	254.66	201.25
650470379	Clo1313_1535		chromosome segregation and condensation protein, ScpB	156.43	149.71	171.85	130.98	182.04	148	177.82	133.95	116.18	169.375	144.33	117.18	125.95	192.86	131.21
650470380	Clo1313_1536		condensin subunit ScpA	228.32	239.65	252.01	236.44	250.26	232.68	317.1	213.635	178.47	247.675	251.2	205.7	224.89	319.62	231.24
650470381	Clo1313_1537		tryptophanyl-tRNA synthetase (EC 6.1.1.2)	340.56	407.18	406.51	435.37	425.69	340.29	568.76	365.55	299.815	421.485	477.6	329.92	333.91	504.35	407.43
650470382	Clo1313_1538		peptidase M50	53.91	96.28	59.15	90.19	118.43	79.49	132.52	103.23	90.215	80.23	51.56	53.68	44.91	121.75	51.88
650470383	Clo1313_1539		CBS domain containing protein	52.55	58.67	58.24	68.67	75.41	51.47	118.17	59.295	48.13	69.04	73.3	54.67	40.53	82.19	61.46
650470384	Clo1313_1540		diaminopimelate decarboxylase	395.14	121.35	497.7	178.6	301.2	122.01	292.08	176.26	432.57	382.785	672.63	453.22	410.12	274	488.89
650470385	Clo1313_1541		hypothetical protein	0.59	0.77	0.6	0.78	1.31	0.52	1.77	1.8	1.195	0.985	0.94	1.52	1.64	2.5	0.97
650470386	Clo1313_1542		IMP dehydrogenase	323.4	412.55	367.02	512.97	469.08	343.67	939.95	1003.78	954.635	456.07	439.43	583.07	458.48	928.54	422.94
650470387	Clo1313_1543		Lysine exporter protein (LYSE/YGGA)	66.71	69.99	72.49	90.52	87.99	60.77	141.68	113.11	90.61	81.95	97	64.96	60.18	83.96	78.34
650470388	Clo1313_1544		Serine-type D-Ala-D-Ala carboxypeptidase	55.87	31.6	55.79	29.67	48.21	39.5	29.44	38.7	39.705	39.86	32.24	37.18	38.25	38.63	30.17
650470389	Clo1313_1545		thymidine phosphorylase (EC 2.4.2.4)	49.79	28.39	50.87	26.86	41.89	39.68	27.62	36.645	39.09	41.13	33.34	33.09	34.81	30.79	33.74
650470390	Clo1313_1546		phosphopentomutase	69.27	35.52	77.01	36.19	57.76	58.32	40.62	47.045	48.495	54.725	58.91	39.59	49.14	44.53	53.31
650470391	Clo1313_1547		tyrosine recombinase XerD	38.03	37.51	24.45	21.47	37.02	21.13	19.03	33.76	38.38	17.125	23.43	31.01	42.17	27.26	23.69
650470392	Clo1313_1548		stage II sporulation protein M	1.22	1.24	1.22	1.46	1.35	1.7	1.46	1.45	0.86	0.9	0.73	0.89	0.92	0.93	0.5
650470393	Clo1313_1549		NUDIX hydrolase	103.2	140.4	117.8	96.01	150.11	131.74	164.03	71.41	87.33	95.105	126.9	141.37	151.11	175.29	123.4
650470394	Clo1313_1550		Ribonuclease H	91.97	120.35	87.07	88.24	123.61	148.62	132.04	47.455	59.55	51.21	88.65	100.93	107.42	147.69	87.16
650470395	Clo1313_1551		pyrroline-5-carboxylate reductase	125.69	157.63	137.36	137.52	162.51	174	172.87	79	96.775	108.33	145.42	157	149.89	169.28	134.17
650470397	Clo1313_1552		hypothetical protein	1.25	0.89	0.61	0.8	0.89	1.34	2.06	2.255	2.615	1.005	0.96	0.78	0.75	2.18	1.23
650470398	Clo1313_1553		spore germination protein	2.44	1.38	1.67	2.37	2.58	1.85	1.88	3.31	2.62	1.7	1.34	1.95	1.41	1.87	1.16
650470399	Clo1313_1554		hypothetical protein	0.45	0	0	0.46	0.86	0.65	2.34	0.25	0	0	0.56	0	0	0	0.47
650470400	Clo1313_1555		germination protein, Ger(x)C family	0.59	0.49	0.53	0.88	0.6	0.64	1.2	1.17	1.025	0.535	0.42	1.09	0.7	0.8	0.42
650470401	Clo1313_1556		spore germination protein	0.77	0.8	0.74	0.73	1.12	0.96	1	1.335	0.665	0.45	0.48	1.21	1.15	0.91	0.41
650470402	Clo1313_1557		GerA spore germination protein	1.77	1.45	1.58	2.21	2.12	1.98	2.57	2.875	1.865	1.365	2.19	2.16	1.49	2.1	1.66
650470403	Clo1313_1558		protease FtsH subunit HflC	61.09	42.61	80.67	66.93	61.68	66.28	60.73	48.22	38.54	51.045	103.07	54.28	59.5	45.97	78.94
650470404	Clo1313_1559		protease FtsH subunit HflK	48.25	38.94	61.43	64.4	55.55	71.54	48.33	43.985	35.955	34.31	71.33	41.88	49.88	50.76	65.81
650470405	Clo1313_1560		3D domain-containing protein	1.65	1.63	2.24	2.33	2.97	3.15	4.16	1.585	1.45	1.865	2.16	1.64	1.63	3.49	1.56
650470407	Clo1313_1561		hypothetical protein	17.6	7.23	13.84	12.22	9.08	14.03	25.09	27.76	30.965	11.105	21.62	5.71	8.02	30.89	16.3
650470408	Clo1313_1563		Ricin B lectin	49.53	98.6	59.93	76.16	105.9	88.08	154.78	62.16	66.59	67.5	77.44	92.37	59.77	100.84	88.36
650470409	Clo1313_1564		glycoside hydrolase family 81	15.86	24.8	17.33	32.79	21.3	24.44	44.39	18.395	18.575	23.83	24.9	24.65	21.15	31	25.91
650470410	Clo1313_1565		hypothetical protein	0.46	0.44	0.45	1.12	0.58	0.66	1.73	1.325	0.87	0.845	0.34	0.18	0.25	1.8	0.48
650470411	Clo1313_1566		hypothetical protein	5.24	6.17	6.13	8.32	6.68	6.94	6.27	6.875	6.67	4.29	5.3	9.47	4.33	10.15	5.75
650470412	Clo1313_1567		hypothetical protein	164.09	282.96	131.08	296.61	252.84	208.69	351	188.8	186.565	231.52	247.78	210.79	210.81	256.49	235.59
650470413	Clo1313_1568		hypothetical protein	236.56	78.27	243.49	98.88	151.76	82.42	261.56	202.36	141.89	132.185	176.8	200.63	59.12	159.61	106.79
650470414	Clo1313_1569		type IV pilus assembly protein PilM	1204.94	1040.25	1253.56	1157	1748.28	1030.14	1400.6	1072.97	1070.15	1323.28	1421.04	1076.4	842.39	1443.06	1173.65
650470415	Clo1313_1570		cysteine desulfurase family protein	147.95	141.51	163.66	252.96	982.75	197.36	202.8	104.52	89.54	132.055	179.66	316.33	236.77	949.02	156.76
650470416	Clo1313_1571	hydG	iron-only hydrogenase maturation protein HydG	214.68	120.74	259.1	344.22	1392.8	221.2	250.82	122.97	85.49	192.345	237.55	380.44	276.27	1133.98	264.76
650470417	Clo1313_1572		hypothetical protein	1817.43	354.66	4798.87	727.52	1622.45	565.56	1084.23	1255.2	1021.45	1245.17	4003.72	762.93	908.33	923.98	2664.05
650470418	Clo1313_1573		4-oxalocrotonate tautomerase	32.55	26.34	31.8	31.02	46.08	25.69	18.12	38.61	30.47	32.995	20.61	27.18	22.32	19.85	14.79
650470419	Clo1313_1574		hypothetical protein	8.13	10.09	8.61	15.52	18.55	9.65	11.28	14.19	11.07	12.025	6.81	15.43	7.66	13.51	5.76
650470420	Clo1313_1575		hypothetical protein	6.12	4.12	5.58	4.68	9.35	4.48	6.45	9.675	8.455	5.815	4.34	2.61	2.71	5.5	2.95
650470421	Clo1313_1576		hypothetical protein	3.9	2.42	2.07	3.9	6.52	2.91	4.92	3.505	3.08	1.455	1.57	2.42	1.82	4.99	1.35
650470422	Clo1313_1577		hypothetical protein	6.42	3.44	4.91	5.73	10.11	5.55	6.14	8.17	6.49	3.895	3.8	4.81	1.93	5.93	3.61
650470424	Clo1313_1578		glutamyl-tRNA synthetase	383.14	354.18	308.68	322.08	449.4	338.07	413.86	258.18	244.765	305.44	400.41	209.16	394.99	505.79	292.92
650470425	Clo1313_1579		anaerobic ribonucleoside-triphosphate reductase activating protein	302.89	48.43	296.35	149.26	159.95	135.98	46.67	272.635	310.23	179.89	160.57	282.27	205.68	49.18	156.58
650470426	Clo1313_1580		ribonucleoside-triphosphate reductase class III catalytic subunit (EC 1.17.4.2)	379.56	69.09	364.2	205.9	200.8	178.68	92.07	379.23	457.28	252.065	181.07	355.56	259.67	83.06	202.72
650470427	Clo1313_1581		methionine synthase (B12-dependent) (EC 2.1.1.13)	73.57	47.78	72.23	82.9	62.5	68.59	121.97	93.045	86.045	68.725	68.73	76.07	66.11	97.26	75.77
650470428	Clo1313_1582		Vitamin B12 dependent methionine synthase activation region	57.13	41.64	51.83	68.38	70.33	54.52	118.7	77.095	75.5	53.825	64.29	45.12	52.66	79.83	56.62
650470429	Clo1313_1583		uncharacterized membrane protein	2.81	4.44	4.19	3.64	5.19	5.17	6.61	3.81	4.1	2.93	2.66	4.52	3.31	5.79	2.74
650470430	Clo1313_1584		hypothetical protein	16.64	20.85	26.91	25.92	38.13	18.82	40.43	18.725	13.88	19.66	36.86	34.45	19.17	29.11	31.79
650470431	Clo1313_1585		Coat F domain protein	52.97	41.26	58.33	108.13	123.44	50.06	128.56	51.505	31.63	55.065	63.33	138.82	78.26	109.46	52.49
650470432	Clo1313_1586		hypothetical protein	38.53	21.79	29.25	15.14	20.97	24.19	25.75	17.09	22.845	20.38	27.74	17.49	16.7	29.44	20.93
650470433	Clo1313_1587		Dockerin type 1	68.78	34.39	76.05	47.89	42.94	49.88	42.12	32.99	37.795	51.945	69.55	46.24	43.17	34.89	57.62
650470434	Clo1313_1588		glycoside hydrolase family 13 domain protein	83.01	55.97	72.25	81.65	88.11	66.43	70.37	75.655	69.655	66.325	73.19	67.58	35.5	41.06	68.85
650470435	Clo1313_1589		FHA domain containing protein	59.43	41.56	54.39	47.77	51.52	40.17	30.67	62.795	53.35	49.155	38.57	42.89	19.2	29.23	35.97
650470436	Clo1313_1590		hypothetical protein	6741.25	5891.2	5484.35	5229.66	6806.44	5863.61	8986.95	6529.07	6252.15	6217.83	10989.2	6513.07	6206.1	4437.28	8012.24
650470437	Clo1313_1591		hypothetical protein	69.39	58.11	73.23	86.37	86.95	73.8	145.99	76.12	55.965	51.365	82.11	58.98	85.47	162.98	77.69
650470438	Clo1313_1592		protein serine/threonine phosphatase	29.94	34.03	27.79	37.36	47.78	31.33	50.69	37.735	26.61	23.275	25.26	33	40.64	82.88	22.36
650470439	Clo1313_1593		serine/threonine protein kinase	76.61	102.32	75.43	111.42	114.75	96.24	116.33	97.295	72.89	93.43	69.88	110.47	89.02	137.49	72.05
650470440	Clo1313_1594		hypothetical protein	220.9	163.27	203.1	228.81	274.38	163.33	335.11	383.135	319.18	180.64	188.56	198.02	161.33	234.61	162.79
650470441	Clo1313_1595		hypothetical protein	152.43	114	167.95	161.59	191.28	121.61	272.55	308.165	245.65	137.685	151.28	165.01	126.49	177.25	132.62
650470442	Clo1313_1596		hypothetical protein	112.48	77.68	151.63	121.14	154.84	101.57	246.62	227.81	203.865	111.605	130.55	105.07	83.37	120.42	121.62
650470443	Clo1313_1597		hypothetical protein	52.04	48.6	58.26	74.26	86.73	41.48	145.12	118.245	94.225	51.415	45.5	86.49	61.02	99.11	49.16
650470444	Clo1313_1598		hypothetical protein	46.67	47.47	47.24	71.11	69.1	43.38	139.5	117.01	104.445	52.745	47.96	87.65	60.93	99.29	48.11
650470445	Clo1313_1599		type II secretion system protein E	60.42	68.29	62.52	87.89	85.58	51.13	193.04	166.125	133.04	75.07	67.83	115.09	82.21	131.19	72.96
650470446	Clo1313_1600		hypothetical protein	57.16	56.27	57.94	84.84	77.43	50.8	192.84	136.44	111.34	68.045	68.83	103.49	70.96	114.49	74.86
650470447	Clo1313_1601		hypothetical protein	71.95	81.62	73.55	114.45	126.9	63.66	281.12	173.765	148.185	75.245	81.43	139.06	83.7	163.65	85.03
650470448	Clo1313_1602		hypothetical protein	71.07	79.72	73.21	120.98	155.84	67.82	413	179.195	166.06	84.26	91.44	165.48	85.57	230.73	88.12
650470449	Clo1313_1603		glycoside hydrolase family 9	1738.91	2131.09	1700.96	600.65	1152.78	1483.2	885.97	1140.1	902.825	1746.45	1638.28	464.67	1380.55	698.33	1688.42
650470450	Clo1313_1604		glycoside hydrolase family 9	85.32	2350.08	119.65	70.34	405.25	392.69	137.56	184.725	163.42	122.98	218.97	91.17	455.69	443.16	278.66
650470451	Clo1313_1605		transcriptional regulator, TraR/DksA family	50.46	498.26	42.32	62.98	149.38	65.2	158.59	43.91	39.295	28.155	70.01	63.72	80.21	129.92	53.07
650470452	Clo1313_1606		methylthioadenosine phosphorylase (EC 2.4.2.28)	139.4	280.16	153.49	258.64	225.01	153.64	423.08	310.75	245.265	206.45	209.4	200.45	241.04	344.98	229.08
650470453	Clo1313_1607		methylthioribose-1-phosphate isomerase (EC 5.3.1.23)	125.84	236.43	128.29	215.86	181.01	151.75	379.97	265.425	219.195	170.55	166.1	177.81	220.92	334.01	196.25
650470454	Clo1313_1608		iron (metal) dependent repressor, DtxR family	937.15	745.06	839.49	761.04	871.31	804.94	920.55	655.54	596.165	848.245	991.68	809.21	591.68	528.65	799.79
650470455	Clo1313_1609		FeoA family protein	1270.04	971.75	1396.33	2132.01	2159.36	1662.21	1921.49	968.945	913.345	1698.77	2137.59	2847.7	1367.52	1384.87	1301.7
650470456	Clo1313_1610		ferrous iron transport protein B	281.6	457.91	286.62	828.89	631.33	595.35	688.04	252.41	258.225	348.08	324.2	931.33	442.78	850.21	348.3
650470457	Clo1313_1611		hypothetical protein	96.23	276.28	87.76	479.64	281.18	226.61	241.76	122.4	128.98	120.01	86.66	484.39	250.23	401.81	105.97
650470458	Clo1313_1612		AAA ATPase central domain protein	312.63	359.86	320.11	300.99	327.51	337.37	592.71	431.29	397.525	379.67	407.9	407.59	434.48	416.93	429.82
650470459	Clo1313_1613		amino acid-binding ACT domain protein	308.59	352.85	333.06	286.39	319.2	340.29	618.61	438.43	401.635	388.305	436.08	384.86	454.34	416.73	445.77
650470460	Clo1313_1614		phenylacetate-CoA ligase (EC 6.2.1.30)	310.84	375.76	329.49	287.16	358.9	302.32	712.02	426.08	392.315	311.595	411.23	464.63	443.03	600.92	461.4
650470461	Clo1313_1615		indolepyruvate ferredoxin oxidoreductase, beta subunit	225.16	212.14	220.54	206.5	250.12	202.81	524.98	246.645	248.83	161.85	286.07	345.73	342.33	484.89	294.48
650470462	Clo1313_1616		indolepyruvate ferredoxin oxidoreductase, alpha subunit	319.04	345.64	333.75	380.12	356.85	301.75	759.49	418.9	358.695	368.235	447.45	432.09	412.52	637.2	442.05
650470463	Clo1313_1617		SSS sodium solute transporter superfamily	3970.23	3163.74	3761.78	4170.77	3190.79	3128.33	3731.43	2556.26	2609.18	4461.19	4086.14	3568.01	2697.1	2281.44	3734.51
650470464	Clo1313_1618		RNA-metabolising metallo-beta-lactamase	225.52	144.34	264.66	236.22	234.9	202.32	170.51	157.7	163.92	179.04	259.01	200.86	205.27	173.74	244.95
650470465	Clo1313_1619		histidinol phosphate aminotransferase apoenzyme (EC 2.6.1.9)	44.54	43.57	43.59	51.48	58.09	44.11	86.07	39.365	43.095	33.79	48.06	42.92	46.34	86.64	40.97
650470466	Clo1313_1620		peptidase M42 family protein	105.43	27.85	124.71	52.42	74.25	68.06	76.93	55.255	61.335	38.875	65.96	78.04	63.07	62.59	56.75
650470467	Clo1313_1621		Cellulase	69.81	25.76	99.38	37.38	61.53	58.2	55.92	44.225	50.86	38.32	54.77	49.05	39.23	43.96	47.8
650470468	Clo1313_1622		peptidase M42 family protein	118.32	52.69	157.17	65.95	91.39	80.99	92.56	82.875	88.04	78.965	89.96	69.93	54.96	72.27	74.46
650470469	Clo1313_1623		DNA internalization-related competence protein ComEC/Rec2	303.86	172.92	338.82	167.04	201.44	200.76	103.5	198.065	174.645	239.96	263.93	117.7	167.1	159.03	209.03
650470470	Clo1313_1624		NLP/P60 protein	2162.24	1655.3	1970.01	1722.05	1533.3	1859.3	844.51	1497.76	1329.33	1847.58	2053.92	1489.72	1465.81	971.31	1539.92
650470471	Clo1313_1625		hypothetical protein	561.7	326.06	531.95	387.68	417.11	426.1	98.91	335.39	316.675	453.79	503.99	278.18	274.49	148.02	373.25
650470472	Clo1313_1626		GCN5-related N-acetyltransferase	1055.36	760.75	1045.9	812.71	917	922.04	222.07	623.01	615.86	1022.93	960.54	680.43	579.57	354.11	797.73
650470473	Clo1313_1627		hydroxymethylpyrimidine synthase	68.46	53.58	90.26	109.33	58.41	73.2	91.11	104.61	78.985	63.79	106.27	39.43	83.06	65.67	96.45
650470474	Clo1313_1628		thiamine-phosphate pyrophosphorylase	55.06	41.42	61.98	80.03	53.77	60.35	82.65	76.785	66.22	38.945	79.87	37.59	67.02	54.11	69.94
650470475	Clo1313_1629		thiamine biosynthesis protein ThiF	68.84	46.77	97.64	89.96	84.66	61.29	126.98	105.725	88.93	49.13	143.25	57.65	101.97	77.77	105.63
650470476	Clo1313_1630		tyrosine lyase ThiH	74.67	51.97	86.46	100.39	74.49	76.13	109.54	103.78	85.725	54.665	92.73	51.59	87.3	68.81	102.96
650470477	Clo1313_1631		thiazole-phosphate synthase	95.6	68.22	106.28	114.86	100.92	90.14	119.86	120.795	116.755	74.99	132.72	51.69	93.93	74.96	120.65
650470478	Clo1313_1632		thiamine biosynthesis protein ThiS	114.92	89.14	169.53	172.75	175.7	110.02	178.32	159.54	145.745	90.65	187.61	68.92	136.61	97.42	164.32
650470479	Clo1313_1633		ribosome biogenesis GTP-binding protein YsxC	109.02	116.84	85.91	127.89	150.49	117.79	151.43	104.02	71.975	109.735	162.6	97.13	118.31	142.76	119.53
650470480	Clo1313_1634		hypothetical protein	4.3	2.2	3.24	2.44	3.53	2.56	2.23	4.28	2.98	2.35	2.93	3.17	1.82	2.38	1.6
650470481	Clo1313_1635		hypothetical protein	141.72	285.69	229.25	173.98	321.59	195.88	322.15	274.66	189.975	160.705	266.62	180.9	165.85	228.29	193.17
650470482	Clo1313_1636		hypothetical protein	4036.73	2515.91	4832.26	3101.44	2368.32	2281.54	1544.52	2407.3	2383.85	3153.12	3386.37	1625.33	960.29	1010.94	2370.24
650470483	Clo1313_1637		copper amine oxidase-like domain-containing protein	202.12	155.45	181.81	209.78	196.48	160.66	164.21	194.855	168.455	191.19	214.68	179	148.79	115.65	182.74
650470484	Clo1313_1638		Methyltransferase type 11	3.2	1.5	3.3	2.89	2.89	1.61	1.51	2.66	2.625	1.65	2.08	1.54	1.75	0.86	0.89
650470485	Clo1313_1642		hypothetical protein	9.91	7.8	9.74	7.37	9.33	8.77	5.07	16.045	14.63	11.685	4.95	6.35	4.22	9.22	5
650470486	Clo1313_1643		Resolvase domain protein	16.72	13.14	16.48	12.95	16.39	13.74	9.28	23.32	23.73	18.43	10.02	11.22	8.74	12.86	7.77
650470487	Clo1313_1644		hypothetical protein	33.62	25.02	28.11	27.48	31.09	29.84	19.63	42.78	39.69	36.445	20.59	28.87	21.15	24.82	16.22
650470488	Clo1313_1645		DEAD/DEAH box helicase domain protein	12.01	9.33	11.71	8.84	10.58	9.69	7.62	16.34	16.175	11.12	7.04	10.69	6.62	10.93	7.32
650470489	Clo1313_1647		hypothetical protein	39.24	22.35	34.79	28.1	29.1	24.15	28.85	41	45.215	32.235	36.01	37.14	24.64	24.86	37.63
650470490	Clo1313_1648		Resolvase domain protein	65.53	31.53	62.69	41.92	51.53	40.71	51.85	48.495	63.04	46.47	64.88	50.86	39.98	31.28	55.08
650470491	Clo1313_1649		hypothetical protein	0.59	0.31	0.69	0.91	0.46	0.55	1.09	0.645	1.1	0.34	1.07	0.48	1.05	0.78	0.33
650470492	Clo1313_1650		DNA binding domain protein, excisionase family	0	0	0.59	1.13	0.34	0.41	1.11	0.455	0.195	0	0.45	0.43	0	0.46	0.41
650470493	Clo1313_1651		transposase IS3/IS911 family protein	25.09	37.08	31.03	33.55	48.34	31.41	38.32	23.55	19.99	37.075	25.94	34.57	23.98	42.57	27.34
650470494	Clo1313_1652		hypothetical protein	27.46	17.13	23.02	11.91	23.47	16.83	15.77	14.925	61.145	19.22	14.35	38	11.81	53.06	13.72
650470496	Clo1313_1653		protein of unknown function DUF503	220.31	195.45	258.58	266.66	195.88	207.4	305.66	183.665	187.76	215.895	399.02	168.68	171.42	214.05	326.46
650470497	Clo1313_1654		response regulator receiver protein	100.9	122.99	117.97	173.05	154.65	117.2	169.45	101.935	89.545	136.23	107.86	155.57	96.59	155	116
650470498	Clo1313_1655		PAS/PAC sensor signal transduction histidine kinase	26.36	41.75	28.16	38.26	45.35	39	41.92	23.005	22.95	33.57	18.9	42.27	28.1	66.86	19.58
650470499	Clo1313_1656		Fibronectin-binding A domain protein	116.56	183.86	109.8	146.7	203.45	167.9	161.73	114.135	108.035	137.7	100.84	117.85	85.8	132.15	94.42
650470500	Clo1313_1657		aminotransferase class I and II	200.84	346.23	227.79	267.02	341.01	315.32	326.9	198.74	210.51	254.785	165.62	207.75	195.15	280.22	194.02
650470501	Clo1313_1658		nitroreductase	109.27	103.27	88.96	90	110.07	97.63	82.57	109.485	87.965	119.96	97.63	97.87	64.49	72.61	83.18
650470502	Clo1313_1659		endoglucanase Cel9R	334.4	768.93	373.58	283.74	318.82	462.23	184.56	360.47	297.66	390.025	420.56	142.53	217.01	211.38	457.8
650470503	Clo1313_1660		thiamine diphosphokinase	106.25	140.97	127.62	167.92	210.4	146.46	198.28	157.6	137.19	107.675	104.99	114.06	105.75	235.49	103.64
650470504	Clo1313_1661		ribulose-5-phosphate 3-epimerase (EC 5.1.3.1)	133.55	178.44	150.53	219.39	240.69	186.76	220.04	225.785	193.12	156.365	138.85	149.2	129.22	277.83	125.2
650470505	Clo1313_1662		ribosome small subunit-dependent GTPase A	195.32	216.19	233.22	249.42	304.96	235.17	340.36	249.49	205.915	200.67	199.31	231.21	224.63	386.75	198.34
650470506	Clo1313_1663		serine/threonine protein kinase with PASTA sensor(s)	307.95	300.92	336.42	397.34	380.42	331.93	455.04	402.27	355.665	345.1	294.47	299.86	361.81	502.33	317.57
650470507	Clo1313_1664		protein serine/threonine phosphatase	282.15	324.99	271.95	418.43	491.06	363.65	548.35	367.035	318.655	323.45	300.82	328.16	323.97	524.54	286.49
650470508	Clo1313_1665		23S rRNA m(2)A-2503 methyltransferase (EC 2.1.1.192)	187.85	177.62	202.72	239.52	262.58	205.73	304.33	227.225	195.245	203.24	204.85	182.04	173.59	276.22	189.03
650470509	Clo1313_1666		NusB antitermination factor	156.57	124.47	170.59	175.76	168.19	142.06	204.33	173.435	150.805	152.34	170.5	137.48	134.06	195.07	150.39
650470510	Clo1313_1667		peptidase membrane zinc metallopeptidase	295.01	193.58	307.47	266.39	229.44	245.24	293.53	310.31	298.065	272.485	306.11	253.35	229.39	263.48	281.99
650470511	Clo1313_1668		protein of unknown function DUF116	136.37	120.95	138.32	158.03	139.44	125.27	239.09	172.645	152.925	143.39	157.25	163.27	116.34	190.63	144.53
650470512	Clo1313_1669		methionyl-tRNA formyltransferase (EC 2.1.2.9)	135.61	102.41	155.74	147.45	129.41	115.03	266.69	168.435	139.41	150.355	181.94	157.8	122.82	177.38	166.44
650470513	Clo1313_1670		peptide deformylase (EC 3.5.1.88)	189.75	147.12	237.44	216.71	206.78	154.11	410.53	206.08	203.47	198.115	286.35	224.36	211.87	272.2	272.92
650470514	Clo1313_1671		replication restart DNA helicase PriA	104.84	73.68	99.17	107.08	101.1	97.76	142.13	98.705	92.665	89.83	104.88	96.2	77.55	111.33	94.35
650470515	Clo1313_1672		hypothetical protein	2189.37	2318.26	2128.81	1920.76	1898.44	2169.74	1803.15	985.885	985.71	2151.82	2355.75	1189.05	1380.36	961.36	1808.46
650470516	Clo1313_1673		Polyprenyl synthetase	58.65	64.26	59.4	59.57	88.53	61.99	98.74	85.98	80.58	60.24	49.98	54.5	52.18	115.46	55.6
650470517	Clo1313_1674		Heptaprenyl diphosphate synthase component I	55.46	57.34	48.81	60.98	95.12	67.27	101.5	80.86	78.22	38.225	43.68	52.57	57.67	129.6	49.38
650470518	Clo1313_1675		protein of unknown function DUF1312	54.48	65.04	46.26	63.07	101.74	57.3	132.88	79.35	66.79	52.73	57.81	63.2	59.33	156.56	53.34
650470519	Clo1313_1676		ApbE family lipoprotein	84.61	169.58	61.78	151.27	240.23	135.89	294.81	171.78	141.675	101.4	88.54	135.79	127.83	378.08	85.88
650470520	Clo1313_1677		FAD-dependent pyridine nucleotide-disulfide oxidoreductase	381.68	615.71	430.4	462.92	813.02	579.24	616.67	671.37	592.8	371.795	372.25	726.86	412.8	849.02	390.39
650470521	Clo1313_1678		single-strand binding protein/Primosomal replication protein n	347.58	118.1	287.88	194.26	227.38	158.98	56.52	232.215	220.3	135.085	138.43	177.88	161.41	59.75	125.12
650470522	Clo1313_1679		Mur ligase middle domain protein	145.68	51.01	113.13	95.5	104.68	65.53	11.41	99.3	88.245	59.47	66.83	116.13	77.05	13.31	54.25
650470523	Clo1313_1680		polysaccharide deacetylase	57.86	33.73	57.08	83.38	65.4	28.1	6.53	53.99	44.63	31.53	35.98	47.91	41.48	6.16	32.12
650470524	Clo1313_1681		asparagine synthase (glutamine-hydrolyzing)	2.05	0.58	1.33	1.2	1.54	1.09	0.76	1.485	1.31	0.905	0.5	1.74	0.78	0.77	0.68
650470525	Clo1313_1682		PpiC-type peptidyl-prolyl cis-trans isomerase	314.91	413.79	431.87	363.31	395.4	301.19	429.53	357.815	346.865	341.205	509.23	603.67	338.03	351.98	517.51
650470526	Clo1313_1683		phosphoribosylformylglycinamidine synthase (EC 6.3.5.3)	69.24	75.69	90.89	171.44	182.47	65.01	205.14	78.75	43.695	140.81	133.38	396.63	120.29	184.84	219.66
650470527	Clo1313_1684		transcriptional regulator, LysR family	12.66	9.79	12.97	14.77	13.4	9.5	9	11.66	10.63	13.815	15.46	13.69	10.9	10.54	15.75
650470528	Clo1313_1685		transcriptional regulator, XRE family with cupin sensor	447.21	420.28	451.68	580.22	428.63	405.28	741.15	379.535	366.835	623.395	686.04	478.07	503.37	424.22	673.63
650470529	Clo1313_1686		AMP-dependent synthetase and ligase	581.93	534.91	579.42	753.94	454.79	493.69	820.38	471.95	485.32	775.66	744.63	606.93	628.1	554.75	815.64
650470530	Clo1313_1687		Heat shock protein Hsp90-like protein	49.6	40.86	45.59	57.15	55.15	41.05	62.86	68.595	68.235	39.185	39.06	59.05	61.28	71.4	42.12
650470531	Clo1313_1688		ABC-3 protein	100.55	97.08	103.23	127.61	124.27	91.41	157.43	104.845	95.855	101.085	106.28	125.33	113	182.22	93.76
650470532	Clo1313_1689		ABC transporter related protein	85.35	67.54	97.87	90.25	98.95	91.36	128.93	77.16	75.88	78.91	93.34	91.29	104.83	145.42	82.2
650470533	Clo1313_1690		periplasmic solute binding protein	74.46	71.85	74.82	103.39	119.18	75.64	143.27	67.54	66.67	69.58	87.92	76.26	91.67	146.56	79.9
650470534	Clo1313_1691		ferric uptake regulator, Fur family	170.3	117.14	199.71	207.42	195.2	140.65	286.05	157.705	134.58	185.995	229.29	168.26	130.27	170.32	200.97
650470535	Clo1313_1692		peptidase A24A prepilin type IV	74.44	78.7	77.07	72.92	101.15	80.41	101.65	72.67	66.16	61.375	76.47	79.67	64.74	82.15	69.42
650470536	Clo1313_1693		protein serine/threonine phosphatase	119.74	124.7	145.01	121.95	175.92	113.38	188.22	108.965	100.125	107.63	156.01	152.08	100.42	136.86	126.67
650470537	Clo1313_1694		endoglucanase Cel9W	457.22	1284.88	472.52	204.66	580.71	692.02	340.36	467.325	439.475	523.07	436.83	409.2	355.25	532.85	551.11
650470538	Clo1313_1695		protein of unknown function DUF45	32.98	43.02	31.27	37.93	47.8	40.7	69.13	47.775	41.475	32.11	39.28	43.41	51.74	68.78	40.97
650470539	Clo1313_1696		peptidase M24	32.68	32.4	41.84	32.22	56.96	42.83	82.77	40.885	42.16	29.025	46.23	44.38	52.22	68.74	44.15
650470540	Clo1313_1697		protein of unknown function DUF214	16.95	18.56	20.27	13.83	20.15	16.24	14.83	18.375	14.805	14.805	15.38	15.83	17.94	21.72	13.26
650470541	Clo1313_1698		ABC transporter related protein	12.41	13.55	17.77	12	18.16	12.11	14.39	13.71	9.985	10.205	16.3	14.14	18.73	16.25	13.93
650470542	Clo1313_1699		integral membrane sensor signal transduction histidine kinase	23.27	24.36	31.56	23.61	27.75	24.17	26.39	27.255	20.7	20.405	25.08	26.42	26.34	33.63	28.49
650470543	Clo1313_1700		two component transcriptional regulator, winged helix family	49.32	41.52	60.96	43.87	42.63	37.52	65.86	50.575	35.78	50.56	65.54	37.22	44.5	53.58	66.24
650470544	Clo1313_1701		glycoside hydrolase family 5	1049.06	1014.63	1199.82	918.2	925.53	957.6	1102.3	790.485	721.625	1082.28	1574.54	875.83	923.9	696.44	1425.48
650470545	Clo1313_1702		hypothetical protein	930.18	1608.15	896.65	723.01	701.76	818.29	178.36	645.52	583.855	677.105	572.75	225.28	328.93	120.66	506.83
650470546	Clo1313_1703		ABC-type bacteriocin transporter	18.89	24.77	18.07	16.01	22.5	16.33	5.07	14.13	13.6	13.99	14.22	10.9	6.94	5.57	11.26
650470547	Clo1313_1704		Radical SAM domain protein	33.35	38.96	38.88	26.85	28.42	26.63	6.92	25.015	25.85	22.355	26.18	14.13	9.29	5.39	22.53
650470548	Clo1313_1705		Haloacid dehalogenase domain protein hydrolase	2.74	2.11	2.34	2.18	3.31	3.12	1.85	4.825	4.445	1.21	1.31	1.9	1.47	1.54	1.13
650470549	Clo1313_1706		hypothetical protein	10.7	6.18	8.59	7.24	10.03	8.75	6.75	14.21	11.96	7.385	7.05	7.87	5.78	5.67	4.34
650470550	Clo1313_1707		hypothetical protein	14.69	9.38	9.7	13.14	11.51	11.67	7.44	19.955	17.35	8.645	9.27	12.64	11.71	8.5	7.06
650470551	Clo1313_1708		Peptidoglycan-binding lysin domain	17.86	9.5	9.94	5.97	7.64	22.47	11.35	18.965	17.06	7.465	7.5	7.02	11.77	10.03	6.45
650470552	Clo1313_1709		hypothetical protein	28.94	17.41	20.57	13.93	17.97	26.71	24.61	25.765	21.655	13.82	14.78	11.5	16.69	40.25	12.16
650470553	Clo1313_1710		transposase IS200-family protein	9.34	5.71	2.8	3.44	7.37	9.08	6.06	4.835	3.94	2.665	3.86	2.35	3.92	14.64	2.16
650470556	Clo1313_1711		histidine kinase	3.73	3.68	1.63	2.54	4.85	1.99	7.23	5.44	4.11	1.565	1.72	3.72	1.69	9.15	2.52
650470557	Clo1313_1712	odc-2	sodium ion-translocating decarboxylase, beta subunit	553.22	1185	532.23	1379.32	990.83	1056.81	1405.04	699.215	650.53	873.46	814.95	759.07	1070	1414	970.51
650470558	Clo1313_1713		sodium pump decarboxylase gamma subunit	133.77	279.91	139.04	378.94	237.5	302.04	396.86	182.02	145.285	209.26	226.07	179.05	296.8	380.58	236.97
650470559	Clo1313_1714		hypothetical protein	11.18	10.03	15.66	13.51	15.37	9.62	17.03	14.8	14.305	8.61	9.3	31.22	13.61	51.87	8.12
650470560	Clo1313_1715		Exonuclease RNase T and DNA polymerase III	13.99	22.5	14.19	23.02	34.67	19.62	23.21	45.155	35.955	25.32	18.19	12.36	20.77	30.05	17.89
650470561	Clo1313_1716		pyruvate formate-lyase activating enzyme	431.85	380.37	491	576.29	527.07	541.55	995.69	372.585	434.23	430.01	581.23	781.29	381.68	817.61	535.95
650470562	Clo1313_1717	pfl	formate acetyltransferase	699.69	797.94	901.06	1024.52	907.62	1050.29	1465.4	683.665	792.865	761.76	889.5	1258.74	609.81	1357.47	917.79
650470563	Clo1313_1718		Capsule synthesis protein, CapA	92.64	119.98	99.73	127.36	143.48	140.36	167.11	102.565	82.535	97.93	127.15	108.91	119.66	159.56	108.05
650470564	Clo1313_1719		2'-5' RNA ligase	76.32	100.74	87.43	127.02	126.93	99.09	179.99	64.815	67.11	75.83	112.15	110.48	108.51	125.67	92.4
650470565	Clo1313_1720		hypothetical protein	1.27	1.2	1.5	1.35	2.86	2.31	2.95	2.58	3.29	1.16	0.77	1.18	1.34	3.33	0.88
650470566	Clo1313_1721		aminodeoxychorismate lyase	585.03	192.19	647.2	353.26	417.21	392.92	90.19	428.535	485.525	546.7	315.75	338.52	294.18	151.24	277.11
650470567	Clo1313_1722		hypothetical protein	636.97	210.49	638.15	392.69	406.06	432.64	79.48	465.88	538.635	583.785	293.32	383.63	378.23	163.36	298.29
650470568	Clo1313_1723		hypothetical protein	271.05	69.73	308.55	144.87	182.23	179.77	42.09	198.79	207.915	209.105	131.59	155.76	164.55	74.28	130.77
650470569	Clo1313_1724		protein of unknown function DUF342	474.08	160.04	473.94	290.94	308.86	308.37	97.01	344.015	366.845	395.02	251.12	330.78	267.88	150.11	241.68
650470570	Clo1313_1725		RNA polymerase, sigma 28 subunit, SigD/FliA/WhiG	268.9	109.83	238.74	169.82	213.33	200.52	36.42	217.095	228.94	262.35	77.87	130.79	135.05	89.45	79.1
650470571	Clo1313_1726		hypothetical protein	215.95	90.52	194.13	124.19	173.64	136.29	28.98	155.535	175.69	182.05	64.75	99.49	100.09	82.1	67.75
650470572	Clo1313_1727		CheD	298.58	110.45	253.96	167.45	217.71	189.35	33.73	217.505	243.715	254.745	84.65	131.31	124	89.72	86.44
650470573	Clo1313_1728		CheC, inhibitor of MCP methylation	443.59	157.52	368.27	237.79	278.26	263.52	47.61	322.65	362.14	383.35	117.14	198.21	187.05	113.66	127.05
650470574	Clo1313_1729		CheW protein	378.89	127.06	360.67	185.51	275.16	239.76	44.58	266.46	317.11	351.515	119.4	139.55	158.16	92.34	124.25
650470575	Clo1313_1730		CheA signal transduction histidine kinase	507.88	163.7	454.82	260.4	325.49	344.04	58.07	381.49	446.59	454.695	142.11	208.07	206.04	130.87	163.86
650470576	Clo1313_1731		response regulator receiver modulated CheB methylesterase	261.42	103.07	238.79	142.9	206.54	201.73	34.4	174.205	215.05	196.33	77.01	117.08	105.22	83.83	80.75
650470577	Clo1313_1732		type IV pilus assembly PilZ	140.7	53.38	113.82	58.38	107.61	109.87	21.08	66.515	97.5	58.94	41.37	65.8	53.88	46.07	44.55
650470578	Clo1313_1733		cobyrinic acid ac-diamide synthase	257.96	114.66	231.89	161.86	211.98	199.47	39.57	164.83	203.295	234.05	83.54	182.66	117.98	94.79	78.36
650470579	Clo1313_1734		flagellar biosynthetic protein FlhF	407.54	176.3	353.84	261.73	345.78	303.15	74.48	279.47	308.565	389.215	156.56	249.91	192.25	153.23	142.89
650470580	Clo1313_1735		flagellar biosynthesis protein FlhA	382.44	178.54	334.25	238.16	338.97	278.88	72.68	248.705	295.495	340.42	123.01	210.47	153.68	140.98	129.97
650470581	Clo1313_1736		flagellar biosynthetic protein FlhB	546.27	282.28	464.44	413	524.87	421.77	128.75	371.245	425.625	516.74	234.41	354.21	256.38	201.19	235.26
650470582	Clo1313_1737		flagellar biosynthetic protein FliR	623.67	320.06	519.59	518.39	560.36	502.37	179.96	493.36	522.315	663.735	353.73	473.12	342.04	256.95	326.28
650470583	Clo1313_1738		flagellar biosynthetic protein FliQ	305.16	139.17	263.32	213.29	316.98	252.62	62.66	220.51	261.63	327.3	149.5	233.39	171.03	111.89	143.91
650470584	Clo1313_1739		flagellar biosynthetic protein FliP	379.09	179.6	351.47	262.87	345.87	255.77	83.43	239.505	287.21	367.95	170.97	292.32	187.97	155.66	179.08
650470585	Clo1313_1740		hypothetical protein	508.76	185.88	484.61	324.77	429.64	284.11	100.29	318.395	365.255	467.14	234.06	320.35	234.32	161.57	253.08
650470586	Clo1313_1741		response regulator receiver protein	657.66	232.63	622.44	406.92	509.58	403.55	130.95	425.17	488.83	649.39	336.53	438.21	305.01	171.94	340.68
650470587	Clo1313_1742		CheC, inhibitor of MCP methylation / FliN fusion protein	1043.87	341.8	892.88	669.08	669.47	587.16	160.31	646.355	748.76	1025.47	475.19	636.92	481.66	255.66	501.01
650470588	Clo1313_1743		flagellar motor switch protein FliM	936.26	316.15	687.99	626.01	614.98	514.71	154.74	606.24	667.815	853.31	427.14	549.71	463.53	233.21	444.01
650470589	Clo1313_1744		flagellar basal body-associated protein FliL	867.39	302.03	654.36	689.33	707.66	533.88	224.98	585.895	671.75	798.35	428.96	615.18	525.51	284.05	400.77
650470590	Clo1313_1745		flagellar FlbD family protein	730.05	311.44	614.09	606.2	795.05	447.27	315.56	522.245	591.72	555.74	411.02	476.63	466.24	251.99	342.55
650470591	Clo1313_1746		flagellar hook-basal body protein	1066.25	486.27	859.42	864.38	816.19	623.27	122.29	754.1	928.015	585.305	530.95	674.02	958.31	138.22	556.5
650470592	Clo1313_1747		flagellar operon protein	669.05	309.18	591.8	504.8	567.87	379.95	64.78	508.195	616.305	278.875	320.53	431.32	678.89	50.42	342
650470593	Clo1313_1748		flagellar hook capping protein	888.23	406.54	751.26	685.6	691.42	553.63	67.55	649.62	810.76	415.88	412.33	539.51	802.96	75.35	464.07
650470594	Clo1313_1749		Flagellar hook-length control protein-like, C-terminal domain	1080.92	497.63	915.59	880.33	851.7	663.09	92.35	789.225	998.255	531.465	518.38	728.23	923.82	95.36	551.49
650470595	Clo1313_1750		hypothetical protein	239.04	130.47	209.28	257.39	240.48	136.11	32.02	157.41	171.13	152.355	170.45	218.92	189.88	42.87	134.89
650470596	Clo1313_1751		flagellar export protein FliJ	173.4	40.58	165	76.33	143.86	94.96	24.29	108.955	119.72	79.905	87.26	80.28	89.59	28.77	79.69
650470597	Clo1313_1752		type III secretion system ATPase, FliI/YscN (EC 3.6.3.15)	339.94	103.34	304.98	170.57	202.51	184.66	50.16	264.215	315.44	211.355	150.72	135.84	150.41	68.39	145.31
650470598	Clo1313_1753		Flagellar assembly protein FliH/Type III secretion system HrpE	416.71	136	355.17	241.71	284.45	234.11	79.62	357.06	408.795	296.075	217.59	188.87	198.33	78.92	205.1
650470599	Clo1313_1754		flagellar motor switch protein FliG	464.35	159.78	347.2	274.08	279.99	246.09	81.53	360.665	440.835	321.39	223.77	228.01	245.22	99.45	222.86
650470600	Clo1313_1755		flagellar M-ring protein FliF	642.37	195.13	491.18	370.94	398.98	318.12	123.14	481.145	556.145	402.115	343.6	284.47	308.4	142.8	312.88
650470601	Clo1313_1756		flagellar hook-basal body complex subunit FliE	576.14	217.46	476.22	386.79	411.36	365.86	155.48	500.115	532.835	379.14	365.11	268.58	293.14	178.5	345.13
650470602	Clo1313_1757		flagellar basal-body rod protein FlgC	647.63	305.13	536.63	474.5	506.04	469.93	258.21	583.615	643.6	494.985	493.36	350.73	356.37	231.29	421.79
650470603	Clo1313_1758		flagellar basal-body rod protein FlgB	880.15	520.46	711.37	793.64	881.07	691.4	519.73	953.215	1006.32	727.055	717.84	539.45	476.48	503.37	650.25
650470604	Clo1313_1759		gid protein	65.37	88.12	66.74	88.7	104.72	86.79	130.18	96.775	85.405	68.56	50.96	64.63	71.44	159.1	53.87
650470605	Clo1313_1760		DNA topoisomerase I	72.28	88.43	72.59	92.26	108.57	96.48	141.82	107.06	102.675	78.47	64.58	70.93	83.32	185.19	72.82
650470606	Clo1313_1761		DNA protecting protein DprA	90.21	101.97	76.56	137.36	140.77	98.96	207.77	124.5	112.985	82.115	85.03	102.74	87.61	216.66	81.12
650470607	Clo1313_1762		exodeoxyribonuclease III Xth	269.18	257.49	258.08	387.29	350.97	257.62	540.86	428.545	390.7	260.915	287.25	291.5	228.38	504.01	267.18
650470608	Clo1313_1763		protein of unknown function DUF307	55.02	38.19	44.74	45.32	62.97	48.66	36.66	57.38	56.655	30.42	43.41	50.97	63.31	48.49	42.88
650470609	Clo1313_1764		protein of unknown function UPF0047	55.95	36.06	44.46	52.11	61.7	46.76	35.38	56.51	49.335	34.575	53.26	50.16	64.59	35.64	46.19
650470610	Clo1313_1765		Mg chelatase, subunit ChlI	11.68	13.9	9.36	9.5	26.41	21.91	38.34	18.065	21.53	7.585	23.8	15.95	22	32.4	18.99
650470611	Clo1313_1766		hypothetical protein	1.38	0.53	0.6	1.35	1.58	1.32	1.52	1.105	1.41	1.185	1.42	1.38	2.37	0.75	0.83
650470612	Clo1313_1767		hypothetical protein	19.72	9.03	18.74	11.28	15.17	15.12	7.65	17.075	13.605	7.365	11.91	16.02	20.75	9.76	8.12
650470613	Clo1313_1768		cellulosome anchoring protein cohesin region	668.08	166.34	688.7	317.64	344.54	327.79	132.35	353.22	435.23	253.685	441.23	337.69	326.4	97.29	380.65
650470614	Clo1313_1769		protein of unknown function DUF115	67.74	55.02	77.28	65.72	73.15	58.6	69.02	52.39	54.09	60.505	78.57	69.75	63.04	44.76	67.32
650470615	Clo1313_1770		ATP-cone domain protein	137.74	116.56	143.42	160.52	170.01	120.89	151.23	125.125	110.305	130.415	182.09	161.42	135.68	87.71	153.38
650470616	Clo1313_1771		sporulation protein, YlmC/YmxH family	0.31	0.36	0.29	0.9	0.54	0	0.32	0.515	0.22	0	0.64	0.36	0.31	0	0
650470617	Clo1313_1772		RNA polymerase, sigma subunit, RpsG/SigG	0.75	1.14	1.33	1.41	1.28	1.29	1.74	1.49	0.875	0.925	0.95	2.07	1.27	1.18	0.72
650470618	Clo1313_1773		RNA polymerase, sigma 29 subunit, SigE	12.55	14.61	11.82	17.34	16.22	21.95	29.91	37.3	22.94	15.095	8.3	17.92	29.75	18.23	9.43
650470619	Clo1313_1774		sigma-E processing peptidase SpoIIGA	5.03	3.7	5.27	4.55	4.51	5.62	6.47	8.39	4.695	4.18	2.47	5.3	5.8	3.06	2.66
650470620	Clo1313_1775		cell division protein FtsZ	872.39	631.72	650.08	764.5	911.28	691.1	696.7	791.615	775.465	528.335	616.14	767.3	639.42	664.63	613.2
650470621	Clo1313_1776		cell division protein FtsA	369.83	415.24	352.06	444.28	518.06	400.12	663.15	428.205	384.93	412.73	364.02	413.27	313.02	587.12	371.35
650470622	Clo1313_1777		protein of unknown function DUF1290	300.22	286.98	274	302.62	375.01	310.61	383.65	311.545	257.74	312.13	272.75	268.33	252.55	312.64	265.12
650470623	Clo1313_1778		cell division protein FtsQ	187.27	243.53	178.46	252.38	360.51	247.67	334.09	214.465	183.155	184.95	175.88	254.55	212.54	296.14	166.85
650470624	Clo1313_1780		domain of unknown function DUF1727	75.5	140.66	78.7	153.35	161.19	117.41	252.73	107.105	105.025	137.71	121.5	136.87	98.82	225.25	110.63
650470625	Clo1313_1781		CobB/CobQ domain protein glutamine amidotransferase	70.54	128.13	85.13	136.51	156.36	100.97	264.22	91.235	97.305	130.735	114.98	140.36	108.35	220.77	118.73
650470626	Clo1313_1782		transposase mutator type	0.57	0.64	0.25	0.51	0.81	0.52	1.03	1.19	1.1	0.365	0.47	0.66	0.42	0.78	0.14
650470627	Clo1313_1783		Dockerin type 1	1.92	1.66	1.71	1.63	1.65	1.99	3.58	4.865	3.44	2.16	0.99	1.84	1.44	3.53	1.23
650470628	Clo1313_1784		hypothetical protein	110.37	101.94	115.84	85.99	123.29	76.81	126.04	109.95	91.655	81.815	99.83	95.4	84.29	109.29	83.37
650470629	Clo1313_1785		Tetratricopeptide TPR_1 repeat-containing protein	92.77	97.87	89.9	84.57	103.12	69.58	134.25	99.83	79.6	65.52	86.2	95.74	75.11	122.92	81.33
650470630	Clo1313_1786		Dockerin type 1	236.42	215.68	206.37	192.84	225.06	187.96	309.96	203.47	182.225	174.785	244.25	238.14	153.18	207.29	220.44
650470631	Clo1313_1787		ATPase	1.25	4.9	2.34	0.78	2.34	2.17	1.66	2.755	1.93	1.77	1.44	1.29	3.51	2.34	1.98
650470632	Clo1313_1788		endoglucanase Cel9P	644.85	1011.85	617.25	239.69	445.68	620.73	247.31	425.485	396.45	688.165	678.65	339.43	834.9	342.14	779.9
650470633	Clo1313_1789		hypothetical protein	1.8	1.72	1.17	2.66	3.31	1.38	3.72	4.5	4.33	2.305	1.75	2.44	2.87	4.44	1.02
650470634	Clo1313_1790		hypothetical protein	2424.59	1117.08	2816.2	2437.62	2079.31	968.73	3915.88	1594.2	1440.43	2341.8	3647.8	2300.95	3096.11	3027	3277.91
650470635	Clo1313_1791	hyd-c	hydrogenase, Fe-only	4026.4	1956.59	3898.48	3986.67	2964.87	1784.86	4939.85	2669.34	2585.31	3988.11	4894.32	4441.31	5040.42	4975.09	5218.81
650470636	Clo1313_1792	hyd-b	NADH dehydrogenase (quinone)	3156.21	1479.78	3034.15	2935.96	2510.35	1417.07	4038.79	1840.58	1930.28	2571.11	3356.48	3454.94	4074.03	3728.66	3768.75
650470637	Clo1313_1793	hyd-a	NADH dehydrogenase (ubiquinone) 24 kDa subunit	2526.61	1237.05	2457.83	2334.3	2092.08	1183.34	3314.59	1512.99	1528.09	2404.14	2787.51	2816.64	2872.84	2936.73	2984.14
650470638	Clo1313_1794	hfs-c	Stage II sporulation protein E	7995.44	5797.61	9353.49	9694.76	8700.75	4171.21	16287	5856.74	5225.75	8709.88	12122.5	12251.9	10339.7	12219	10080.7
650470639	Clo1313_1795	hfs-b	putative PAS/PAC sensor protein	5079.73	3414.58	4699.77	5435.65	4630.47	2831.11	6281.61	3684.66	3669.89	5130.03	5529.33	6324.55	5311.02	6425.05	5835.49
650470640	Clo1313_1796	hfs-a	hypothetical protein	4669.81	2718.42	4788.42	4409.21	3860.55	2584.03	5314.96	3496.95	3443.25	5007.82	6125.78	4847.05	4216.43	4032.69	6374.85
650470641	Clo1313_1797		aminoglycoside phosphotransferase	6340.24	4553.1	5747.13	5977.47	5071.85	3763.74	6457.04	4656.74	4936.23	6700.16	7212.99	7503.92	6215.69	5963.27	7761.12
650470642	Clo1313_1798	adhE	acetaldehyde dehydrogenase (EC 1.2.1.10)/alcohol dehydrogenase AdhE (EC 1.1.1.1)	7042.88	5024.78	5923.21	6177.98	5506.84	4014.9	6972.56	4903.67	5117.24	6927.57	6643.24	7692.62	6582.05	7288.4	7572.95
650470643	Clo1313_1799		CoA-binding domain protein	6897.47	4216.95	6632.62	5836.43	5895.81	3441.26	7155.23	5327.07	5203.74	5358.08	7393.18	5696.07	6368	7018.66	7329.16
650470644	Clo1313_1800		dipicolinic acid synthetase, B subunit	11.03	23.7	6.94	18.72	29.03	21.08	11.54	9.94	13.5	8.095	6.53	11.76	10.77	30.26	5.16
650470645	Clo1313_1801		dipicolinate synthase subunit A	6.13	17.16	6.54	15.41	25.54	12.73	7.51	8.055	8.055	7.04	5.17	10.6	11.34	31.92	3.64
650470646	Clo1313_1802		peptidase M16 domain protein	177.06	221.72	183.15	202.7	262.65	224.44	193.46	209.88	187.27	199.72	162.25	170.31	219.28	335.35	176.09
650470647	Clo1313_1803		polyribonucleotide nucleotidyltransferase	602.28	672.42	568.8	680.33	709.25	595.04	578.76	649.145	596.93	667.82	578.67	661.49	618.2	797.77	555.05
650470648	Clo1313_1804		SSU ribosomal protein S15P	4380.86	3985.46	4355.53	4800.26	4632.59	3846.08	6763.77	3777.32	3550.33	4038.64	7357.52	3981.54	3839.72	4298.9	4842.27
650470649	Clo1313_1805		hypothetical protein	0	0	0	0	0	0	0.3	0	0.155	0	0	0	0	0	0
650470650	Clo1313_1806		spore coat protein CotJB	0	0	0	0	0.29	0.69	0.63	0.34	0.41	0.195	0.37	0	0	0.39	0
650470651	Clo1313_1807		manganese containing catalase	0.62	0.15	0.84	0.25	0.28	0.52	0.38	0.805	0.53	0.3	0.15	0.15	0.39	0.25	0.13
650470652	Clo1313_1808		glycoside hydrolase family 9	1402.72	2234.77	1471.23	723.64	1147.87	2209.58	379.89	1162.15	1152.02	1581.51	1294.74	2113.27	2106.95	519.8	1632
650470653	Clo1313_1809		cellulose 1,4-beta-cellobiosidase (EC 3.2.1.91)	8505.39	15261.2	7112.73	2346.71	5739.06	11212	1134.17	7244.06	7011.85	7555.1	7773.63	4025.28	5974.5	1614.5	8621.45
650470654	Clo1313_1810		hypothetical protein	344.92	377.21	361.01	408.84	359.68	390.59	490.26	405.49	344.975	504.75	439.5	528.85	252.2	389.08	425.9
650470655	Clo1313_1811		protein of unknown function DUF711	551.47	246.67	509.55	362.19	339.18	300.43	378.31	422.78	450.385	439.66	438.69	580.78	381.58	359.37	389
650470656	Clo1313_1812		ACT domain-containing protein	235.93	106.84	283.19	145.6	183.9	127.41	218.2	177.595	202.235	184.315	248.82	147.02	131.08	158.54	202.11
650470657	Clo1313_1813		periplasmic sensor diguanylate cyclase/phosphodiesterase	338.44	76.22	310.97	145.27	132.53	112.97	58.29	121.185	157.895	216.295	196.52	201.05	133.38	32.91	163.2
650470658	Clo1313_1814		radical SAM domain-containing protein	38.36	22.34	34.48	52.43	40	31.09	33.47	32.845	28.85	42.325	33.09	44.21	26.92	71.03	31.32
650470659	Clo1313_1815		hypothetical protein	34.91	21.66	38.2	48.78	59.1	25.68	42.31	30.11	25.69	40.075	44.92	49.07	36.66	74.02	30.49
650470660	Clo1313_1816		glycoside hydrolase family 5	415.93	254.12	359.09	263.1	287.75	314.49	147.77	236.505	240.74	390.245	309.1	215.79	228.82	128.47	267.52
650470661	Clo1313_1817		type 3a cellulose-binding domain protein	78.16	61.54	85.69	53.79	68.45	68.84	38	53.225	49.455	73.565	64.54	56.71	55.63	46.15	56.18
650470662	Clo1313_1818		RNA polymerase, sigma 28 subunit, SigI	106.79	82.9	118.03	73.05	87.16	83.83	70.58	87.9	70.615	108.485	116.84	65.36	65.87	55.83	108.53
650470663	Clo1313_1819		copper amine oxidase-like domain-containing protein	830.77	732.53	767.99	675.1	640.91	587.09	949.75	798.22	758.355	819.435	1130.21	698.22	655.46	772.33	956.15
650470664	Clo1313_1820		methyl-accepting chemotaxis sensory transducer	489.22	167.65	419.79	337.25	300.3	234.62	65.77	341.46	326.3	281.18	299.18	321.71	294.75	100.36	266.49
650470665	Clo1313_1821		hypothetical protein	192.65	119.21	176.38	180.07	155.84	134.23	87.15	160.585	140.61	167.725	186.33	161	126.31	82.44	146.2
650470666	Clo1313_1822		protein of unknown function DUF477	168.74	95.6	161.64	139.86	124.18	112.79	72.41	123.725	106.825	140.445	141.28	121.6	89.58	71.59	122.42
650470667	Clo1313_1823		protein of unknown function DUF74	145.23	104.89	203.74	129.85	175.52	122.15	231.29	164.21	146.55	126.725	227.14	141.05	150.56	142.57	197.17
650470668	Clo1313_1824		ABC transporter transmembrane region	33.05	27.18	25.8	36.41	30.87	28.3	26.72	31.15	24.895	27.73	23.74	32.97	34.55	49.25	25.51
650470669	Clo1313_1825		ABC transporter related protein	95.47	62.72	72.23	87.99	79.44	72.3	71.91	68.78	65.97	75.525	73.14	66.4	60.62	90.3	63.41
650470670	Clo1313_1826		RbsD or FucU transport	1164.21	283.51	1528.38	898.39	959.69	605.96	363.31	773.535	882.665	1191.49	1141.78	1382.68	1020.59	565.6	3839.49
650470671	Clo1313_1827	adh	iron-containing alcohol dehydrogenase	316.03	67.72	297.98	224.56	167.92	168.07	55.74	235.215	274.675	231.06	151.15	245.33	191.61	110.91	674.4
650470672	Clo1313_1828		periplasmic binding protein/LacI transcriptional regulator	336.13	72.98	338.89	256.57	175.15	174.93	55.4	254.11	300.875	262.305	157.41	270.6	179.83	114.19	692.65
650470673	Clo1313_1829		inner-membrane translocator	67.61	14.12	63.91	53.2	28.75	30.31	15.42	51.1	63.2	39.915	37.04	57.64	40.48	29.43	246.66
650470674	Clo1313_1830		ABC transporter related protein	101.28	34.8	110.69	98.63	61.84	52.88	36.3	90.755	99.27	68.55	75.08	89.77	68.68	50.22	489.15
650470675	Clo1313_1831		ROK family protein	174.21	95.09	202.41	141.74	117.73	150.8	100.19	124.79	148.265	130.465	168.91	258.93	140.9	95	707.2
650470676	Clo1313_1832		PfkB domain protein	121.83	77.39	123.67	145.57	96.61	109.36	115.64	102.105	130.045	111.43	131.22	110.63	113.02	82.88	641.01
650470677	Clo1313_1833	adh	Alcohol dehydrogenase GroES domain protein	252.77	129.12	312.46	305.53	240.03	176.95	270.19	216.945	325.935	222.17	347.71	308.55	397.75	167.14	2014.26
650470678	Clo1313_1834		hypothetical protein	10.41	6.4	7.21	11.44	19.31	9.17	4.63	18.07	18.79	6.815	6.08	8.9	8.01	3.61	6.17
650470679	Clo1313_1835		hypothetical protein	14.92	8.63	7.8	17.41	24.63	7.02	5.75	25.945	25.53	8.985	6.37	13.37	14.34	12	8.92
650470680	Clo1313_1838		ABC transporter related protein	2.66	2.79	2.72	2.63	3.58	3.11	2.91	7.205	3.255	2.22	0.59	3.49	2.36	1.28	1.45
650470681	Clo1313_1840		hypothetical protein	54.94	55.76	59.35	80.75	75.2	75.36	71.85	76.955	69.025	50.895	68.7	80.24	96.62	61.89	60.17
650470682	Clo1313_1841		hypothetical protein	7.44	5.04	7.02	8.21	9.46	8.89	7.23	7.36	7.045	7.72	7.32	7.36	6.51	8.22	6.81
650470683	Clo1313_1842		hypothetical protein	7.63	6.09	6.21	7.55	8.7	9.17	6.15	8.52	7.33	5.785	5.36	8.21	6.67	9.75	4.87
650470684	Clo1313_1843		hypothetical protein	5.88	5.53	6.16	8.04	7.45	7.11	5.56	7.09	7.795	5.315	5.14	8.24	5.86	9.83	5.69
650470685	Clo1313_1844		peptidase M56 BlaR1	6.5	6.8	6.42	7.74	8.68	7.14	5.54	6.765	7.895	6.145	4.97	7.7	5.12	10.43	5.67
650470686	Clo1313_1845		transcriptional repressor, CopY family	7.07	8.44	8.01	6.9	9.02	7.24	9.26	9	12.07	6.195	7.03	7.04	7.47	11.58	4.71
650470687	Clo1313_1846		GMP synthase, large subunit	229	279.05	229.95	405.18	366.44	256.59	808.91	493.02	373.475	325.14	321.52	337.98	315.22	613.65	358.49
650470688	Clo1313_1847	gldh	glutamate dehydrogenase (NADP) (EC 1.4.1.4)	1893.37	645.88	2948.03	826.02	1216.39	638.88	655.67	773.555	2289.97	1878.98	2789.39	912.88	3305.84	964.77	3090.52
650470689	Clo1313_1848	nfnA	oxidoreductase FAD/NAD(P)-binding domain protein	98.37	83.51	91	122.2	97.62	76.65	132.63	178.66	162.685	121.945	119.93	130	113.24	98.32	122.31
650470690	Clo1313_1849	nfnB	sulfide dehydrogenase (flavoprotein) subunit SudA (EC 1.8.1.-)	90.99	74.31	91.06	107.35	81.08	66.71	120.83	173.24	158.08	108.45	114.66	131.36	111.76	88.94	129.5
650470691	Clo1313_1850		transposase mutator type	0.73	0.23	0.79	0.7	0.23	0.41	0.61	0.645	0.37	0.74	0.38	0.46	0.48	0.25	0.7
650470692	Clo1313_1851		conserved hypothetical protein	135.16	190.66	160.87	171.54	206.65	216.89	194.22	211.765	148.85	166.44	138.12	139.02	139.63	232.85	153.76
650470693	Clo1313_1852		protein of unknown function DUF111	172.24	187.76	166.88	203.17	208.16	240.44	207.21	221.73	157.235	190.595	162.86	176.59	186.15	239.35	174.98
650470694	Clo1313_1853		1-(5-phosphoribosyl)-5-amino-4-imidazole- carboxylate (AIR) carboxylase	197.86	218.91	188.61	244.34	283.76	273.29	249.9	246.93	178.01	203.31	203.06	241.82	241.43	271.89	194.72
650470695	Clo1313_1854		Domain of unknown function DUF2520	113.06	158.5	87.61	165.8	196.8	188.87	206.92	151.415	114.69	114.805	115.04	147.79	141.52	212.66	115.74
650470696	Clo1313_1855		copper amine oxidase-like domain-containing protein	31.66	57.28	33.39	78.26	79.01	197.33	59.07	49.255	72.925	38.965	36.51	71.27	43.8	46.78	39.55
650470697	Clo1313_1856		Peptide chain release factor 2	390.16	437.2	314.51	493.87	514.84	309.41	742.68	707.725	644.83	401.8	447.23	547.91	518.31	717.07	423.78
650470698	Clo1313_1857		helix-turn-helix domain protein	43.82	105.79	121.21	23.37	165.84	38.84	46.13	49.565	50.455	72.83	40.97	54.72	43.99	35.77	32.63
650470699	Clo1313_1858		aminotransferase class I and II	186.97	140.74	168.97	139.54	143.59	158.98	114.62	159.785	178.665	112.39	183.99	78	165.59	158.9	161.53
650470700	Clo1313_1859		transcriptional regulator, AsnC family	183.74	163.97	200.83	144.26	149.54	153.8	142.81	225.93	205.58	127.7	198.05	77.88	139.52	186.43	186.54
650470701	Clo1313_1860		hypothetical protein	1630.78	1219.32	1861.18	1783.3	2053.84	1458.75	2398.66	1330.84	1314.84	1090.18	2129.25	1505.43	1220.35	1617.12	1486.54
650470702	Clo1313_1861		hypothetical protein	1254.63	962.75	1413.73	1270.07	1244.07	1131.86	1068.8	978.005	968.2	946.095	1555.42	1107.61	975.65	981.31	1313.26
650470703	Clo1313_1862		thioredoxin	3567.34	3153.69	5119.96	4119.62	4546.64	3815.76	6316.5	2762.75	3170.92	3784.46	4704.12	4601.19	2131.92	3925.4	4462.4
650470704	Clo1313_1864		transposase mutator type	0	0	0	0	0	0	0	0	0	0	0	0	0	0	0
650470705	Clo1313_1865		transposase IS3/IS911 family protein	0.67	0.43	0.57	0.93	0.68	0.72	0.53	0.635	0.69	0.9	0.4	0.65	0.34	0.74	0.34
650470706	Clo1313_1866		hypothetical protein	42.82	17.1	44.62	28.47	55.78	15.92	4.15	29.295	25.62	17.32	12.77	10.67	7.66	1.96	10.79
650470707	Clo1313_1867		maltodextrin phosphorylase	283.57	161.38	217.94	195.26	294.25	159.56	150.21	210.74	240.59	122.615	108.86	229.85	128.45	181.01	130.39
650470708	Clo1313_1868		transposase mutator type	1.95	1.11	2.26	1.63	1.05	1.09	1.45	1.615	1.55	3.81	1.37	1.6	1.02	1.24	2.16
650470709	Clo1313_1869		hypothetical protein	32.94	48.93	30.21	55.52	74.99	39.15	77.49	37.34	36.555	31.13	38.3	55.04	55.37	91.98	39.13
650470710	Clo1313_1870		CoA-substrate-specific enzyme activase	3.59	3.24	2.58	4.03	3.72	3.97	4.84	4.73	3.99	2.615	3.46	3.76	3.8	6.75	3.13
650470711	Clo1313_1871		hypothetical protein	2.86	2.2	2.4	2.94	4	3.98	3.38	3.83	2.935	1.515	1.98	3.92	3.56	5.43	2.06
650470712	Clo1313_1872		Protein of unknown function DUF2229, CoA enzyme activase	2.92	2.48	3.26	1.89	2.5	2.37	2.91	4.425	2.2	2.315	2.69	1.4	2.15	4.28	2.98
650470713	Clo1313_1873		PpiC-type peptidyl-prolyl cis-trans isomerase	132.1	161.02	136.67	141.71	186.15	152.27	158.06	146.54	113.52	141.54	135.25	126.63	142.26	184.6	132.52
650470714	Clo1313_1874		signal peptidase I (EC:3.4.21.89). Serine peptidase. MEROPS family S26A	248.85	334.6	289.07	242.18	343.93	256.63	405.8	251.105	247.935	240.33	307.02	199.38	349.21	506.82	291.03
650470715	Clo1313_1875	aldo	fructose-bisphosphate aldolase (EC 4.1.2.13)	3192.82	4229.69	3345.71	4920.72	5231.68	3276.4	6636.47	3279.84	3377.97	4100.34	4348.72	4396.27	4819.85	5862.48	4372.5
650470716	Clo1313_1876	pfk	phosphofructokinase	2549.54	2534.34	2667.58	3883.36	3237.71	2115.48	4682.64	3049.88	2519.47	2929.86	3422.13	3159.44	3887.68	4204.69	3437.99
650470717	Clo1313_1877		hypothetical protein	127.99	32.74	116.07	68.04	48.45	51.31	32.43	96.67	89.895	81.495	101.53	83.51	52.3	34.35	80.08
650470718	Clo1313_1878	me	L-lactate dehydrogenase	2791.92	2344.91	2752.77	2997.93	2954.69	1725.11	3925.31	3466.16	2563.32	3130.61	2551.88	3023.5	3506.55	5701.03	2760.81
650470719	Clo1313_1879	mdh	malic protein NAD-binding protein	3310.96	2812.09	3219.52	4001.38	3521.78	2207.02	5520.04	4340.42	3403.27	3650.43	3304.62	3636.15	4327.07	7206.75	3562.28
650470720	Clo1313_1880	bifur-d	flavin reductase domain protein FMN-binding protein	104.59	62.74	98.98	88.19	100.9	62.54	160.06	95.79	60.84	79.68	99.98	88.23	105.58	105.87	85.03
650470721	Clo1313_1881	bifur-c	NAD(P)-dependent iron-only hydrogenase catalytic subunit	2670.61	934.95	2304.82	2319.15	2164.11	961.5	2569.22	1319.97	724.58	2018.11	2433.35	2536.88	3503.47	3272.18	2322.15
650470722	Clo1313_1882	bifur-b	NAD(P)-dependent iron-only hydrogenase diaphorase component flavoprotein	1771.37	580.27	1698.91	1636.78	1812.31	660.13	2032.81	860.035	473.47	1225.21	1605.53	2215.12	2457.78	2339.29	1612.01
650470723	Clo1313_1883	bifur-a	NAD(P)-dependent iron-only hydrogenase iron-sulfur protein	1436.18	605.39	1383.43	1151.83	1420.99	672.76	1375.51	767.79	469.345	1223.24	1497.83	1115.87	1630.08	1279.5	1410.49
650470724	Clo1313_1884		ATP-binding region ATPase domain protein	1975.58	797.31	1801.33	1563.85	1788.79	889.09	1644.27	1153.13	687.21	1821.49	2035.97	1548.33	2035.77	1677.45	1926.24
650470725	Clo1313_1885		NAD(P)-dependent iron-only hydrogenase diaphorase component iron-sulfur protein	2025.41	836.75	1992.45	1648.09	1868.21	858.76	1688.93	1298.93	724.83	1885.15	2315.2	1615.56	2296.94	1621.82	2006.74
650470726	Clo1313_1886		PHP domain protein	126.32	68.6	138.25	122.53	84.76	86.1	68.21	103.935	90.48	122.2	126.31	123.17	89.27	63.87	113.92
650470727	Clo1313_1887		DRTGG domain protein	146.89	76.27	184.34	146.76	161.9	120.19	101.61	113.605	99.17	142.595	167	122.83	107.79	67.94	119.03
650470728	Clo1313_1888		Fe-S cluster domain protein	145.8	75.79	161.48	140.07	117.33	114.53	72.41	110.18	105.36	136.955	147.5	112.57	102.25	56.91	127.28
650470729	Clo1313_1889		putative anti-sigma regulatory factor, serine/threonine protein kinase	139.19	76.92	157.17	131.03	135.98	110.73	71.21	88.055	90.33	117.15	141.4	100.2	98.66	63.33	123.7
650470730	Clo1313_1890		hypothetical protein	267.16	139.18	294.56	228.33	235.42	237.53	120.62	159.035	157.685	201.95	280.63	204.85	174.26	95.8	243.63
650470731	Clo1313_1891		TGS domain-containing protein	290.61	177.53	295.58	294.56	233.21	227.01	141	217.875	191.215	262.955	305.79	232.98	214.87	129.56	280.36
650470732	Clo1313_1892		hypothetical protein	152.73	134.52	141.55	104.46	145.47	130.01	126.33	146.01	132.245	147.955	103.85	118.28	107.33	154.91	101.71
650470733	Clo1313_1894		Domain of unknown function DUF1848	243.48	237.38	277.11	209.7	349.58	246.62	164.62	201.95	167.025	176.34	204.9	270.46	238.31	268.24	161.32
650470734	Clo1313_1895		hypothetical protein	40.12	18.53	27.39	32.73	32.83	23.45	6.86	44.525	38.39	19.825	18.65	38.63	15.24	5.74	13.29
650470735	Clo1313_1896		bacterial peptide chain release factor 3 (bRF-3)	119.5	84.37	94.69	124.28	113.32	92.51	138.21	133.09	100.66	109.38	136.85	81.36	148.35	233.88	123.28
650470736	Clo1313_1897		conserved repeat domain protein	13	13.78	12.41	11.44	24.85	19.4	48.29	20.19	20.045	8.19	13.03	18.82	19.24	39.55	22.35
650470737	Clo1313_1898		transposase IS200-family protein	6.08	6.54	4.63	3.61	5.93	6.94	6.87	4.215	3.5	3.49	4.21	3.36	5.54	13.68	2.83
650470741	Clo1313_1899		hypothetical protein	34.59	29.89	23.75	34.86	27.11	21.49	27.84	70.31	57.885	38.735	24.03	31.65	36.24	71.53	26.01
650470742	Clo1313_1900		hypothetical protein	1307.8	835.89	1381.28	686.24	1405.73	1184.62	888.12	597.25	894.17	764.13	1367.99	623.2	740.85	258.45	708.9
650470743	Clo1313_1901		NAD+ synthetase	145.07	85.5	121.52	105.57	83.37	74.04	162.83	286.89	234.205	179.635	175.77	128.42	166.05	186.22	216.25
650470744	Clo1313_1902		valyl-tRNA synthetase (EC 6.1.1.9)	168.64	106.73	145.1	122.36	99.19	96.6	224.65	340.79	266.72	224.705	211.95	125.74	195.78	251.22	268.4
650470745	Clo1313_1903		hypothetical protein	93.58	122.98	67.84	101.37	112.76	98.04	274.27	184.1	168.75	124.72	102.62	118.7	87.61	287.35	126.47
650470746	Clo1313_1904		glycoside hydrolase family 3 domain protein	16.83	21.2	17.85	24.72	23.7	14.8	17.12	24.04	23.925	19.225	18.11	25.42	16.39	16.83	16
650470747	Clo1313_1905		Tetratricopeptide TPR_1 repeat-containing protein	289.64	129.75	264.34	232.43	221.41	147.85	154.21	206.895	219.515	156.935	190.42	211.08	200.51	122.08	173.14
650470748	Clo1313_1906		hypothetical protein	269.24	132.76	233.45	240.21	184.41	139.16	120.31	199.84	195.225	156.385	169.28	240.01	187.36	123.17	178.45
650470749	Clo1313_1907		class II aldolase/adducin family protein	204.39	110.92	175.09	199.58	178.33	111.87	118.44	164.31	163.805	120.39	146.02	200.08	164.23	91.9	139.25
650470750	Clo1313_1908		ErfK/YbiS/YcfS/YnhG family protein	0.8	1.23	0.53	1.13	1.53	1.44	3.81	3.17	1.325	0.735	0.48	1.16	2.06	0.42	0.11
650470751	Clo1313_1909		hypothetical protein	22.33	89.61	19.61	30.13	117.78	54.21	184.81	72.215	64.155	23.355	68.98	48.42	63.12	159.78	81.08
650470752	Clo1313_1910		PA14 domain protein	14.66	9.26	11.06	6.91	11.47	11.71	11.45	13.78	11.505	9.065	9.07	16.62	14.01	16.24	8.33
650470753	Clo1313_1911		RNA polymerase sigma-I factor	12.49	12.71	8.59	8.4	15.43	9.54	11.96	17.715	14.62	11.56	10.44	12.94	11.53	20.44	9.76
650470754	Clo1313_1912		Glycosyltransferase 28 domain	15.32	12.01	11.67	12.36	15.12	9.69	19.35	29.21	20.34	12.115	13.49	14.68	14.5	16.26	11.35
650470755	Clo1313_1913		hypothetical protein	22.85	22.97	20.2	22.2	30.75	15.78	28.81	40.845	32.64	17.525	18.77	17.71	23.32	27.84	17.06
650470756	Clo1313_1914		ATPase AAA-2 domain protein	261.54	169.47	217.46	214.12	214.25	178.99	196.6	204.79	183.435	183.59	214.88	231.53	211.23	316.49	213.98
650470757	Clo1313_1915		transposase, IS4 family	0.16	0.08	0	0.25	0.22	0	0.1	0.09	0.045	0.095	0.1	0.1	0	0.1	0.08
650470758	Clo1313_1916		excinuclease ABC, A subunit	92.98	82.96	85.17	124.59	130.47	96.44	179.72	89.33	80.33	85.29	82.91	145.73	99.5	331	84.89
650470759	Clo1313_1917		3D domain-containing protein	424.61	261.69	458.23	242.84	226.64	261.32	146.52	299.165	308.38	451.69	370.48	271.45	165.82	223.99	332
650470760	Clo1313_1918		Excinuclease ABC subunit B	245.62	163.56	185.37	286.27	246.72	209.85	429.69	237.705	240.27	218.1	219.09	303.23	199.12	616.51	203.62
650470761	Clo1313_1920		hypothetical protein	846.34	670.44	905.12	1427.41	1464.99	886.48	2440.27	1342.47	1261.37	761.99	1830.25	971.26	1451.15	1969.04	1454.55
650470762	Clo1313_1921		DNA topoisomerase (ATP-hydrolyzing)	69.57	44.6	68.24	92.13	81.79	60.28	71.74	73.78	59.785	63.575	63.93	87.9	74.82	101.37	61.96
650470763	Clo1313_1922		DNA gyrase subunit B domain protein	92.72	52.73	89.92	116.48	114.34	75.2	110.74	106	85.155	83.345	108.03	132.21	99.49	139.39	91.16
650470764	Clo1313_1923		hypothetical protein	204.35	50.14	251.09	153.08	70.92	59.28	79.63	156.68	139.395	188.255	277.97	110.44	27.7	48.13	257.57
650470765	Clo1313_1924		hypothetical protein	81.92	12.03	57.76	41.2	33.46	27.35	24.14	36.715	35.865	44.105	69.57	53.13	20.12	12.54	58.64
650470766	Clo1313_1925		hypothetical protein	2.18	1.5	1.17	2.66	1.93	2.42	2.96	1.9	3.365	1.365	0.84	2.22	1.64	3.44	1.41
650470767	Clo1313_1926		protein of unknown function DUF1212	1.51	0.28	0.95	1.01	1.01	1.22	1.93	1.835	1.685	0.64	0.72	0.97	1.76	4.93	0.55
650470768	Clo1313_1927		spore coat assembly protein SafA	1.45	0.46	0.37	0.76	0.69	0.83	1.49	0.905	1.235	0.52	0.45	0.3	0.39	0.95	0.38
650470769	Clo1313_1928		MATE efflux family protein	246.64	110.44	243.13	204.65	204.37	179.05	271.05	287.725	219.33	188.235	212.21	228.49	189.56	258.8	184.25
650470770	Clo1313_1929		methyl-accepting chemotaxis sensory transducer	150.19	70.1	128.61	133.7	117.61	104.33	29.34	157.405	133.225	74.505	77.72	119.66	116.06	55.55	78.93
650470771	Clo1313_1930		hypothetical protein	46.61	66.32	45.96	54.25	89.82	57.69	48.96	103.515	76.3	67.11	31.04	76.52	47.82	65	32.16
650470772	Clo1313_1931		phosphoserine aminotransferase apoenzyme (EC 2.6.1.52)	476.02	231.14	479.3	436.42	345.01	211.63	532.43	825.92	491.05	522.42	609.52	385.25	1179.73	513.57	670.26
650470773	Clo1313_1933		hypothetical protein	36.38	29.82	33.32	44.21	48.71	33.26	35.68	55.07	38.83	30.99	28.44	34.48	34.53	36.16	21.22
650470774	Clo1313_1935		Integrase catalytic region	1.49	1.46	0.74	1.43	0.89	1.02	0.22	1.475	0.87	0.79	0.65	1.21	0.77	1.19	0.62
650470775	Clo1313_1936		hypothetical protein	2.35	7	2.06	8.9	12.37	5.26	9.92	6.57	6.13	4.68	3.74	5.82	5.78	5.53	2.27
650470776	Clo1313_1937		hypothetical protein	4.59	5.36	4.09	6.78	6.84	5.75	7.22	4.935	4.395	5.59	4.3	8.76	3.99	7.58	4.66
650470777	Clo1313_1938		homoserine dehydrogenase (EC 1.1.1.3)	135.95	119.76	151.69	149.3	182.95	139.2	180.33	194.27	214.695	163.885	107.19	129.53	109.12	222.1	106.68
650470778	Clo1313_1939		helicase c2	128.73	123.09	121.26	126.42	164.02	156.54	145.25	125.295	154.02	124.885	88.53	143.26	68.79	184.84	90.25
650470779	Clo1313_1940		MCP methyltransferase, CheR-type	47.62	59.63	38.22	60.66	78.47	57.27	65.67	67.19	68.025	55.285	25.39	36.72	26	91.09	26.26
650470780	Clo1313_1942		response regulator receiver sensor signal transduction histidine kinase	17.09	9.87	20.07	18.65	18.5	12.45	23.29	18.055	13.645	14.465	18.82	15.92	18.03	34.42	20.87
650470781	Clo1313_1943		hypothetical protein	15.72	5.25	25.89	13.13	13.8	7.9	26.78	19.28	10.1	13.765	26.54	12.91	14.03	32.33	30.28
650470782	Clo1313_1944		isocitrate dehydrogenase (NADP) (EC 1.1.1.42)	1080.21	615.03	1199.14	1102.59	1185.09	506.17	1097.45	883.675	812.075	1151.38	1448.11	1070.76	1170.31	1030.11	1348.68
650470783	Clo1313_1945		protein of unknown function DUF815	89.34	98.67	93.65	126.71	117.84	89.7	182.07	90.85	79.67	107.325	122.32	127.32	104.61	149.38	111.78
650470784	Clo1313_1946		aldo/keto reductase	265.48	545.71	368.41	515.33	514.45	508.74	926.99	305.05	341.045	431.845	415.96	633.63	334.48	835.72	446.73
650470785	Clo1313_1947		glycogen/starch synthase, ADP-glucose type	130.61	79.78	86.2	75.94	146.01	53.24	22.59	165.225	172.22	57.57	31.58	151.67	67.15	19.29	33.89
650470786	Clo1313_1948		Coat F domain protein	18.72	23.87	17.15	27.33	29.97	21.27	38.08	25.83	26.85	20.885	16.51	25.64	26.06	61.41	21.6
650470787	Clo1313_1949		hypothetical protein	22	25	17.84	27.95	36.27	27.39	44.6	32.76	29.64	22.335	18.94	30.48	32.94	70.27	24.29
650470788	Clo1313_1950		ribosomal large subunit pseudouridine synthase D (EC 5.4.99.-)	38.44	53.54	37.9	56.07	69.49	45.59	99.67	60.22	60.245	37.33	38.2	68.93	72.33	161.2	45.27
650470789	Clo1313_1951		hypothetical protein	36.54	38.33	32.61	50.62	61.48	42.39	99.83	48.92	50.56	27.295	40.92	52.53	58.28	129.7	39.63
650470790	Clo1313_1952		hypothetical protein	7.08	1.66	8.53	3.36	2.49	13.16	7.24	14.68	2.395	6.1	1.62	0.82	4.22	1.33	1.37
650470791	Clo1313_1953		D-isomer specific 2-hydroxyacid dehydrogenase NAD-binding protein	45.72	58.03	51.21	48.31	67.44	57.42	78.95	92.04	89.625	44.46	31.77	54.23	66.11	137.45	46.11
650470792	Clo1313_1954	cbp	cellobiose phosphorylase (EC 2.4.1.20)	523.48	693.74	534.01	681.48	653.65	551.8	965.4	857.78	904.58	785.48	641.02	545.29	807.81	1162.12	739.37
650470793	Clo1313_1955		endoglucanase Cel9M	243.2	240.19	240.83	118.04	148.55	172.88	48.71	132.07	121.88	197.875	221.57	283.52	268.36	69	216.62
650470794	Clo1313_1956		diguanylate cyclase and metal dependent phosphohydrolase	32.66	75.04	35.68	93.84	69.55	44.13	72.25	35.21	39.415	33.23	29.47	57.11	23.6	96.89	29.1
650470795	Clo1313_1957		Serine-type D-Ala-D-Ala carboxypeptidase	27.19	21.29	26.1	25.5	21.49	23.43	14.18	18.825	20.06	28.41	20.78	14.87	10.19	23.79	20.23
650470796	Clo1313_1958		type 3a cellulose-binding domain protein	185.64	160.99	164.35	150.08	174.88	188.51	193.16	193.015	191.215	169.155	215.85	235.9	172.89	163.72	217.93
650470797	Clo1313_1959		glycoside hydrolase family 18	144.37	94.26	121.65	115.99	102.45	113.96	100.99	105.35	106.47	122.015	138.09	109.84	114.56	77.36	146.92
650470798	Clo1313_1960		glycoside hydrolase family 8	1728.43	1351.28	1510.1	1392.61	1473.42	1609.98	1604.94	1052.79	1117.74	1660.33	1782.63	1677.34	1373.09	883.73	1720.74
650470799	Clo1313_1961		RNA polymerase sigma-I factor	122.11	136.53	140.6	150.62	131.21	112.65	99.04	150.225	110.7	189.975	155.18	98.21	97.75	87.88	139.83
650470800	Clo1313_1962		type 3a cellulose-binding domain protein	29.94	34.03	37.12	34.59	24.92	24.77	19.48	39.75	33.645	51.985	38.68	24.93	23.41	22.06	35.79
650470801	Clo1313_1963		methyl-accepting chemotaxis sensory transducer	870.92	715.04	839.98	435.37	718.73	764.29	212.93	225.9	257.63	872.165	886.28	545.92	534.31	533.09	828.87
650470802	Clo1313_1964		Alanine--glyoxylate transaminase	1886.95	1774.28	1830.05	931.11	1781.77	1684.02	459.59	313.375	374.345	2065.72	2081.81	1163.47	1065	956.75	1924.01
650470803	Clo1313_1965		hypothetical protein	15.26	14.11	12.96	12.3	13.48	12.42	17.64	29.43	17.9	10.64	10.8	13.75	13.85	12.11	8.53
650470804	Clo1313_1966		hypothetical protein	1.61	0.57	1.58	0.82	1.15	2.01	1.55	0.785	0.795	0.735	0.67	1.5	0.86	1.63	1.05
650470805	Clo1313_1967	aldh (putative)	glutamate-5-semialdehyde dehydrogenase (EC 1.2.1.41)	699.31	504.15	741.94	672.26	515	516.87	682.24	554.65	546.08	650.215	910.25	634.64	499.15	432.91	769.63
650470806	Clo1313_1968		HAD-superfamily hydrolase, subfamily IA, variant 1	56.4	39.62	58.18	63.02	65.83	42.68	135.93	67.915	81.08	58.39	59.75	59.95	53.03	119.55	59.74
650470807	Clo1313_1969		peptidase S1 and S6 chymotrypsin/Hap	642.55	213.95	539.13	409.49	338.65	252.25	30.46	312.865	323.54	248.805	374.87	465.63	359.23	39.98	327.39
650470808	Clo1313_1970		Rhomboid family protein	122.74	129.43	126.76	131.17	161.84	126.77	168.45	109.15	102.505	94.925	123.5	123.08	78.23	138.24	111.99
650470809	Clo1313_1971		Dockerin type 1	97.31	92.7	85.81	94.96	96.64	90.39	100.05	84.145	83.325	58.66	77.12	79.31	59.26	90.5	80.74
650470810	Clo1313_1972		twitching motility protein	132.67	26.93	92.7	74.26	62.06	56.34	4.49	86.575	77.76	51.07	48.83	76.9	57.21	5.94	48.69
650470811	Clo1313_1973		histidine kinase	51.32	12.32	39.29	32.26	26.32	21.04	5.95	32.645	34.025	24.21	17.02	14.81	8.77	9.51	16.59
650470812	Clo1313_1974		hypothetical protein	30.36	23.34	30.08	23.31	22.07	20.83	21.44	34.305	34.335	28.56	15.36	16.16	13.71	28.83	15.7
650470813	Clo1313_1975		protein of unknown function DUF58	57.27	35.69	50.93	40.12	46.81	42.54	46.01	56.105	54.565	40.855	31.06	36.4	37.28	48.93	34.94
650470814	Clo1313_1976		ATPase associated with various cellular activities AAA_3	77.06	46.91	76.27	53.08	61.33	52	53.29	76.08	70.06	64.055	48.23	50.61	49.21	55.61	45.96
650470815	Clo1313_1977		hypothetical protein	65.76	51.64	61.41	49.69	56.5	56.56	52.23	67.44	66.195	60	44.45	45.86	41.54	69.57	45.29
650470816	Clo1313_1978		transglutaminase domain-containing protein	81.99	61.34	79.85	59.55	75.02	58.5	69.06	79.59	74.745	73.955	64.77	65.31	53.39	72.62	61.99
650470817	Clo1313_1979		protein of unknown function UPF0027	65.38	48.36	70.43	49.94	56.67	45.01	76.26	62.535	61.425	63.285	58.83	67.76	51.83	73.79	62.34
650470818	Clo1313_1980		peptidase C11 clostripain	182.46	127.75	167.35	142.97	140.71	113.13	194	156.17	149.685	178.945	161.26	179.83	141.97	159.79	163.53
650470819	Clo1313_1981		transposase, IS4 family	0.1	0	0.08	0.16	0.15	0	0.09	0	0.09	0	0	0	0	0.1	0
650470820	Clo1313_1982		DNA mismatch repair protein MutS domain protein	6.53	11.62	6.06	7.75	14.53	8.46	27.6	12.7	14.495	5.135	9.44	11.48	8.52	25.66	9.21
650470821	Clo1313_1983		Carbohydrate binding family 6	51.9	65.24	38.61	37.28	59.17	52.1	63.81	33.86	29.67	58.695	74.91	59.88	65.73	72.78	50.33
650470822	Clo1313_1984		transcriptional regulator, ArsR family	142.51	114.03	137.62	304.03	291.64	178.06	547.41	155.465	105.365	158.205	110.7	496.35	276.3	406.93	121.33
650470823	Clo1313_1985		cadmium-translocating P-type ATPase	93.47	80.65	86.31	181.4	167.37	118.3	334.48	104.94	73.985	96.435	74.58	388.05	200.71	308.37	89.32
650470824	Clo1313_1986		copper amine oxidase-like domain-containing protein	308.61	330.85	313.71	347.6	299.78	258.71	177.85	329.18	311.465	393.74	364.4	300.35	270.8	225.24	345.14
650470825	Clo1313_1987		hypothetical protein	119.83	174.9	138.77	217.43	194.7	144.35	265.49	208.095	178.84	218.475	156.92	174.37	88.84	252.8	165.62
650470826	Clo1313_1988		hypothetical protein	76.76	142.82	67.65	33.96	57.68	69.13	24.57	77.46	74.685	84.14	45.86	29.47	39.11	47.08	45.45
650470827	Clo1313_1989		VTC domain	87.23	142.63	76.42	41.85	62.32	73.43	32.76	83.285	76.47	93.245	51.55	33.48	47.59	42.84	48.93
650470828	Clo1313_1990		Spore coat protein CotH	104.77	182.16	96.96	47.33	67.14	88.35	28.78	88.445	88.14	130.105	66.9	34.97	57.37	52.76	66.4
650470829	Clo1313_1992		aldo/keto reductase	505.12	395.78	588.68	547.63	675.13	492.71	957.48	383.74	384.585	538.275	709.7	339.08	283.41	435.25	558.78
650470830	Clo1313_1993		glutaredoxin-like protein, YruB-family	710.99	736.96	2091.82	660.83	1401.43	822.26	2325.34	1050.39	946.765	806.055	1743.37	579.95	668.79	1262.31	1712.83
650470831	Clo1313_1994		AMP-dependent synthetase and ligase	342.99	377.75	417.99	442	356.37	477.98	930.9	709.185	476.83	452.47	485.28	237.41	502.95	515.46	630.17
650470832	Clo1313_1995		GCN5-related N-acetyltransferase	140.21	127.86	159.97	151.47	177.83	133.95	216.34	136.36	132.145	154.345	124.79	156.17	78.73	175.55	129.64
650470833	Clo1313_1996		hypothetical protein	98.1	75.78	103.15	99.94	102.92	85.92	148.5	109.98	97.11	114.25	92.68	100.34	68.81	115.65	91.37
650470834	Clo1313_1997		Radical SAM domain protein	238.44	150.47	223.05	233.6	279.16	186.6	376.32	228.615	194.555	238.85	267.99	326.01	230.65	248.05	198.74
650470835	Clo1313_1998		hypothetical protein	226.1	154.56	247.31	220.86	204.62	154.03	334.85	237.28	199.47	261.14	263.19	216.43	149.89	216.21	239.53
650470836	Clo1313_1999		NAD-dependent epimerase/dehydratase	96.67	56	103.18	70.08	74.83	62.11	55.87	109.305	82.26	90.73	72.55	59.24	44.09	73.53	66.25
650470837	Clo1313_2000		hypothetical protein	108.23	62.19	130.38	68.09	89.06	80.49	68.71	106	83.94	100.875	102.2	60.71	55.9	69.63	76.1
650470838	Clo1313_2001		hypothetical protein	152.34	103.66	187.21	113.95	140.94	141.53	101.65	172.28	130.335	156.26	149.78	108.6	87.13	114.51	129.59
650470839	Clo1313_2002		hypothetical protein	205.03	168.52	261.56	175.19	193.3	221.38	144.95	242.26	201.245	230.15	233.46	171.13	144.1	150.75	210.4
650470840	Clo1313_2004		UvrD/REP helicase	83.01	50.14	86.74	45.91	56.68	54.89	20.84	104.725	83.39	100.4	27.92	60.27	30.47	46.32	23.41
650470841	Clo1313_2005		SMC domain protein	90.26	54.77	90.17	51.77	59.59	57.38	30.8	106.58	81.09	107.19	34.23	67	38.3	53.43	31.62
650470842	Clo1313_2006		ADP-ribosylation/Crystallin J1	108.19	62.03	103.71	70.06	72.08	68.57	56.62	114.22	88.81	126.67	58.55	79.66	54.07	89.89	55.28
650470843	Clo1313_2008		transposase mutator type	0	0	0	0	0	0	0	0	0	0	0	0	0	0	0
650470844	Clo1313_2009		hypothetical protein	5.07	5.39	3.22	3.55	11.02	5.26	2.62	4.915	5.825	3.815	1.9	4.58	2.94	3.6	3.01
650470845	Clo1313_2010		hypothetical protein	7.12	7.9	5.76	5.25	10.48	6.81	5.03	7.115	7.63	6.34	4.15	9.8	4.5	5.23	5.19
650470846	Clo1313_2011		hypothetical protein	9.76	6.36	9.93	11.17	11.83	6.78	5.49	6.31	7.705	10.42	7.31	8.89	3.82	6.03	6.18
650470847	Clo1313_2012		5-nitroimidazole antibiotic resistance protein	5.41	7.35	4.81	7.92	8.98	6.54	10.78	13.015	12.13	7.765	4.84	5.12	4.51	9.82	5.19
650470849	Clo1313_2013		hypothetical protein	23.97	32.1	21.41	36.29	36.1	27.19	27.03	18.93	19.9	24.88	31.84	23.1	23.32	20.15	36.35
650470850	Clo1313_2014		metallophosphoesterase	240.51	306.93	207.58	287.32	375.25	276.29	466.22	247.225	215.115	284.605	298.16	224.53	253.58	431.37	232.06
650470851	Clo1313_2015	gpi	Glucose-6-phosphate isomerase	529.85	379.41	550.92	611.18	566.23	326.38	655.13	628.325	505.54	637.51	643.66	590.13	720.52	670.73	668.94
650470852	Clo1313_2016		small acid-soluble spore protein alpha/beta type	0.86	1.07	0.98	1.7	1.58	0.38	3.76	1.32	1.995	0.805	1.86	1.24	0.86	1.27	2.12
650470853	Clo1313_2017		phenylalanyl-tRNA synthetase beta subunit (EC 6.1.1.20)	141.31	106.05	156.74	107.12	84.5	129.12	101.19	163.605	137.375	129.39	137.03	69.36	98.59	114	171.91
650470854	Clo1313_2018		phenylalanyl-tRNA synthetase, alpha subunit (EC 6.1.1.20)	140.57	168.75	174.72	132.3	135.02	153.58	147.4	156.935	131.28	140.19	220.49	87.43	142.75	153.87	202.23
650470855	Clo1313_2019		protein of unknown function DUF975	168.38	260.02	187.84	219.85	261.7	191.72	355.66	276.975	253.83	226.565	262.3	212.6	203.81	321.69	232.13
650470856	Clo1313_2020		broad-specificity cellobiase (EC 3.2.1.21)	173.98	162.82	203.96	192.73	149.2	137.58	307.24	234.77	185.97	263.07	271.81	151.05	145.53	179.77	294.36
650470857	Clo1313_2021		hypothetical protein	375.02	285	467.89	304.26	357.32	338.35	506.21	170.77	193.375	319.13	509.25	266.42	200.59	164.27	354.6
650470858	Clo1313_2022		glycoside hydrolase family 16	23.45	25.97	16.31	20.69	25.12	20.52	61.02	24.83	25.85	18.24	30.54	36.66	22.97	40.93	49.93
650470859	Clo1313_2023		transcriptional regulator, LacI family	116.46	95.73	120.65	162.16	129.74	120.62	114.13	132.07	116.17	150.015	132.25	158.12	101.1	125.06	121.42
650470860	Clo1313_2024		glycosyl transferase family 2	20.36	24.11	22.81	27.33	31.36	27.35	24.96	23.805	22.935	24.89	9.2	23.17	14.4	54.11	9.77
650470861	Clo1313_2026		hypothetical protein	73.11	68.61	76.07	88.89	82.36	84.67	92.95	60.515	50.835	80.255	60.6	103.45	72.38	123.93	63.2
650470862	Clo1313_2027		UvrD/REP helicase	77.88	71.06	68.95	87.91	91.52	87.36	105.83	60.625	54.075	79.16	62.68	112.54	79.22	134.46	63.77
650470863	Clo1313_2028		hypothetical protein	138.58	120.36	154.45	157.79	155.71	144.62	197.96	122.135	102.625	139.315	151.19	212.13	144.11	205.66	148.58
650470864	Clo1313_2029		protein of unknown function DUF1294	372.21	269.57	421.14	253.07	279.3	375.78	302.54	555.765	395.9	361.74	315.5	455.83	411.7	186.07	249.89
650470865	Clo1313_2030		response regulator receiver and ANTAR domain protein	187.03	89.83	160.17	143.81	168.85	135.18	161.28	136.455	143.59	114.875	114.55	1084.19	126.9	224.98	104.52
650470866	Clo1313_2031		L-glutamine synthetase (EC 6.3.1.2)	221.94	102.43	179.82	176.74	183.5	167.53	174.23	157.86	193.195	143.475	128.61	1216.57	145.28	255.48	131.31
650470867	Clo1313_2032		glutamate synthase (NADPH) GltB3 subunit (EC 1.4.1.13)	179.46	106.22	177.28	154.93	179.22	192.93	193.51	137.4	167.085	116.22	111.53	1209.59	117.03	227.57	122.44
650470868	Clo1313_2033		FAD-dependent pyridine nucleotide-disulfide oxidoreductase	101.59	78.43	95.3	84.78	101.3	117.98	137.38	105.43	151.14	83.095	73.66	1383.46	64.18	187.61	76.1
650470869	Clo1313_2034		iron-sulfur cluster-binding protein	24.37	3.48	23.93	11.85	13.19	44.67	16.36	24.68	97.71	22.295	20.66	1422.78	29.16	73.3	18.31
650470870	Clo1313_2035		glutamate synthase (NADPH) GltB2 subunit (EC 1.4.1.13)	24.75	5.62	16.53	10.1	13.23	9.74	13.22	14.135	63.755	33.11	12.75	1619.75	31.27	68.69	15.37
650470871	Clo1313_2036		glutamine amidotransferase class-II	41.67	7.42	48.42	7.43	19.42	7.33	18.91	15.72	60.185	89.765	33.42	1235.86	41.47	130.84	44.14
650470872	Clo1313_2038		glutamine synthetase catalytic region	47.37	14.23	45.22	14.15	17.12	19.95	15.93	33.77	220.79	48.905	42.64	1968.72	31.86	123.03	33.44
650470873	Clo1313_2040		hypothetical protein	380.68	134.97	500.81	495.54	291.66	537.24	934.34	347.435	347.67	547.15	835.5	428.79	284.96	495.55	626.5
650470874	Clo1313_2041		sodium/proton antiporter, CPA1 family (TC 2.A.36)	5.14	8.18	6.27	7.59	9.05	8.44	12.29	12.16	10.48	6.27	6.85	5.71	3.84	16.09	6.77
650470877	Clo1313_2042		proteinase inhibitor I4 serpin	15.71	33.96	14.43	10.29	15.53	17.13	8.86	24.125	16.035	13.11	10.36	13.15	21.86	6.92	12.95
650470878	Clo1313_2043		proteinase inhibitor I4 serpin	27.61	75.54	25.96	12.1	23.02	27.08	9.16	34.98	27.825	19.705	21.77	14.12	33.84	13.22	27.47
650470879	Clo1313_2044		non-canonical purine NTP pyrophosphatase, rdgB/HAM1 family	116.56	104.16	147.23	114.31	135.23	87.78	186.74	125.49	106.685	93.61	167.79	97.54	115.02	131.36	140.5
650470880	Clo1313_2045		ribonuclease PH	80.53	71.77	85.9	89.06	82.62	71.63	97.49	102.105	83.525	65.815	94.7	62.82	86.51	101.23	100.9
650470881	Clo1313_2046		Lipoprotein LpqB, GerMN domain	83.89	89.76	84.71	93.54	91.09	88.42	105.46	94.32	76.2	76.63	92.61	65.48	80.25	108.85	98.01
650470882	Clo1313_2047		UDP-galactose 4-epimerase (EC 5.1.3.2)	157.23	161.65	160.04	197.23	191.11	186.51	214.55	162.505	143.065	154.29	200.63	158.61	148.54	176.94	195.14
650470883	Clo1313_2048		cell wall hydrolase/autolysin	271.79	276.52	270.15	416.97	356.59	661.56	303.61	245.01	321.965	264.485	259.54	331.71	309.95	223.46	281.57
650470884	Clo1313_2049		type IV pilus assembly protein PilM	2868.06	2183.65	2516.15	2302.31	2394.11	2417.64	2342.94	1934.95	1912.38	2523.16	2847.49	2428.13	1418.62	1479.6	2335.21
650470885	Clo1313_2050		protein of unknown function DUF208	109.46	68.07	94.9	98.69	105.55	82.41	71.13	103.665	91.165	82.5	74.26	76.45	82.83	79.16	80.43
650470886	Clo1313_2051		Holliday junction DNA helicase subunit RuvB	105.61	68.95	95.73	97.47	89.21	72.51	64.12	93.255	77.715	83.325	75.19	70.69	73.62	73.66	79.28
650470887	Clo1313_2052		Holliday junction DNA helicase subunit RuvA	98.91	73.92	98.25	91.04	88.85	81.58	63.01	93.425	77.97	77.05	80.05	63.3	62.65	68.48	82.53
650470888	Clo1313_2053		Holliday junction endonuclease RuvC (EC 3.1.22.4)	119.58	84.7	115.1	115.3	113.81	94.82	86.96	125.845	112.725	100.425	102.52	73.49	69.09	75.99	93
650470889	Clo1313_2054		argininosuccinate synthase (EC 6.3.4.5)	221.14	232.79	253.94	270.31	255.65	193.32	245.26	518.1	461.21	254.47	250.09	234.12	189.93	199.04	238.59
650470890	Clo1313_2055		argininosuccinate lyase	206.77	187.78	202.8	235.04	187.7	168.36	215.53	483.155	409.875	212.14	187.27	241.32	191.31	196.28	187.16
650470891	Clo1313_2056		metal-dependent phosphohydrolase, HD region	8.56	25.49	13.16	11.06	30.47	30.76	11.26	18.155	9.915	9.015	6.76	6.74	4.25	13.33	5.97
650470892	Clo1313_2057		hypothetical protein	479.73	212.28	803.14	267.14	384.8	338.16	242.57	443.755	402.915	359.375	625.8	83.7	124.42	108.37	379.36
650470893	Clo1313_2058		polysaccharide deacetylase	341.52	386.7	334.69	446.15	401.33	358.56	450.06	429.59	345.63	471.135	465	406.03	369.72	443.15	448.66
[truncated: 1,032 more rows]
